# Supplementary material for: A Gene-Oriented Haplotype Comparison Reveals Recently Selected Genomic Regions in Temperate and Tropical Maize Germplasm
Source: PLoS One. 2017 Jan 18;12(1):e0169806. doi: 10.1371/journal.pone.0169806 (PMC5242465; doi:10.1371/journal.pone.0169806)
Supplement: S1 Table — aSS, Stiff Stalk. bNSS, Non-Stiff Stalk. cTST, Tropic and Subtropic. The population structure was estimated according to the methods in Fu et al. 2013 [16]. (XLSX) [file pone.0169806.s007.xlsx]

## Sheet: Supplementary Table 1
	S1 Table. Temperate and tropical maize inbred lines.
	Inbreds	Category	Population structure
			SSa	NSSb	TSTc
	DAN599	temperate	0.0313	0.6559	0.3128
	CIMBL1	temperate	0.1773	0.5847	0.238
	P178	temperate	0.0097	0.8384	0.1519
	NAN21-3	temperate	0.3833	0.4853	0.1313
	CIMBL17	temperate	0.2303	0.2847	0.485
	SI434	temperate	0.1776	0.7791	0.0433
	DAN360	temperate	0.5422	0.4578	0
	177	temperate	0.0823	0.8663	0.0513
	8902	temperate	0.5405	0.4585	0.001
	CI7	temperate	0.153	0.5687	0.2783
	CHUAN48-2	temperate	0.1717	0.5557	0.2727
	M97	temperate	0.23	0.7053	0.0647
	R15X1141	temperate	0.1333	0.571	0.2957
	DH3732	temperate	0.016	0.6219	0.3621
	K22	temperate	0.2781	0.7072	0.0147
	HTH-17	temperate	0.0003	0.936	0.0637
	YU374	temperate	0.0293	0.899	0.0716
	LIAO5263	temperate	0.3267	0.5867	0.0867
	LX9801	temperate	0.0023	0.588	0.4097
	LIAO138	temperate	0.2914	0.7022	0.0063
	ZZ01	temperate	0.0317	0.7423	0.226
	ZHENG29	temperate	0.5543	0.445	0.0007
	GY462	temperate	0.044	0.7976	0.1584
	JY01	temperate	0.1187	0.767	0.1143
	B113	temperate	0.1616	0.5615	0.2769
	RY713	temperate	0.1834	0.6242	0.1924
	K12	temperate	0.0503	0.7179	0.2318
	835A	temperate	0.0704	0.7649	0.1647
	Q1261	temperate	0.1937	0.556	0.2503
	GY386	temperate	0.0317	0.942	0.0263
	SI273	temperate	0.3935	0.4912	0.1153
	M153	temperate	0.2157	0.765	0.0193
	ZZ03	temperate	0.0373	0.8193	0.1433
	DAN340	temperate	0.2289	0.7681	0.003
	TIE7922	temperate	0.7309	0.2691	0
	835B	temperate	0.0704	0.7638	0.1658
	ZB648	temperate	0.0007	0.6807	0.3187
	975-12	temperate	0.3927	0.507	0.1003
	JI846	temperate	0.0007	0.994	0.0053
	DAN4245	temperate	0.232	0.647	0.121
	LXN	temperate	0.083	0.548	0.369
	B110	temperate	0.6075	0.3551	0.0373
	238	temperate	0.0217	0.8334	0.145
	K14	temperate	0.0856	0.8004	0.114
	IRF314	temperate	0.043	0.926	0.031
	BY807	temperate	0.0337	0.9553	0.011
	SY1035	temperate	0.195	0.639	0.166
	SI446	temperate	0.0566	0.9427	0.0007
	05W002	temperate	0.3427	0.5253	0.132
	18-599	temperate	0.0137	0.6953	0.291
	7327	temperate	0.064	0.6753	0.2607
	ZH68	temperate	0.7829	0.2171	0
	BY4839	temperate	0.0123	0.9353	0.0523
	SY1052	temperate	0.1927	0.603	0.2043
	DONG46	temperate	0.0827	0.5098	0.4075
	S22	temperate	0.0013	0.698	0.3007
	7884-4HT	temperate	0.1809	0.5505	0.2686
	MO113	temperate	0.0023	0.962	0.0357
	LIAO5262	temperate	0.3579	0.5065	0.1356
	05WN230	temperate	0.191	0.511	0.298
	B114	temperate	0.2283	0.71	0.0617
	9642	temperate	0.1797	0.4907	0.3297
	B77	temperate	0.111	0.3893	0.4997
	7381	temperate	0.0017	0.6325	0.3659
	JI842	temperate	0.0003	0.9757	0.024
	JH96C	temperate	0.064	0.6457	0.2903
	XUN971	temperate	0.5027	0.4973	0
	LIAO5114	temperate	0.5762	0.4188	0.005
	07KS4	temperate	0.2553	0.6857	0.059
	CHENG698	temperate	0.3457	0.418	0.2363
	BY4944	temperate	0.0367	0.937	0.0263
	K10	temperate	0.126	0.5527	0.3213
	R15	temperate	0.035	0.5731	0.3919
	ZHENG30	temperate	0.0827	0.8677	0.0497
	DAN3130	temperate	0.021	0.933	0.046
	BY855	temperate	0.0263	0.941	0.0327
	303WX	temperate	0.0377	0.4105	0.5518
	YE8001	temperate	0.4713	0.528	0.0007
	WH413	temperate	0.0507	0.4387	0.5107
	XI502	temperate	0.0003	0.697	0.3027
	5237	temperate	0.001	0.7053	0.2937
	526018	temperate	0.154	0.7113	0.1347
	ZHENG653	temperate	0.121	0.7887	0.0903
	B111	temperate	0.3718	0.4415	0.1867
	JH59	temperate	0.0083	0.9917	0
	LIAO159	temperate	0.4512	0.5468	0.002
	YE478	temperate	0.4852	0.5148	0
	268	temperate	0.0683	0.6213	0.3103
	GY798	temperate	0.062	0.7092	0.2287
	BY815	temperate	0.0087	0.9867	0.0047
	YE52106	temperate	0.1064	0.6344	0.2592
	LY042	temperate	0.138	0.78	0.082
	BY4960	temperate	0.0007	0.953	0.0463
	W138	temperate	0	0.9967	0.0033
	ZAC546	temperate	0.0383	0.8723	0.0894
	GY1032	temperate	0.128	0.7313	0.1407
	XZ698	temperate	0.103	0.6554	0.2416
	4F1	temperate	0	0.9993	0.0007
	LG001	temperate	0.045	0.6841	0.2709
	5213	temperate	0.4575	0.4019	0.1405
	MO17	temperate	0	1	0
	ZHI41	temperate	0.0003	0.8143	0.1853
	J4112	temperate	0.5438	0.4552	0.001
	ZHONG69	temperate	0.1223	0.5087	0.369
	SY1039	temperate	0.147	0.6903	0.1627
	TIAN77	temperate	0.0183	0.4047	0.577
	BZN	temperate	0.1657	0.6886	0.1457
	QI205	temperate	0.05	0.5423	0.4077
	1462	temperate	0.12	0.4903	0.3897
	SY1032	temperate	0.1343	0.5987	0.267
	SHEN5003	temperate	0.1633	0.7557	0.081
	B73	temperate	1	0	0
	SY1128	temperate	0.1723	0.7028	0.125
	JI63	temperate	0.1297	0.6512	0.2191
	RY729	temperate	0.1533	0.6987	0.148
	HYS	temperate	0.0007	0.494	0.5053
	JI853	temperate	0.041	0.5763	0.3827
	4019	temperate	0.3798	0.5392	0.081
	BS16	temperate	0.0203	0.503	0.4767
	BY809	temperate	0.031	0.9607	0.0083
	ZHENG28	temperate	0.0997	0.673	0.2273
	GY923	temperate	0.039	0.9164	0.0447
	GY1007	temperate	0.0926	0.7441	0.1633
	HZS	temperate	0.0003	0.4842	0.5155
	FCD0602	temperate	0.5869	0.4111	0.002
	LV28	temperate	0.1077	0.5803	0.312
	ZHENG32	temperate	0.943	0.057	0
	81162	temperate	0.1837	0.601	0.2153
	BY813	temperate	0.009	0.9833	0.0077
	YE515	temperate	0.105	0.5452	0.3498
	150	temperate	0.3933	0.527	0.0797
	BY804	temperate	0.041	0.953	0.006
	ZHENG35	temperate	0.5557	0.4437	0.0007
	Z2018F	temperate	0.2972	0.4788	0.2239
	CHANG3	temperate	0.125	0.5525	0.3226
	SY3073	temperate	0.1366	0.6521	0.2113
	U8112	temperate	0.8399	0.1601	0
	EN25	temperate	0.0213	0.5213	0.4573
	LK11	temperate	0.0003	0.999	0.0007
	DONG237	temperate	0.1097	0.6713	0.219
	WU109	temperate	0.082	0.4443	0.4737
	ZONG31	temperate	0.0713	0.8061	0.1226
	L3180	temperate	0.4552	0.5428	0.002
	GEMS1	temperate	0.3411	0.4825	0.1764
	GEMS2	temperate	0.3861	0.2351	0.3788
	GEMS3	temperate	0.2837	0.302	0.4143
	GEMS4	temperate	0.6113	0	0.3887
	GEMS5	temperate	0.6863	0	0.3137
	GEMS6	temperate	0.68	0	0.32
	GEMS9	temperate	0.7167	0	0.2833
	GEMS10	temperate	0.689	0	0.311
	GEMS11	temperate	0.6857	0	0.3143
	GEMS13	temperate	0.6727	0	0.3273
	GEMS14	temperate	0.7117	0	0.2883
	GEMS15	temperate	0.5727	0	0.4273
	GEMS16	temperate	0.6747	0	0.3253
	GEMS17	temperate	0.7077	0	0.2923
	GEMS18	temperate	0.7347	0	0.2653
	GEMS20	temperate	0.7123	0	0.2877
	GEMS21	temperate	0.9567	0	0.0433
	GEMS23	temperate	0.634	0	0.366
	GEMS28	temperate	0.6451	0.077	0.2779
	GEMS29	temperate	0.3448	0.2971	0.3581
	GEMS33	temperate	0.09	0.7273	0.1827
	GEMS35	temperate	0.0597	0.6345	0.3058
	GEMS36	temperate	0.0573	0.6323	0.3103
	GEMS37	temperate	0.0437	0.6689	0.2874
	GEMS39	temperate	0.0697	0.6533	0.277
	GEMS40	temperate	0.0657	0.5997	0.3347
	GEMS41	temperate	0.0457	0.6957	0.2587
	GEMS42	temperate	0.053	0.6247	0.3222
	GEMS44	temperate	0.0877	0.5943	0.318
	GEMS46	temperate	0.0819	0.5776	0.3404
	GEMS48	temperate	0.068	0.7573	0.1747
	GEMS49	temperate	0.7839	0.0894	0.1267
	GEMS50	temperate	0.6659	0.1611	0.1731
	GEMS51	temperate	0.8127	0.1017	0.0857
	GEMS54	temperate	0.5087	0.1322	0.3591
	GEMS55	temperate	0.7453	0.0813	0.1733
	GEMS56	temperate	0.001	0.8597	0.1393
	GEMS58	temperate	0.023	0.9063	0.0707
	GEMS59	temperate	0.093	0.8217	0.0853
	GEMS60	temperate	0.048	0.7932	0.1588
	GEMS61	temperate	0.5627	0.1183	0.319
	GEMS62	temperate	0.6894	0.1146	0.1959
	GEMS63	temperate	0.9357	0	0.0643
	GEMS64	temperate	0.9456	0	0.0544
	GEMS65	temperate	0.7771	0.0666	0.1562
	GEMS66	temperate	0.8067	0.054	0.1393
	D863F	temperate	0.0906	0.7434	0.1659
	CIMBL133	tropical	0.003	0.0557	0.9413
	CIMBL62	tropical	0.0007	0.0363	0.963
	CML191	tropical	0.0716	0.2725	0.6559
	CML69	tropical	0.004	0.0543	0.9417
	CIMBL5	tropical	0.0077	0.057	0.9353
	CIMBL139	tropical	0.2538	0.1962	0.55
	CIMBL11	tropical	0.001	0.0007	0.9983
	CIMBL63	tropical	0.0097	0.0003	0.99
	SC55	tropical	0.0613	0.3763	0.5623
	CML493	tropical	0.012	0.0243	0.9637
	CIMBL149	tropical	0.0003	0.063	0.9366
	CML479	tropical	0.0003	0	0.9997
	CML20	tropical	0.0007	0	0.9993
	CML139	tropical	0.003	0	0.997
	CML480	tropical	0.0113	0.0007	0.988
	CIMBL50	tropical	0.0007	0.0917	0.9077
	CIMBL52	tropical	0.0057	0	0.9943
	CML165	tropical	0.0147	0.0836	0.9017
	CIMBL92	tropical	0.0027	0.1027	0.8947
	CIMBL54	tropical	0.121	0.147	0.7321
	CIMBL12	tropical	0.0023	0.0007	0.997
	CML426	tropical	0.0203	0.066	0.9137
	CIMBL145	tropical	0.6023	0.334	0.0637
	CML304	tropical	0.0003	0	0.9997
	CML170	tropical	0.0017	0.094	0.9044
	CIMBL15	tropical	0.0003	0.1013	0.8983
	CML130	tropical	0.0803	0.1903	0.7293
	CIMBL28	tropical	0.0003	0	0.9997
	CML134	tropical	0.0423	0.28	0.6777
	CIMBL6	tropical	0.0017	0.0463	0.952
	CML114	tropical	0.0623	0.2483	0.6893
	CIMBL70	tropical	0.0033	0.0487	0.948
	CIMBL42	tropical	0.0113	0.1179	0.8708
	CIMBL49	tropical	0.002	0.127	0.871
	CML496	tropical	0.0067	0.0697	0.9237
	CIMBL111	tropical	0.0033	0.0007	0.996
	CIMBL144	tropical	0.6205	0.3132	0.0663
	CIMBL79	tropical	0.0003	0	0.9997
	CIMBL91	tropical	0.0003	0.154	0.8457
	CML192	tropical	0.05	0.2567	0.6933
	CML486	tropical	0.0003	0.0017	0.998
	CIMBL95	tropical	0.063	0.4395	0.4975
	CML454	tropical	0.0003	0	0.9997
	CIMBL152	tropical	0.0624	0.2808	0.6569
	CIMBL89	tropical	0.0083	0.1593	0.8323
	CML121	tropical	0.0047	0.0007	0.9947
	CIMBL32	tropical	0.0003	0	0.9997
	CIMBL124	tropical	0.0003	0	0.9997
	CIMBL115	tropical	0.004	0.0027	0.9933
	CIMBL129	tropical	0.0427	0.2967	0.6607
	CIMBL93	tropical	0.0037	0.159	0.8373
	CML422	tropical	0.0297	0.0497	0.9207
	CIMBL10	tropical	0.3592	0.1549	0.4858
	CIMBL119	tropical	0.0047	0.0413	0.954
	CIMBL40	tropical	0.0023	0.0613	0.9363
	CIMBL94	tropical	0.001	0.1146	0.8844
	CIMBL116	tropical	0.0007	0	0.9993
	CIMBL99	tropical	0.0257	0.2467	0.7277
	CIMBL4	tropical	0	0	1
	CIMBL156	tropical	0.0083	0.1457	0.8459
	CIMBL105	tropical	0.0037	0.064	0.9323
	CIMBL3	tropical	0	0	1
	CML171	tropical	0.0003	0.0517	0.948
	CIMBL18	tropical	0.0003	0.0003	0.9993
	CML50	tropical	0.0063	0.1007	0.893
	CIMBL109	tropical	0.017	0.0203	0.9627
	S37	tropical	0.0013	0.1083	0.8903
	CIMBL84	tropical	0.0003	0.1174	0.8823
	CIMBL27	tropical	0	0	1
	CIMBL137	tropical	0.1027	0.492	0.4053
	CML169	tropical	0.073	0.2627	0.6643
	CIMBL21	tropical	0.0003	0	0.9997
	CIMBL51	tropical	0	0	1
	CML324	tropical	0.0663	0.2429	0.6908
	CIMBL71	tropical	0.0017	0.0993	0.899
	CIMBL102	tropical	0.083	0.0403	0.8767
	CIMBL123	tropical	0.009	0.062	0.929
	CIMBL98	tropical	0	0	1
	CML118	tropical	0.007	0.2343	0.7587
	CIMBL88	tropical	0.0017	0.107	0.8913
	CML32	tropical	0.002	0.059	0.939
	CML423	tropical	0.0193	0.0837	0.897
	CML360	tropical	0.0027	0.0297	0.9677
	CML323	tropical	0.0694	0.1794	0.7513
	CML162	tropical	0.0117	0.033	0.9553
	CIMBL150	tropical	0.0337	0.2587	0.7077
	CIMBL143	tropical	0.007	0.4153	0.5777
	CIMBL46	tropical	0.0033	0.1013	0.8953
	CIMBL113	tropical	0.0017	0.03	0.9683
	CIMBL23	tropical	0.0003	0	0.9997
	CML338	tropical	0.0273	0.041	0.9316
	CIMBL120	tropical	0.0667	0.1334	0.7999
	CML115	tropical	0.0093	0.1207	0.87
	CIMBL9	tropical	0.2648	0.1464	0.5889
	CML172	tropical	0.0003	0.0523	0.9473
	CIMBL38	tropical	0.002	0.0243	0.9737
	CIMBL86	tropical	0.023	0.1173	0.8597
	CML327	tropical	0.052	0.2487	0.6992
	CIMBL96	tropical	0	0	1
	CIMBL2	tropical	0.0047	0.0003	0.995
	CIMBL114	tropical	0.0113	0.102	0.8867
	CML122	tropical	0.0027	0	0.9973
	CML116	tropical	0.0383	0.3303	0.6313
	CML361	tropical	0.01	0.0443	0.9457
	CIMBL101	tropical	0.002	0.1447	0.8533
	CML31	tropical	0.001	0.0503	0.9487
	CML415	tropical	0.0033	0.2007	0.796
	CIMBL142	tropical	0.3417	0.1563	0.502
	CIMBL127	tropical	0.0093	0.096	0.8947
	CIMBL29	tropical	0.0003	0	0.9997
	CIMBL53	tropical	0.0027	0.084	0.9134
	CML470	tropical	0.042	0.0744	0.8836
	CIMBL151	tropical	0.069	0.2537	0.6773
	CIMBL7	tropical	0.002	0.031	0.967
	CIMBL68	tropical	0.007	0.0574	0.9356
	CIMBL55	tropical	0.002	0.086	0.912
	CIMBL82	tropical	0.0123	0.0307	0.957
	CIMBL121	tropical	0.0003	0.0403	0.9593
	CIMBL16	tropical	0.0087	0.0533	0.938
	CIMBL74	tropical	0.0524	0.026	0.9216
	647	tropical	0.0643	0.4583	0.4773
	CIMBL25	tropical	0	0	1
	CML411	tropical	0.0017	0.0213	0.977
	CIMBL106	tropical	0.007	0.0227	0.9703
	CIMBL122	tropical	0.0093	0.036	0.9547
	CIMBL90	tropical	0.0007	0.2783	0.721
	CIMBL77	tropical	0.0123	0.0077	0.98
	CIMBL47	tropical	0.008	0.1887	0.8033
	CIMBL43	tropical	0.0767	0.2573	0.666
	CIMBL157	tropical	0.025	0.0873	0.8877
	CML298	tropical	0.002	0.015	0.983
	CIMBL108	tropical	0.0027	0.015	0.9823
	CIMBL19	tropical	0.001	0.043	0.956
	CIMBL147	tropical	0.0007	0.0003	0.999
	CIMBL60	tropical	0.0177	0.1077	0.8747
	CML189	tropical	0.0067	0.1313	0.862
	CIMBL58	tropical	0.0143	0.1067	0.879
	CIMBL13	tropical	0.3101	0.1087	0.5812
	CIMBL81	tropical	0.0373	0.0383	0.9243
	CIMBL48	tropical	0.0013	0.0797	0.919
	CIMBL59	tropical	0.0197	0.0814	0.8989
	CIMBL87	tropical	0.0313	0.0833	0.8853
	CIMBL22	tropical	0.0003	0.0003	0.9993
	CIMBL56	tropical	0.0033	0.0407	0.956
	B11	tropical	0.0127	0.132	0.8553
	CML432	tropical	0.0003	0.1193	0.8804
	CIMBL66	tropical	0.023	0.0984	0.8786
	CIMBL125	tropical	0.1027	0.0057	0.8916
	CML431	tropical	0.0273	0.0993	0.8734
	CIMBL153	tropical	0.0003	0.2433	0.7563
	CIMBL69	tropical	0.0257	0.0943	0.88
	CIMBL75	tropical	0.1093	0.0697	0.821
	CML163	tropical	0.0013	0.0383	0.9603
	CIMBL100	tropical	0.0013	0.0017	0.997
	CML433	tropical	0.0643	0.2423	0.6934
	CIMBL141	tropical	0.3094	0.2481	0.4425
	CML325	tropical	0.051	0.1969	0.7521
	CML290	tropical	0.001	0.039	0.96
	CIMBL83	tropical	0.028	0.1703	0.8017
	CIMBL140	tropical	0.0297	0.4832	0.4872
	TY5	tropical	0.0534	0.4156	0.531
	ES40	tropical	0.0103	0.44	0.5497
	TY11	tropical	0.068	0.3809	0.5511
	TY3	tropical	0.0553	0.4253	0.5193
	CA47	tropical	0.047	0.3083	0.6447
	TY4	tropical	0.0397	0.4432	0.5172
	TY2	tropical	0.0707	0.4403	0.489
	JIAO51	tropical	0.0013	0.2742	0.7245
	HUA83-2	tropical	0.06	0.4173	0.5227
	TY6	tropical	0.0353	0.3359	0.6288
	B151	tropical	0.0203	0.4033	0.5763
	TY1	tropical	0.039	0.4389	0.5222
	SW92E114	tropical	0.0043	0.085	0.9107
	GEMS19	tropical	0.5428	0	0.4572
	GEMS25	tropical	0.173	0.2273	0.5997
	GEMS30	tropical	0.3058	0.1094	0.5849
	GEMS31	tropical	0.2333	0.1723	0.5943
	GEMS32	tropical	0.2096	0.2076	0.5828
	aSS, Stiff Stalk.
	bNSS, Non-Stiff Stalk.
	cTST, Tropic and Subtropic.
	The population structure was estimate according the methods in Fu et al. 2013 [16].
