# Supplementary material for: A Gene-Oriented Haplotype Comparison Reveals Recently Selected Genomic Regions in Temperate and Tropical Maize Germplasm
Source: PLoS One. 2017 Jan 18;12(1):e0169806. doi: 10.1371/journal.pone.0169806 (PMC5242465; doi:10.1371/journal.pone.0169806)
Supplement: S2 Table — aSS, Stiff Stalk. bNSS, Non-Stiff Stalk. cTST, Tropic and Subtropic (XLSX) [file pone.0169806.s008.xlsx]

## Sheet: Supplementary Table 4
	S2 Table. Two ‘artificially identical’ populations for false discovery rate (FDR) estimation.
	Inbreds	Category	Population structure
			SSa	NSSb	TSTc
	CIMBL4	Artificial tropical	0	0	1
	CIMBL27	Artificial tropical	0	0	1
	CIMBL51	Artificial tropical	0	0	1
	CIMBL96	Artificial tropical	0	0	1
	CIMBL28	Artificial tropical	0.0003	0	0.9997
	CIMBL124	Artificial tropical	0.0003	0	0.9997
	CML454	Artificial tropical	0.0003	0	0.9997
	CIMBL29	Artificial tropical	0.0003	0	0.9997
	CIMBL79	Artificial tropical	0.0003	0	0.9997
	CIMBL22	Artificial tropical	0.0003	0.0003	0.9993
	CIMBL147	Artificial tropical	0.0007	0.0003	0.999
	CML486	Artificial tropical	0.0003	0.0017	0.998
	CML122	Artificial tropical	0.0027	0	0.9973
	CIMBL100	Artificial tropical	0.0013	0.0017	0.997
	CIMBL111	Artificial tropical	0.0033	0.0007	0.996
	CML121	Artificial tropical	0.0047	0.0007	0.9947
	CIMBL63	Artificial tropical	0.0097	0.0003	0.99
	CML480	Artificial tropical	0.0113	0.0007	0.988
	CIMBL108	Artificial tropical	0.0027	0.015	0.9823
	CML411	Artificial tropical	0.0017	0.0213	0.977
	CIMBL106	Artificial tropical	0.007	0.0227	0.9703
	CML360	Artificial tropical	0.0027	0.0297	0.9677
	CML493	Artificial tropical	0.012	0.0243	0.9637
	CML163	Artificial tropical	0.0013	0.0383	0.9603
	CML290	Artificial tropical	0.001	0.039	0.96
	CIMBL82	Artificial tropical	0.0123	0.0307	0.957
	CML162	Artificial tropical	0.0117	0.033	0.9553
	CIMBL119	Artificial tropical	0.0047	0.0413	0.954
	CML31	Artificial tropical	0.001	0.0503	0.9487
	CIMBL70	Artificial tropical	0.0033	0.0487	0.948
	CML172	Artificial tropical	0.0003	0.0523	0.9473
	CML69	Artificial tropical	0.004	0.0543	0.9417
	CML32	Artificial tropical	0.002	0.059	0.939
	CIMBL40	Artificial tropical	0.0023	0.0613	0.9363
	CIMBL68	Artificial tropical	0.007	0.0574	0.9356
	CIMBL105	Artificial tropical	0.0037	0.064	0.9323
	CIMBL123	Artificial tropical	0.009	0.062	0.929
	CIMBL74	Artificial tropical	0.0524	0.026	0.9216
	CML422	Artificial tropical	0.0297	0.0497	0.9207
	CIMBL53	Artificial tropical	0.0027	0.084	0.9134
	CIMBL55	Artificial tropical	0.002	0.086	0.912
	CIMBL50	Artificial tropical	0.0007	0.0917	0.9077
	CIMBL71	Artificial tropical	0.0017	0.0993	0.899
	CIMBL59	Artificial tropical	0.0197	0.0814	0.8989
	CML423	Artificial tropical	0.0193	0.0837	0.897
	CIMBL127	Artificial tropical	0.0093	0.096	0.8947
	CIMBL125	Artificial tropical	0.1027	0.0057	0.8916
	S37	Artificial tropical	0.0013	0.1083	0.8903
	CIMBL157	Artificial tropical	0.025	0.0873	0.8877
	CIMBL87	Artificial tropical	0.0313	0.0833	0.8853
	CIMBL84	Artificial tropical	0.0003	0.1174	0.8823
	CIMBL69	Artificial tropical	0.0257	0.0943	0.88
	CIMBL58	Artificial tropical	0.0143	0.1067	0.879
	CIMBL102	Artificial tropical	0.083	0.0403	0.8767
	CIMBL49	Artificial tropical	0.002	0.127	0.871
	CML115	Artificial tropical	0.0093	0.1207	0.87
	CIMBL86	Artificial tropical	0.023	0.1173	0.8597
	B11	Artificial tropical	0.0127	0.132	0.8553
	CIMBL91	Artificial tropical	0.0003	0.154	0.8457
	CIMBL89	Artificial tropical	0.0083	0.1593	0.8323
	CIMBL75	Artificial tropical	0.1093	0.0697	0.821
	CIMBL120	Artificial tropical	0.0667	0.1334	0.7999
	CML118	Artificial tropical	0.007	0.2343	0.7587
	CML325	Artificial tropical	0.051	0.1969	0.7521
	CML323	Artificial tropical	0.0694	0.1794	0.7513
	CML130	Artificial tropical	0.0803	0.1903	0.7293
	JIAO51	Artificial tropical	0.0013	0.2742	0.7245
	CIMBL150	Artificial tropical	0.0337	0.2587	0.7077
	CML192	Artificial tropical	0.05	0.2567	0.6933
	CML324	Artificial tropical	0.0663	0.2429	0.6908
	CML134	Artificial tropical	0.0423	0.28	0.6777
	CML169	Artificial tropical	0.073	0.2627	0.6643
	CIMBL129	Artificial tropical	0.0427	0.2967	0.6607
	CML191	Artificial tropical	0.0716	0.2725	0.6559
	TY6	Artificial tropical	0.0353	0.3359	0.6288
	GEMS25	Artificial tropical	0.173	0.2273	0.5997
	GEMS30	Artificial tropical	0.3058	0.1094	0.5849
	CIMBL13	Artificial tropical	0.3101	0.1087	0.5812
	CIMBL143	Artificial tropical	0.007	0.4153	0.5777
	SC55	Artificial tropical	0.0613	0.3763	0.5623
	TY11	Artificial tropical	0.068	0.3809	0.5511
	CIMBL139	Artificial tropical	0.2538	0.1962	0.55
	TY5	Artificial tropical	0.0534	0.4156	0.531
	TY3	Artificial tropical	0.0553	0.4253	0.5193
	HZS	Artificial tropical	0.0003	0.4842	0.5155
	HYS	Artificial tropical	0.0007	0.494	0.5053
	CIMBL142	Artificial tropical	0.3417	0.1563	0.502
	TY2	Artificial tropical	0.0707	0.4403	0.489
	CIMBL140	Artificial tropical	0.0297	0.4832	0.4872
	CIMBL17	Artificial tropical	0.2303	0.2847	0.485
	WU109	Artificial tropical	0.082	0.4443	0.4737
	GEMS19	Artificial tropical	0.5428	0	0.4572
	GEMS15	Artificial tropical	0.5727	0	0.4273
	LX9801	Artificial tropical	0.0023	0.588	0.4097
	QI205	Artificial tropical	0.05	0.5423	0.4077
	R15	Artificial tropical	0.035	0.5731	0.3919
	1462	Artificial tropical	0.12	0.4903	0.3897
	JI853	Artificial tropical	0.041	0.5763	0.3827
	ZHONG69	Artificial tropical	0.1223	0.5087	0.369
	7381	Artificial tropical	0.0017	0.6325	0.3659
	DH3732	Artificial tropical	0.016	0.6219	0.3621
	GEMS29	Artificial tropical	0.3448	0.2971	0.3581
	GEMS40	Artificial tropical	0.0657	0.5997	0.3347
	9642	Artificial tropical	0.1797	0.4907	0.3297
	CHANG3	Artificial tropical	0.125	0.5525	0.3226
	K10	Artificial tropical	0.126	0.5527	0.3213
	GEMS61	Artificial tropical	0.5627	0.1183	0.319
	ZB648	Artificial tropical	0.0007	0.6807	0.3187
	GEMS5	Artificial tropical	0.6863	0	0.3137
	DAN599	Artificial tropical	0.0313	0.6559	0.3128
	GEMS36	Artificial tropical	0.0573	0.6323	0.3103
	268	Artificial tropical	0.0683	0.6213	0.3103
	S22	Artificial tropical	0.0013	0.698	0.3007
	R15X1141	Artificial tropical	0.1333	0.571	0.2957
	5237	Artificial tropical	0.001	0.7053	0.2937
	JH96C	Artificial tropical	0.064	0.6457	0.2903
	GEMS20	Artificial tropical	0.7123	0	0.2877
	GEMS37	Artificial tropical	0.0437	0.6689	0.2874
	GEMS28	Artificial tropical	0.6451	0.077	0.2779
	GEMS39	Artificial tropical	0.0697	0.6533	0.277
	CHUAN48-2	Artificial tropical	0.1717	0.5557	0.2727
	SY1032	Artificial tropical	0.1343	0.5987	0.267
	GEMS18	Artificial tropical	0.7347	0	0.2653
	GEMS41	Artificial tropical	0.0457	0.6957	0.2587
	XZ698	Artificial tropical	0.103	0.6554	0.2416
	CHENG698	Artificial tropical	0.3457	0.418	0.2363
	K12	Artificial tropical	0.0503	0.7179	0.2318
	ZHENG28	Artificial tropical	0.0997	0.673	0.2273
	Z2018F	Artificial tropical	0.2972	0.4788	0.2239
	DONG237	Artificial tropical	0.1097	0.6713	0.219
	SY1052	Artificial tropical	0.1927	0.603	0.2043
	GEMS62	Artificial tropical	0.6894	0.1146	0.1959
	B111	Artificial tropical	0.3718	0.4415	0.1867
	GEMS1	Artificial tropical	0.3411	0.4825	0.1764
	GEMS55	Artificial tropical	0.7453	0.0813	0.1733
	GEMS50	Artificial tropical	0.6659	0.1611	0.1731
	D863F	Artificial tropical	0.0906	0.7434	0.1659
	GY1007	Artificial tropical	0.0926	0.7441	0.1633
	SY1039	Artificial tropical	0.147	0.6903	0.1627
	GEMS65	Artificial tropical	0.7771	0.0666	0.1562
	RY729	Artificial tropical	0.1533	0.6987	0.148
	238	Artificial tropical	0.0217	0.8334	0.145
	ZZ03	Artificial tropical	0.0373	0.8193	0.1433
	5213	Artificial tropical	0.4575	0.4019	0.1405
	LIAO5262	Artificial tropical	0.3579	0.5065	0.1356
	05W002	Artificial tropical	0.3427	0.5253	0.132
	GEMS49	Artificial tropical	0.7839	0.0894	0.1267
	SY1128	Artificial tropical	0.1723	0.7028	0.125
	SI273	Artificial tropical	0.3935	0.4912	0.1153
	K14	Artificial tropical	0.0856	0.8004	0.114
	ZHENG653	Artificial tropical	0.121	0.7887	0.0903
	LIAO5263	Artificial tropical	0.3267	0.5867	0.0867
	GEMS59	Artificial tropical	0.093	0.8217	0.0853
	4019	Artificial tropical	0.3798	0.5392	0.081
	150	Artificial tropical	0.3933	0.527	0.0797
	GEMS58	Artificial tropical	0.023	0.9063	0.0707
	M97	Artificial tropical	0.23	0.7053	0.0647
	GEMS63	Artificial tropical	0.9357	0	0.0643
	CIMBL145	Artificial tropical	0.6023	0.334	0.0637
	GEMS64	Artificial tropical	0.9456	0	0.0544
	177	Artificial tropical	0.0823	0.8663	0.0513
	BY4960	Artificial tropical	0.0007	0.953	0.0463
	GY923	Artificial tropical	0.039	0.9164	0.0447
	SI434	Artificial tropical	0.1776	0.7791	0.0433
	MO113	Artificial tropical	0.0023	0.962	0.0357
	BY855	Artificial tropical	0.0263	0.941	0.0327
	BY4944	Artificial tropical	0.0367	0.937	0.0263
	M153	Artificial tropical	0.2157	0.765	0.0193
	K22	Artificial tropical	0.2781	0.7072	0.0147
	BY813	Artificial tropical	0.009	0.9833	0.0077
	LIAO138	Artificial tropical	0.2914	0.7022	0.0063
	JI846	Artificial tropical	0.0007	0.994	0.0053
	W138	Artificial tropical	0	0.9967	0.0033
	LIAO159	Artificial tropical	0.4512	0.5468	0.002
	FCD0602	Artificial tropical	0.5869	0.4111	0.002
	8902	Artificial tropical	0.5405	0.4585	0.001
	SI446	Artificial tropical	0.0566	0.9427	0.0007
	4F1	Artificial tropical	0	0.9993	0.0007
	ZHENG35	Artificial tropical	0.5557	0.4437	0.0007
	MO17	Artificial tropical	0	1	0
	DAN360	Artificial tropical	0.5422	0.4578	0
	XUN971	Artificial tropical	0.5027	0.4973	0
	B73	Artificial tropical	1	0	0
	U8112	Artificial tropical	0.8399	0.1601	0
	CIMBL25	Artificial temperate	0	0	1
	CIMBL3	Artificial temperate	0	0	1
	CIMBL98	Artificial temperate	0	0	1
	CML479	Artificial temperate	0.0003	0	0.9997
	CML304	Artificial temperate	0.0003	0	0.9997
	CIMBL23	Artificial temperate	0.0003	0	0.9997
	CIMBL21	Artificial temperate	0.0003	0	0.9997
	CIMBL32	Artificial temperate	0.0003	0	0.9997
	CML20	Artificial temperate	0.0007	0	0.9993
	CIMBL116	Artificial temperate	0.0007	0	0.9993
	CIMBL18	Artificial temperate	0.0003	0.0003	0.9993
	CIMBL11	Artificial temperate	0.001	0.0007	0.9983
	CML139	Artificial temperate	0.003	0	0.997
	CIMBL12	Artificial temperate	0.0023	0.0007	0.997
	CIMBL2	Artificial temperate	0.0047	0.0003	0.995
	CIMBL52	Artificial temperate	0.0057	0	0.9943
	CIMBL115	Artificial temperate	0.004	0.0027	0.9933
	CML298	Artificial temperate	0.002	0.015	0.983
	CIMBL77	Artificial temperate	0.0123	0.0077	0.98
	CIMBL38	Artificial temperate	0.002	0.0243	0.9737
	CIMBL113	Artificial temperate	0.0017	0.03	0.9683
	CIMBL7	Artificial temperate	0.002	0.031	0.967
	CIMBL62	Artificial temperate	0.0007	0.0363	0.963
	CIMBL109	Artificial temperate	0.017	0.0203	0.9627
	CIMBL121	Artificial temperate	0.0003	0.0403	0.9593
	CIMBL19	Artificial temperate	0.001	0.043	0.956
	CIMBL56	Artificial temperate	0.0033	0.0407	0.956
	CIMBL122	Artificial temperate	0.0093	0.036	0.9547
	CIMBL6	Artificial temperate	0.0017	0.0463	0.952
	CML171	Artificial temperate	0.0003	0.0517	0.948
	CML361	Artificial temperate	0.01	0.0443	0.9457
	CIMBL133	Artificial temperate	0.003	0.0557	0.9413
	CIMBL16	Artificial temperate	0.0087	0.0533	0.938
	CIMBL149	Artificial temperate	0.0003	0.063	0.9366
	CIMBL5	Artificial temperate	0.0077	0.057	0.9353
	CML338	Artificial temperate	0.0273	0.041	0.9316
	CIMBL81	Artificial temperate	0.0373	0.0383	0.9243
	CML496	Artificial temperate	0.0067	0.0697	0.9237
	CIMBL48	Artificial temperate	0.0013	0.0797	0.919
	CML426	Artificial temperate	0.0203	0.066	0.9137
	SW92E114	Artificial temperate	0.0043	0.085	0.9107
	CML170	Artificial temperate	0.0017	0.094	0.9044
	CML165	Artificial temperate	0.0147	0.0836	0.9017
	CIMBL15	Artificial temperate	0.0003	0.1013	0.8983
	CIMBL46	Artificial temperate	0.0033	0.1013	0.8953
	CIMBL92	Artificial temperate	0.0027	0.1027	0.8947
	CML50	Artificial temperate	0.0063	0.1007	0.893
	CIMBL88	Artificial temperate	0.0017	0.107	0.8913
	CIMBL114	Artificial temperate	0.0113	0.102	0.8867
	CIMBL94	Artificial temperate	0.001	0.1146	0.8844
	CML470	Artificial temperate	0.042	0.0744	0.8836
	CML432	Artificial temperate	0.0003	0.1193	0.8804
	CIMBL66	Artificial temperate	0.023	0.0984	0.8786
	CIMBL60	Artificial temperate	0.0177	0.1077	0.8747
	CML431	Artificial temperate	0.0273	0.0993	0.8734
	CIMBL42	Artificial temperate	0.0113	0.1179	0.8708
	CML189	Artificial temperate	0.0067	0.1313	0.862
	CIMBL101	Artificial temperate	0.002	0.1447	0.8533
	CIMBL156	Artificial temperate	0.0083	0.1457	0.8459
	CIMBL93	Artificial temperate	0.0037	0.159	0.8373
	CIMBL47	Artificial temperate	0.008	0.1887	0.8033
	CIMBL83	Artificial temperate	0.028	0.1703	0.8017
	CML415	Artificial temperate	0.0033	0.2007	0.796
	CIMBL153	Artificial temperate	0.0003	0.2433	0.7563
	CIMBL54	Artificial temperate	0.121	0.147	0.7321
	CIMBL99	Artificial temperate	0.0257	0.2467	0.7277
	CIMBL90	Artificial temperate	0.0007	0.2783	0.721
	CML327	Artificial temperate	0.052	0.2487	0.6992
	CML433	Artificial temperate	0.0643	0.2423	0.6934
	CML114	Artificial temperate	0.0623	0.2483	0.6893
	CIMBL151	Artificial temperate	0.069	0.2537	0.6773
	CIMBL43	Artificial temperate	0.0767	0.2573	0.666
	CIMBL152	Artificial temperate	0.0624	0.2808	0.6569
	CA47	Artificial temperate	0.047	0.3083	0.6447
	CML116	Artificial temperate	0.0383	0.3303	0.6313
	GEMS31	Artificial temperate	0.2333	0.1723	0.5943
	CIMBL9	Artificial temperate	0.2648	0.1464	0.5889
	GEMS32	Artificial temperate	0.2096	0.2076	0.5828
	TIAN77	Artificial temperate	0.0183	0.4047	0.577
	B151	Artificial temperate	0.0203	0.4033	0.5763
	303WX	Artificial temperate	0.0377	0.4105	0.5518
	ES40	Artificial temperate	0.0103	0.44	0.5497
	HUA83-2	Artificial temperate	0.06	0.4173	0.5227
	TY1	Artificial temperate	0.039	0.4389	0.5222
	TY4	Artificial temperate	0.0397	0.4432	0.5172
	WH413	Artificial temperate	0.0507	0.4387	0.5107
	B77	Artificial temperate	0.111	0.3893	0.4997
	CIMBL95	Artificial temperate	0.063	0.4395	0.4975
	CIMBL10	Artificial temperate	0.3592	0.1549	0.4858
	647	Artificial temperate	0.0643	0.4583	0.4773
	BS16	Artificial temperate	0.0203	0.503	0.4767
	EN25	Artificial temperate	0.0213	0.5213	0.4573
	CIMBL141	Artificial temperate	0.3094	0.2481	0.4425
	GEMS3	Artificial temperate	0.2837	0.302	0.4143
	DONG46	Artificial temperate	0.0827	0.5098	0.4075
	CIMBL137	Artificial temperate	0.1027	0.492	0.4053
	GEMS4	Artificial temperate	0.6113	0	0.3887
	GEMS2	Artificial temperate	0.3861	0.2351	0.3788
	LXN	Artificial temperate	0.083	0.548	0.369
	GEMS23	Artificial temperate	0.634	0	0.366
	GEMS54	Artificial temperate	0.5087	0.1322	0.3591
	YE515	Artificial temperate	0.105	0.5452	0.3498
	GEMS46	Artificial temperate	0.0819	0.5776	0.3404
	GEMS13	Artificial temperate	0.6727	0	0.3273
	GEMS16	Artificial temperate	0.6747	0	0.3253
	GEMS42	Artificial temperate	0.053	0.6247	0.3222
	GEMS6	Artificial temperate	0.68	0	0.32
	GEMS44	Artificial temperate	0.0877	0.5943	0.318
	GEMS11	Artificial temperate	0.6857	0	0.3143
	LV28	Artificial temperate	0.1077	0.5803	0.312
	GEMS10	Artificial temperate	0.689	0	0.311
	GEMS35	Artificial temperate	0.0597	0.6345	0.3058
	XI502	Artificial temperate	0.0003	0.697	0.3027
	05WN230	Artificial temperate	0.191	0.511	0.298
	GEMS17	Artificial temperate	0.7077	0	0.2923
	18-599	Artificial temperate	0.0137	0.6953	0.291
	GEMS14	Artificial temperate	0.7117	0	0.2883
	GEMS9	Artificial temperate	0.7167	0	0.2833
	CI7	Artificial temperate	0.153	0.5687	0.2783
	B113	Artificial temperate	0.1616	0.5615	0.2769
	LG001	Artificial temperate	0.045	0.6841	0.2709
	7884-4HT	Artificial temperate	0.1809	0.5505	0.2686
	7327	Artificial temperate	0.064	0.6753	0.2607
	YE52106	Artificial temperate	0.1064	0.6344	0.2592
	Q1261	Artificial temperate	0.1937	0.556	0.2503
	CIMBL1	Artificial temperate	0.1773	0.5847	0.238
	GY798	Artificial temperate	0.062	0.7092	0.2287
	ZZ01	Artificial temperate	0.0317	0.7423	0.226
	JI63	Artificial temperate	0.1297	0.6512	0.2191
	81162	Artificial temperate	0.1837	0.601	0.2153
	SY3073	Artificial temperate	0.1366	0.6521	0.2113
	RY713	Artificial temperate	0.1834	0.6242	0.1924
	ZHI41	Artificial temperate	0.0003	0.8143	0.1853
	GEMS33	Artificial temperate	0.09	0.7273	0.1827
	GEMS48	Artificial temperate	0.068	0.7573	0.1747
	SY1035	Artificial temperate	0.195	0.639	0.166
	835B	Artificial temperate	0.0704	0.7638	0.1658
	835A	Artificial temperate	0.0704	0.7649	0.1647
	GEMS60	Artificial temperate	0.048	0.7932	0.1588
	GY462	Artificial temperate	0.044	0.7976	0.1584
	P178	Artificial temperate	0.0097	0.8384	0.1519
	BZN	Artificial temperate	0.1657	0.6886	0.1457
	GY1032	Artificial temperate	0.128	0.7313	0.1407
	GEMS56	Artificial temperate	0.001	0.8597	0.1393
	GEMS66	Artificial temperate	0.8067	0.054	0.1393
	526018	Artificial temperate	0.154	0.7113	0.1347
	NAN21-3	Artificial temperate	0.3833	0.4853	0.1313
	ZONG31	Artificial temperate	0.0713	0.8061	0.1226
	DAN4245	Artificial temperate	0.232	0.647	0.121
	JY01	Artificial temperate	0.1187	0.767	0.1143
	975-12	Artificial temperate	0.3927	0.507	0.1003
	ZAC546	Artificial temperate	0.0383	0.8723	0.0894
	GEMS51	Artificial temperate	0.8127	0.1017	0.0857
	LY042	Artificial temperate	0.138	0.78	0.082
	SHEN5003	Artificial temperate	0.1633	0.7557	0.081
	YU374	Artificial temperate	0.0293	0.899	0.0716
	CIMBL144	Artificial temperate	0.6205	0.3132	0.0663
	HTH-17	Artificial temperate	0.0003	0.936	0.0637
	B114	Artificial temperate	0.2283	0.71	0.0617
	07KS4	Artificial temperate	0.2553	0.6857	0.059
	BY4839	Artificial temperate	0.0123	0.9353	0.0523
	ZHENG30	Artificial temperate	0.0827	0.8677	0.0497
	DAN3130	Artificial temperate	0.021	0.933	0.046
	GEMS21	Artificial temperate	0.9567	0	0.0433
	B110	Artificial temperate	0.6075	0.3551	0.0373
	IRF314	Artificial temperate	0.043	0.926	0.031
	GY386	Artificial temperate	0.0317	0.942	0.0263
	JI842	Artificial temperate	0.0003	0.9757	0.024
	BY807	Artificial temperate	0.0337	0.9553	0.011
	BY809	Artificial temperate	0.031	0.9607	0.0083
	BY804	Artificial temperate	0.041	0.953	0.006
	LIAO5114	Artificial temperate	0.5762	0.4188	0.005
	BY815	Artificial temperate	0.0087	0.9867	0.0047
	DAN340	Artificial temperate	0.2289	0.7681	0.003
	L3180	Artificial temperate	0.4552	0.5428	0.002
	J4112	Artificial temperate	0.5438	0.4552	0.001
	LK11	Artificial temperate	0.0003	0.999	0.0007
	ZHENG29	Artificial temperate	0.5543	0.445	0.0007
	YE8001	Artificial temperate	0.4713	0.528	0.0007
	JH59	Artificial temperate	0.0083	0.9917	0
	TIE7922	Artificial temperate	0.7309	0.2691	0
	ZH68	Artificial temperate	0.7829	0.2171	0
	YE478	Artificial temperate	0.4852	0.5148	0
	ZHENG32	Artificial temperate	0.943	0.057	0
	aSS, Stiff Stalk.
	bNSS, Non-Stiff Stalk.
	cTST, Tropic and Subtropic.
