# Supplementary material for: A Gene-Oriented Haplotype Comparison Reveals Recently Selected Genomic Regions in Temperate and Tropical Maize Germplasm
Source: PLoS One. 2017 Jan 18;12(1):e0169806. doi: 10.1371/journal.pone.0169806 (PMC5242465; doi:10.1371/journal.pone.0169806)
Supplement: S3 Table — (XLSX) [file pone.0169806.s009.xlsx]

## Sheet: Supplementary Table 2
	S3 Table. Selected genomic regions in temperate and tropical maize lines.
	Selected region	Chromosome	Start	End	XP-EHH score	Candidate gene	Cutoff	Length	Number of SNP	Median expression					Pi				Tajima' D				FST		Phylogenetic trees analysis			Annotation	Flowering-time gene		Key gene
										Temperate	Tropical	Log2FC (Temperate/Topical)	t-test		Total	Temperate	Tropical		Total	Temperate	Tropical				Number of lines in group	Co-segregation ratio			Candidate	Sweep
	temperate_region_1	1	1185260	1213566	-1.29704	GRMZM2G026639	0.01	3653	7	10.8495	11.4537	-0.0781934	0.0477119		0.000487	0.0004001	0.0004847		1.37934	0.709447	1.25254		0.0784204		-	-		No significant hits (1e-5)
	temperate_region_2	1	1777686	1981873	-1.33092	GRMZM2G379898	0.01	1608	10	7.26357	6.8234	0.0901872	0.385197		0.0021892	0.0026395	0.0021453		2.92918	3.83693	2.68058		0.029736		-	-		C3SAB4_BRADI Proline-rich protein n=1 (Brachypodium distachyon) Exp=2e-28; maizesequence.org: GO:0016020; membrane | GO:0051260; protein homooligomerization
	temperate_region_3	1	2647650	3038068	-1.96937	GRMZM2G137236	0.005	3916	28	13.5161	11.8859	0.185429	0.022299		0.0021573	0.0017853	0.0020933		2.70603	1.66172	2.72692		0.120885		110	0.109091		No significant hits (1e-5)
	temperate_region_4	1	3262429	3725519	-1.3025	GRMZM2G062210	0.01	1824	30	39.8906	42.8164	-0.102116	0.047005		0.0041418	0.0056697	0.0037262		1.8462	3.33323	1.37029		0.0416842		-	-		B6THB6_MAIZE COP9 signalosome complex subunit 1 n=2 (Andropogoneae) Exp=0; maizesequence.org: Uniprot/SPTREMBL:C1JY54; FUS6 Fragment | Uniprot/SPTREMBL:C1JY68; FUS6 Fragment | Uniprot/SPTREMBL:C1JY86; FUS6 Fragment | Uniprot/SPTREMBL:C1JY98; FUS6 Fragment | Uniprot/SPTREMBL:C1JYA4; FUS6 Fragment | Uniprot/SPTREMBL:C1JY51; FUS6 Fragment | Uniprot/SPTREMBL:B6THB6; COP9 signalosome complex subunit 1…
	temperate_region_5	1	4982662	5024052	-1.35634	GRMZM2G159431	0.01	1869	43	1.85702	1.84293	0.0109869	0.712948		0.0078506	0.0072908	0.0078061		3.57935	2.96612	3.32742		0.0449563		103	0.135922		B6TPJ2_MAIZE Homeobox protein HD1 n=3 (Poaceae) Exp=8e-153; maizesequence.org: RefSeq_peptide:NP_001150419; homeobox protein HD1 | RefSeq_peptide:NP_001151200; LOC100284833 | UniGene:Zm.156451; TSA: Zea mays contig63078 mRNA sequence | UniGene:Zm.94922; Homeobox protein HD1 | Uniprot/SPTREMBL:B6TPJ2; Homeobox protein HD1 | Uniprot/SPTREMBL:B6TXX6; Homeobox protein HD1 | Uniprot/SWISSPROT:P56659; …
	temperate_region_6	1	14793265	14819417	-1.41192	GRMZM2G162725	0.01	2627	42	4.96703	5.42941	-0.128413	0.0260163		0.0058148	0.0042247	0.0060287		3.98563	2.00593	4.00055		0.090958		184	0.23913		No significant hits (1e-5)
	temperate_region_7	1	19240907	19272398	-1.48025	GRMZM2G075712	0.005	1145	36	1.85079	2.15054	-0.216558	0.575272		0.0084705	0.0075805	0.0085877		2.20764	1.56123	2.09389		0.0344006		69	0.246377		B4G0Y0_MAIZE Putative uncharacterized protein n=2 (Zea mays) Exp=8e-45; maizesequence.org: Uniprot/SPTREMBL:B6T163; Putative uncharacterized protein | Uniprot/SPTREMBL:B4G0Y0; Putative uncharacterized protein | UniGene:Zm.84989; Hypothetical protein LOC100275925 | UniGene:Zm.155617; Clone 4243 mRNA sequence | UniGene:Zm.155536; Hypothetical protein LOC100303821 | RefSeq_peptide:NP_001158922; hypo…
	temperate_region_8	1	21472554	21553573	-1.48362	GRMZM2G086604	0.005	1218	14	1.96755	2.06648	-0.0707742	0.426854		0.0042151	0.0037228	0.0043346		3.40297	2.61075	3.38941		0.044767		-	-		C5WTR2_SORBI Putative uncharacterized protein Sb01g043480 n=1 (Sorghum bicolor) Exp=7e-63; maizesequence.org: UniGene:Zm.86420; TSA: Zea mays contig48841 mRNA sequence
	temperate_region_9	1	23553517	23577058	-1.30557	GRMZM2G171073	0.01	2552	62	2.9314	2.98887	-0.028011	0.395442		0.0091521	0.0084457	0.008664		4.37302	3.63419	3.96492		0.105656		190	0.205263		B6SS63_MAIZE Nucleic acid binding protein n=1 (Zea mays) Exp=4e-93; maizesequence.org: UniGene:Zm.149817; TSA: Zea mays contig15336 mRNA sequence
	temperate_region_10	1	25360615	25439223	-1.6595	GRMZM2G107805	0.005	2130	38	1.87544	1.68699	0.152776	0.0761192		0.0046231	0.0037596	0.0051251		2.03363	1.02637	2.35836		0.0385075		191	0.308901		C5WTN3_SORBI Putative uncharacterized protein Sb01g043190 n=2 (Andropogoneae) Exp=0; maizesequence.org: Uniprot/SPTREMBL:C0P3Q9; Putative uncharacterized protein | UniGene:Zm.31985; Hypothetical protein LOC100382024 | RefSeq_peptide:NP_001168260; hypothetical protein LOC100382024 | RefSeq_dna:NM_001174789; hypothetical protein LOC100382024 (LOC100382024) mRNA | EntrezGene:100382024; hypothetical …
	temperate_region_11	1	28512255	28620826	-1.82882	GRMZM2G025123	0.005	1277	11	8.8719	9.23912	-0.0585121	0.0766177		0.0031654	0.0028035	0.0033009		3.22801	2.49391	3.29719		0.0459989		-	-		No significant hits (1e-5)
	temperate_region_12	1	31728933	31757784	-1.86284	GRMZM2G060952	0.005	1394	26	111.658	120.923	-0.115006	0.239059		0.0044311	0.002804	0.0050357		1.56176	-0.0534789	1.95619		0.0937811		170	0.217647		Q0PCF2_MAIZE Deoxymugineic acid synthase1 n=3 (Andropogoneae) Exp=0; maizesequence.org: Uniprot/SPTREMBL:Q0PCF2; Deoxymugineic acid synthase1 | Uniprot/SPTREMBL:B4F9A4; Putative uncharacterized protein | RefSeq_peptide:NP_001105931; deoxymugineic acid synthase1 | RefSeq_dna:NM_001112461; deoxymugineic acid synthase1 (DMAS1) mRNA | GO:0055114; oxidation reduction | GO:0016491; oxidoreductase activ…
	temperate_region_13	1	33404927	33470463	-1.47218	GRMZM2G149647	0.005	1107	16	7.6358	13.2745	-0.797809	0.000280896		0.004656	0.0042436	0.00471		2.78711	2.20648	2.67933		0.0480822		-	-		No significant hits (1e-5)
	temperate_region_14	1	38599564	38862820	-1.3291	GRMZM2G128206	0.01	882	1	20.8725	20.265	0.0426098	0.262529		9.78e-05	0.0001345	9.76e-05		-0.370093	-0.20854	-0.412436		-0.00223036		190	0.231579		No significant hits (1e-5)
	temperate_region_15	1	39722003	39759019	-1.43778	GRMZM5G804658	0.005	3515	31	1.86269	2.66006	-0.514071	1.16e-05		0.0030532	0.0025286	0.0032013		3.53595	2.48883	3.62227		0.0440719		104	0.201923		No significant hits (1e-5); maizesequence.org: UniGene:Zm.92563; Hypothetical protein LOC100275241 | Uniprot/SPTREMBL:B6SQD6; Putative uncharacterized protein | Uniprot/SPTREMBL:C0P5Y8; Putative uncharacterized protein | Uniprot/SPTREMBL:C0PFL9; Putative uncharacterized protein | UniGene:Zm.18870; Hypothetical protein LOC100280408 | RefSeq_peptide:NP_001142848; hypothetical protein LOC100275241 |…
	temperate_region_16	1	43123287	43246661	-1.28094	GRMZM2G109967	0.01	1663	15	7.54313	9.16558	-0.281063	4.59e-08		0.0037993	0.0035387	0.0038334		4.31325	3.71231	4.17975		0.0544858		-	-		B6TWM7_MAIZE CDP-diacylglycerol--glycerol-3-phosphate 3-phosphatidyltransferase n=2 (Zea mays) Exp=7e-75; maizesequence.org: GO:0016780; phosphotransferase activity for other substituted phosphate groups | GO:0016020; membrane | GO:0008654; phospholipid biosynthetic process
	temperate_region_17	1	43537142	43565047	-1.62383	GRMZM2G030880	0.005	1619	24	3.56833	5.02928	-0.495102	0.022712		0.004201	0.0028971	0.0046798		2.33035	0.708923	2.70204		0.0636931		-	-		No significant hits (1e-5)
	temperate_region_18	1	46677522	46699522	-1.51051	GRMZM2G455828	0.005	517	22	92.5662	108.044	-0.223056	0.00141712		0.0116142	0.0127379	0.0118016		2.1208	2.43111	2.02957		0.0325479		-	-		UPI0000E11F3E Os03g0167100 n=1 (Oryza sativa subsp. japonica) Exp=1e-21; maizesequence.org: RefSeq_peptide:NP_001147106; 40S ribosomal protein S28 | RefSeq_peptide:NP_001147283; 40S ribosomal protein S28 | RefSeq_peptide:NP_001147474; 40S ribosomal protein S28 | Uniprot/SPTREMBL:B4FW18; 40S ribosomal protein S28Putative uncharacterized protein ; | Uniprot/SPTREMBL:B6SP50; 40S ribosomal protein S2…
	temperate_region_19	1	52336351	52359772	-1.62788	GRMZM2G314064	0.005	1500	21	7.21759	7.34049	-0.0243607	0.796257		0.0029882	0.0027148	0.0029737		1.10395	0.669054	0.945081		0.0394926		-	-		No significant hits (1e-5)
	temperate_region_20	1	53148323	53282645	-1.50784	GRMZM2G107463	0.005	1973	64	15.0724	15.5941	-0.0490979	0.171872		0.0082787	0.006846	0.0086533		2.057	1.62958	2.08489		0.0440397		213	0.342723		C5X1Q5_SORBI Putative uncharacterized protein Sb01g036630 n=4 (Andropogoneae) Exp=0; maizesequence.org: Uniprot/SPTREMBL:C0PEI5; Putative uncharacterized protein | UniGene:Zm.4564; Hypothetical protein LOC100383259 | UniGene:Zm.143297; TSA: Zea mays contig49603 mRNA sequence | RefSeq_peptide:NP_001169391; hypothetical protein LOC100383259 | RefSeq_dna:NM_001175920; hypothetical protein LOC1003832…
	temperate_region_21	1	56882742	56993764	-2.27846	GRMZM2G353147	0.005	3885	46	4.34743	4.73659	-0.123687	0.0418264		0.0043362	0.0029534	0.0041666		4.06869	1.75293	3.57758		0.210109		185	0.243243		C5X0Q7_SORBI Putative uncharacterized protein Sb01g035870 n=1 (Sorghum bicolor) Exp=0; maizesequence.org: UniGene:Zm.32939; TSA: Zea mays contig48894 mRNA sequence | UniGene:Zm.147339; TSA: Zea mays contig26633 mRNA sequence | GO:0015969; guanosine tetraphosphate metabolic process
	temperate_region_22	1	57448590	57572334	-1.80594	GRMZM2G018229	0.005	1907	10	21.308	25.067	-0.234396	2.86e-06		0.000851	0.0007878	0.0008932		0.207982	-0.0458444	0.216155		-0.00423872		-	-		C5X0P0_SORBI Putative uncharacterized protein Sb01g035720 n=2 (Andropogoneae) Exp=8e-142; maizesequence.org: Uniprot/SPTREMBL:B4G129; Putative uncharacterized proteinSuppressor of SWI4 1 ; | Uniprot/SPTREMBL:B4FDI8; Putative uncharacterized protein | UniGene:Zm.97606; Hypothetical protein LOC100274446 | RefSeq_peptide:NP_001142277; hypothetical protein LOC100274446 | RefSeq_dna:NM_001148805; hypo…
	temperate_region_23	1	57670978	57692246	-1.52067	GRMZM2G552469	0.005	952	2	0.890289	1.02449	-0.202553	0.00781175		0.0003168	7.61e-05	0.000383		0.0246717	-0.95208	0.221292		0.0553092		-	-		No significant hits (1e-5)
	temperate_region_24	1	59051226	59142762	-1.36271	GRMZM2G552278	0.01	2102	11	3.50059	3.78739	-0.113606	0.010164		0.0012232	0.0006493	0.0013636		1.26297	-0.426128	1.52518		0.0974548		-	-		C5X0L5_SORBI Putative uncharacterized protein Sb01g035500 n=1 (Sorghum bicolor) Exp=0; maizesequence.org: UniGene:Zm.128911; Clone 222024 mRNA sequence
	temperate_region_25	1	59754838	60045120	-1.76453	GRMZM2G038598	0.005	1811	32	17.5271	20.9814	-0.25952	4.62e-06		0.004899	0.0042845	0.0049237		2.31679	1.5639	2.16182		0.0446998		-	-		Q7XZQ2_MAIZE UDP-glucose-4-epimerase n=4 (Andropogoneae) Exp=0; maizesequence.org: RefSeq_dna:NM_001111759; UDP-glucose-4-epimerase (LOC542127) mRNA | GO:0050662; coenzyme binding | GO:0045226; extracellular polysaccharide biosynthetic process | GO:0044237; cellular metabolic process | RefSeq_peptide:NP_001105229; UDP-glucose-4-epimerase | UniGene:Zm.97571; UDP-glucose-4-epimerase | Uniprot/SPTRE…
	temperate_region_26	1	60744510	60765924	-1.69732	GRMZM2G091648	0.005	717	26	7.9589	10.9748	-0.46356	0.0939454		0.0085587	0.0067692	0.0093974		1.53478	0.56764	1.77181		0.0379609		-	-		B6TY65_MAIZE Putative uncharacterized protein n=2 (Zea mays) Exp=3e-31; maizesequence.org: GO:0015078; hydrogen ion transmembrane transporter activity | GO:0015986; ATP synthesis coupled proton transport | GO:0033179; proton-transporting V-type ATPase V0 domain
	temperate_region_27	1	62998170	63221177	-1.67223	GRMZM2G109126	0.005	825	24	3.19245	2.86188	0.157701	0.00074902		0.0083193	0.0057276	0.0088376		2.37472	0.733517	2.50198		0.10061		-	-		No significant hits (1e-5); maizesequence.org: Uniprot/SPTREMBL:C4IY57; Putative uncharacterized protein
	temperate_region_28	1	64379861	64407770	-1.44883	GRMZM2G092888	0.005	4096	40	4.03935	3.87841	0.0586582	0.818469		0.0032007	0.002948	0.0031263		3.30508	2.67404	2.96016		0.0484035		185	0.286486		No significant hits (1e-5)
	temperate_region_29	1	66160088	66186277	-1.46451	GRMZM2G143086	0.005	685	31	19.9256	14.1527	0.493546	2.35e-10		0.0171271	0.0133928	0.0167972		4.11098	2.49345	3.76475		0.116186		-	-		No significant hits (1e-5); maizesequence.org: Uniprot/SPTREMBL:B6T074; Putative uncharacterized protein | Uniprot/SPTREMBL:B6SR47; Putative uncharacterized protein | UniGene:Zm.157151; Hypothetical protein LOC100381389 | UniGene:Zm.156368; Hypothetical protein LOC100303932 | UniGene:Zm.142700; Hypothetical protein LOC100275303
	temperate_region_30	1	67396855	67423447	-1.55076	GRMZM2G107499	0.005	3079	32	8.13162	6.26268	0.376763	0.0722152		0.0031332	0.0033817	0.0025471		2.7502	3.02068	1.57476		0.047746		-	-		C0PFN2_MAIZE Putative uncharacterized protein n=1 (Zea mays) Exp=0; maizesequence.org: RefSeq_dna:NM_001150065; hypothetical protein LOC100276227 (LOC100276227) mRNA | RefSeq_peptide:NP_001143537; hypothetical protein LOC100276227 | Uniprot/SPTREMBL:C0PFN2; Putative uncharacterized protein
	temperate_region_31	1	67839074	67861238	-1.50938	GRMZM2G412430	0.005	863	41	3.3015	2.30024	0.521337	1.58e-10		0.0145092	0.0127358	0.0144748		2.90223	2.07023	2.68972		0.0618953		181	0.220994		B4FTM7_MAIZE Putative uncharacterized protein n=1 (Zea mays) Exp=2e-59; maizesequence.org: UniGene:Zm.149989; TSA: Zea mays contig14503 mRNA sequence
	temperate_region_32	1	80309758	80332253	-1.37412	GRMZM2G093962	0.01	1800	35	14.5015	21.5119	-0.56893	5.99e-06		0.0056257	0.0064228	0.0059437		2.56069	3.14054	2.66231		0.0120821		-	-		B6U8Q7_MAIZE Membrane protein n=3 (Andropogoneae) Exp=1e-38
	temperate_region_33	1	84423857	84447368	-1.78198	GRMZM2G083398	0.005	725	2	0.206753	0.248395	-0.264729	0.247798		0.0012928	0.0013608	0.0012172		2.6217	2.76008	2.32124		0.0367016		-	-		No significant hits (1e-5)
	temperate_region_34	1	84661535	84684990	-1.78909	GRMZM2G057768	0.005	2007	31	1.50641	1.66342	-0.143032	0.0241268		0.0043714	0.0025435	0.0049663		2.41006	0.611728	2.90023		0.0759755		-	-		B6SY45_MAIZE Ca2+/calmodulin-dependent protein kinase phosphatase n=2 (Zea mays) Exp=2e-165; maizesequence.org: Uniprot/SPTREMBL:B6SLH6; Ca2+/calmodulin-dependent protein kinase phosphatase | UniGene:Zm.31147; Ca2+/calmodulin-dependent protein kinase phosphatase | RefSeq_peptide:NP_001147151; Ca2+/calmodulin-dependent protein kinase phosphatase | RefSeq_dna:NM_001153679; Ca2+/calmodulin-dependent…
	temperate_region_35	1	87754816	87777125	-1.34055	GRMZM2G158682	0.01	1599	10	0.747655	1.07971	-0.530203	0.0178498		0.0024046	0.0019608	0.0025192		3.39482	2.26664	3.49712		0.0388991		-	-		C5WTF6_SORBI Putative uncharacterized protein Sb01g029990 n=1 (Sorghum bicolor) Exp=0; maizesequence.org: GO:0055085; transmembrane transport | GO:0016021; integral to membrane | GO:0015746; citrate transport | GO:0015137; citrate transmembrane transporter activity
	temperate_region_36	1	88469402	88553899	-1.39085	GRMZM2G079470	0.01	2619	23	3.50659	4.31803	-0.300308	0.0308136		0.0022478	0.0014699	0.0024542		1.84632	0.233475	2.07926		0.0343528		-	-		C5WSJ8_SORBI Putative uncharacterized protein Sb01g029650 n=1 (Sorghum bicolor) Exp=0; maizesequence.org: Uniprot/SPTREMBL:B4FZI4; Putative uncharacterized protein | UniGene:Zm.41077; Full-length cDNA clone ZM_BFc0091E14 | UniGene:Zm.152211; TSA: Zea mays contig03833 mRNA sequence | UniGene:Zm.143751; TSA: Zea mays contig60303 mRNA sequence | UniGene:Zm.11682; Hypothetical protein LOC100274201 | …
	temperate_region_37	1	88838897	89007441	-1.34736	GRMZM2G089248	0.01	1682	16	3.17792	3.38295	-0.0902	0.839767		0.0027501	0.0022994	0.0029962		2.25905	1.38955	2.50846		0.0535964		-	-		C5WSI4_SORBI Putative uncharacterized protein Sb01g029520 n=2 (Andropogoneae) Exp=0; maizesequence.org: Uniprot/SPTREMBL:C0PP39; Putative uncharacterized protein | UniGene:Zm.28269; Hypothetical protein LOC100384410 | RefSeq_peptide:NP_001170423; hypothetical protein LOC100384410 | RefSeq_dna:NM_001176952; hypothetical protein LOC100384410 (LOC100384410) mRNA | GO:0016020; membrane | EntrezGene:1…
	temperate_region_38	1	98751291	98864076	-1.55413	GRMZM2G094168	0.005	1727	25	2.12028	2.47903	-0.225522	0.283969		0.0049153	0.0032865	0.0048239		3.3161	1.25033	3.23068		0.168709		-	-		No significant hits (1e-5)
	temperate_region_39	1	104265319	104288538	-1.37123	GRMZM2G344279	0.01	1147	31	12.135	12.9134	-0.0896915	0.013478		0.0071285	0.006407	0.0069205		2.06677	1.46298	1.75984		0.0358799		-	-		Q0JAC6_ORYSJ Os04g0605900 protein n=5 (Poaceae) Exp=1e-50; maizesequence.org: GO:0006412; translation | GO:0005840; ribosome | GO:0003735; structural constituent of ribosome
	temperate_region_40	1	146495031	146517566	-1.28279	GRMZM2G420723	0.01	2330	2	0.619855	0.676022	-0.125139	0.00666058		0.0002065	0.0003553	0.0001987		0.757958	2.11582	0.619668		0.0758844		-	-		C0PCC6_MAIZE Putative uncharacterized protein n=1 (Zea mays) Exp=0; maizesequence.org: Uniprot/SPTREMBL:C0PCC6; Putative uncharacterized protein | UniGene:Zm.41461; Hypothetical protein LOC100383014 | RefSeq_peptide:NP_001169164; hypothetical protein LOC100383014 | RefSeq_dna:NM_001175693; hypothetical protein LOC100383014 (LOC100383014) mRNA | EntrezGene:100383014; hypothetical protein LOC100383…
	temperate_region_41	1	149948979	149983143	-1.9674	GRMZM5G892709	0.005	1513	3	1.5422	1.58032	-0.0352279	0.720468		0.0003345	0.0003964	0.0003046		0.201399	0.444486	-0.0132675		0.0103387		-	-		No significant hits (1e-5)
	temperate_region_42	1	157898032	157922870	-1.34467	GRMZM2G060943	0.01	2422	9	1.53743	1.50259	0.0330711	0.605613		0.0011137	0.0008586	0.0011117		2.1185	1.06896	1.97924		0.104993		-	-		No significant hits (1e-5)
	temperate_region_43	1	161764740	161785462	-1.64783	AF546187.1_FG001	0.005	723	36	4537.45	1581.13	1.52093	2.15e-07		0.0138005	0.0125771	0.0138292		2.34834	1.76589	2.17541		0.0152134		233	0.364807		No significant hits (1e-5)
	temperate_region_44	1	164480154	164652137	-3.74605	GRMZM2G329655	0.005	1759	3	0.862892	0.864856	-0.00327949	0.739384		0.0006548	0.0005862	0.0006572		2.2764	1.8203	2.19986		0.0404608		-	-		No significant hits (1e-5)		AtDOF1.6;AtDOF3.4;AtDOF5.8
	temperate_region_45	1	166909574	166973157	-1.32254	GRMZM2G017405	0.01	1354	15	2.41925	2.62774	-0.119267	0.179532		0.0041524	0.003824	0.0040226		3.58148	2.97968	3.22156		0.109872		169	0.136095		No significant hits (1e-5); maizesequence.org: GO:0009245; lipid A biosynthetic process | GO:0009029; tetraacyldisaccharide 4-prime-kinase activity | GO:0005524; ATP binding
	temperate_region_46	1	169421421	169442980	-1.51314	GRMZM2G069317	0.005	1560	51	2.71199	2.9671	-0.129701	0.551007		0.0124707	0.0108646	0.0128866		4.39369	3.29699	4.38538		0.03126		164	0.335366		No significant hits (1e-5); maizesequence.org: Uniprot/SPTREMBL:C0HI49; Putative uncharacterized protein | UniGene:Zm.16660; Hypothetical protein LOC100381689 | UniGene:Zm.139365; Hypothetical protein LOC100277990 | RefSeq_peptide:NP_001167972; hypothetical protein LOC100381689 | RefSeq_dna:NM_001174501; hypothetical protein LOC100381689 (LOC100381689) mRNA | EntrezGene:100381689; hypothetical pr…
	temperate_region_47	1	170462571	170547140	-1.28454	GRMZM2G079957	0.01	1707	20	1.51734	1.17351	0.370715	0.0210489		0.0032121	0.0028373	0.0033411		2.10701	1.455	2.12587		0.0444497		-	-		C0HHI7_MAIZE Putative uncharacterized protein n=2 (Zea mays) Exp=2e-69; maizesequence.org: Uniprot/SPTREMBL:C4IYR4; Putative uncharacterized protein | UniGene:Zm.97787; Hypothetical protein LOC100384587 | RefSeq_peptide:NP_001170563; hypothetical protein LOC100384587 | RefSeq_dna:NM_001177092; hypothetical protein LOC100384587 (LOC100384587) mRNA | GO:0045449; regulation of transcription | GO:000…
	temperate_region_48	1	172008587	172032410	-1.27713	GRMZM2G117240	0.01	1707	44	16.9945	19.2446	-0.179384	0.0153509		0.0098517	0.0071593	0.0102279		4.34752	2.26066	4.37537		0.0738985		203	0.330049		HMT2_MAIZE Homocysteine S-methyltransferase 2 n=6 (Andropogoneae) Exp=0; maizesequence.org: Uniprot/SWISSPROT:Q9FUM9; Homocysteine S-methyltransferase 2 (EC 2.1.1.10)(S-methylmethionine:homocysteine methyltransferase 2)(SMM:Hcy S-methyltransferase 2)(ZmHMT-2) | Uniprot/SPTREMBL:B6TYG7; Homocysteine S-methyltransferase 3Putative uncharacterized protein ; | UniGene:Zm.529; Homocysteine S-methyltran…
	temperate_region_49	1	174303373	174391011	-1.48714	GRMZM2G088565	0.005	1740	21	69.8013	69.7204	0.00167254	0.584016		0.0026643	0.0028286	0.0025581		1.22699	1.33809	0.937634		0.0494288		-	-		Q2QM55_ORYSJ Os12g0616900 protein n=5 (Poaceae) Exp=2e-179; maizesequence.org: Uniprot/SPTREMBL:B7ZWU6; Putative uncharacterized protein | Uniprot/SPTREMBL:B6TQ36; Pyruvate dehydrogenase E1 component subunit beta | UniGene:Zm.84918; Pyruvate dehydrogenase E1 component subunit beta | RefSeq_peptide:NP_001150473; pyruvate dehydrogenase E1 component subunit beta | RefSeq_dna:NM_001157001; pyruvate d…
	temperate_region_50	1	179968935	180027472	-1.61823	GRMZM2G392791	0.005	1980	42	5.87399	6.78825	-0.2087	0.950456		0.0058284	0.0052301	0.0059428		2.34397	1.68569	2.25447		0.0456219		166	0.246988		B6SUW2_MAIZE Epoxide hydrolase 2 n=1 (Zea mays) Exp=0; maizesequence.org: Uniprot/SPTREMBL:B6SUW2; Epoxide hydrolase 2Putative uncharacterized protein ; | UniGene:Zm.24671; LOC100281378 | UniGene:Zm.142981; Hypothetical protein LOC100384225 | RefSeq_peptide:NP_001170267; hypothetical protein LOC100384225 | RefSeq_peptide:NP_001147768; LOC100281378 | RefSeq_dna:NM_001176796; hypothetical protein L…
	temperate_region_51	1	183881180	183922375	-1.40477	GRMZM2G080652	0.01	1537	34	14.0896	13.9361	0.0158001	0.969388		0.00748	0.0057336	0.0073906		3.43195	2.00316	3.15405		0.126768		-	-		B6TEU8_MAIZE COP9 signalosome complex subunit 6a n=2 (Zea mays) Exp=5e-144; maizesequence.org: Uniprot/SPTREMBL:B6TWG6; COP9 signalosome complex subunit 6aPutative uncharacterized protein ; | RefSeq_peptide:NP_001151056; COP9 signalosome complex subunit 6a | RefSeq_dna:NM_001157584; COP9 signalosome complex subunit 6a (LOC100284689) mRNA | EntrezGene:100284689; COP9 signalosome complex subunit 6a
	temperate_region_52	1	187965033	187990515	-1.4368	GRMZM5G839014	0.005	1109	21	4.92786	5.30492	-0.106368	0.270064		0.0070833	0.0074095	0.0069655		3.80487	3.93358	3.50488		0.019256		137	0.182482		No significant hits (1e-5)
	temperate_region_53	1	191431900	191595572	-1.48229	GRMZM2G132712	0.005	3944	22	3.33851	2.85269	0.226884	0.0567687		0.001971	0.0020084	0.0020399		3.48361	3.44287	3.49571		0.00419802		209	0.325359		No significant hits (1e-5)
	temperate_region_54	1	193510124	193618053	-1.43092	GRMZM2G020429	0.005	1355	11	4.86521	4.96598	-0.0295763	0.237684		0.0022661	0.0019111	0.0025003		1.93012	1.18821	2.21045		0.0231532		-	-		No significant hits (1e-5)
	temperate_region_55	1	194555023	194583688	-1.36867	GRMZM2G136534	0.01	1770	78	38.2056	38.5629	-0.0134306	0.692779		0.0135787	0.012133	0.0136832		3.11085	2.31514	3.01158		0.068966		150	0.206667		No significant hits (1e-5)
	temperate_region_56	1	195710311	195790071	-3.87751	GRMZM5G882527	0.005	-	-	-	-	-	-		-	-	-		-	-	-		-		-	-		No significant hits (1e-5)
	temperate_region_57	1	198209532	198243849	-1.97926	GRMZM2G017110	0.005	2100	41	14.5727	15.1874	-0.0596086	0.422359		0.0060882	0.0050865	0.00631		3.02065	1.93392	3.15981		0.0771489		173	0.248555		B6TT27_MAIZE Glutamate decarboxylase n=3 (Zea mays) Exp=0; maizesequence.org: Uniprot/SPTREMBL:C4J4C8; Putative uncharacterized protein | UniGene:Zm.127076; Full-length cDNA clone ZM_BFc0046H17 | GO:0030170; pyridoxal phosphate binding | GO:0019752; carboxylic acid metabolic process | GO:0016831; carboxy-lyase activity | GO:0006536; glutamate metabolic process | GO:0004351; glutamate decarboxylas…
	temperate_region_58	1	200270758	200298079	-1.32296	GRMZM5G889620	0.01	1227	36	6.20063	5.93303	0.0636469	0.299278		0.0099302	0.0094116	0.0093182		3.46092	2.98066	2.88203		0.131219		-	-		No significant hits (1e-5); maizesequence.org: GO:0003676; nucleic acid binding | GO:0008270; zinc ion binding | UniGene:Zm.128730; TSA: Zea mays contig06496 mRNA sequence
	temperate_region_59	1	205080665	205113229	-1.43429	GRMZM2G144387	0.005	1127	34	1360.09	1182.74	0.201561	0.000134385		0.0083743	0.0071386	0.008614		2.34018	1.85614	2.29856		0.0737788		216	0.226852		C5YN77_SORBI Ribosomal protein L1 n=8 (Poaceae) Exp=5e-106; maizesequence.org: Uniprot/SPTREMBL:C0PDX2; Ribosomal protein | Uniprot/SPTREMBL:B6UGK6; Ribosomal protein | Uniprot/SPTREMBL:B6T8K3; Ribosomal protein | Uniprot/SPTREMBL:B6T533; Ribosomal protein | Uniprot/SPTREMBL:B6SIS5; Ribosomal protein | Uniprot/SPTREMBL:B4FN28; Ribosomal protein | RefSeq_peptide:NP_001140290; hypothetical protein …
	temperate_region_60	1	205209468	205232558	-1.59131	GRMZM2G016439	0.005	1053	13	49.526	51.3685	-0.0526958	0.0656002		0.0030482	0.0026874	0.0030784		1.51537	1.21906	1.41669		0.0690569		-	-		No significant hits (1e-5)
	temperate_region_61	1	205364341	205434254	-1.54643	GRMZM2G456217	0.005	1750	37	91.5228	96.0021	-0.068934	0.883393		0.005163	0.0044826	0.0051837		1.75547	1.04623	1.603		0.0546097		123	0.105691		C5YNA1_SORBI Putative uncharacterized protein Sb07g024430 n=1 (Sorghum bicolor) Exp=0; maizesequence.org: Uniprot/SPTREMBL:C0P2R3; Putative uncharacterized protein | Uniprot/SPTREMBL:B6TYM9; Vignain | Uniprot/SPTREMBL:B6TLR1; Vignain | UniGene:Zm.19843; Clone EL01N0302C04.c mRNA sequence | UniGene:Zm.18280; LOC100284911 | RefSeq_peptide:NP_001151278; LOC100284911 | RefSeq_dna:NM_001157806; LOC100…
	temperate_region_62	1	207587884	207623075	-1.39576	GRMZM2G122126	0.01	1476	21	2.55643	2.031	0.331943	2.97e-08		0.0043323	0.0051657	0.0041439		2.63512	3.46694	2.2436		0.0416144		-	-		B6U705_MAIZE 6-phosphogluconolactonase n=2 (Zea mays) Exp=1e-143; maizesequence.org: Uniprot/SPTREMBL:C4IZ45; Putative uncharacterized protein | Uniprot/SPTREMBL:B6U705; 6-phosphogluconolactonase | UniGene:Zm.18866; 6-phosphogluconolactonase | RefSeq_peptide:NP_001151956; 6-phosphogluconolactonase | RefSeq_dna:NM_001158484; 6-phosphogluconolactonase (LOC100285593) mRNA | GO:0017057; 6-phosphogluc…
	temperate_region_63	1	209978269	209999229	-1.29544	GRMZM2G016521	0.01	961	26	10.5492	13.2948	-0.333719	0.000428958		0.0081328	0.0083117	0.006851		2.65807	2.62806	2.00643		0.129268		-	-		C5YLR1_SORBI Putative uncharacterized protein Sb07g022050 n=1 (Sorghum bicolor) Exp=5e-26; maizesequence.org: UniGene:Zm.25792; TSA: Zea mays contig14423 mRNA sequence
	temperate_region_64	1	216572426	216708039	-1.71759	GRMZM2G167651	0.005	2625	55	10.8481	10.6876	0.0214992	0.12164		0.0050477	0.00445	0.0053331		1.76236	1.09283	1.83601		0.0211333		175	0.251429		C5YKM8_SORBI Putative uncharacterized protein Sb07g019460 n=1 (Sorghum bicolor) Exp=0; maizesequence.org: UniGene:Zm.87479; Transcribed locus strongly similar to XP_002444282.1 hypothetical protein SORBIDRAFT_07g019460 [Sorghum bicolor]
	temperate_region_65	1	219359608	219406378	-1.78196	GRMZM5G887243	0.005	708	1	5.86799	6.76995	-0.206279	0.125282		0.0002603	0.0003663	0.0001781		0.21969	0.634225	-0.173067		0.0307412		-	-		No significant hits (1e-5)		NF-YB12;NF-YB13
	temperate_region_66	1	219557806	219618769	-1.56703	GRMZM2G127396	0.005	2009	12	4.83144	5.28267	-0.128813	0.024704		0.0017001	0.0008578	0.0019828		2.05352	-0.145845	2.60986		0.0875006		-	-		No significant hits (1e-5)
	temperate_region_67	1	219713696	219802631	-1.27824	GRMZM2G487629	0.01	2495	39	2.50243	2.20565	0.182125	0.0332181		0.004502	0.0019898	0.005244		2.56836	-0.470337	3.22679		0.138772		183	0.191257		C5YKK0_SORBI Putative uncharacterized protein Sb07g019230 n=1 (Sorghum bicolor) Exp=5e-143; maizesequence.org: UniGene:Zm.124141; Clone 1527578 mRNA sequence | GO:0031424; keratinization | GO:0005737; cytoplasm
	temperate_region_68	1	220297458	220383178	-1.3704	GRMZM2G032351	0.01	3386	4	0.625985	0.796302	-0.347186	0.122995		0.0004991	0.000334	0.0005306		2.95258	1.37761	3.12811		0.130056		-	-		B6SS20_MAIZE Phototropin-1 n=2 (Andropogoneae) Exp=0; maizesequence.org: Uniprot/SPTREMBL:B6SS20; Phototropin-1 | UniGene:Zm.75888; Phototropin-1 | RefSeq_peptide:NP_001147477; phototropin-1 | RefSeq_dna:NM_001154005; phototropin-1 (LOC100281086) mRNA | GO:0007165; signal transduction | GO:0006468; protein amino acid phosphorylation | GO:0006355; regulation of transcription DNA-dependent | GO:000…
	temperate_region_69	1	222120457	222216239	-1.3996	GRMZM2G320269	0.01	1863	46	4.84082	9.89736	-1.03179	7.48e-13		0.007655	0.0066344	0.0074991		3.02199	2.10468	2.70198		0.108861		167	0.185629		B6T6D4_MAIZE Peroxidase 27 n=2 (Zea mays) Exp=5e-171; maizesequence.org: Uniprot/SPTREMBL:C0PEC5; Putative uncharacterized protein | Uniprot/SPTREMBL:C0HIT1; Putative uncharacterized protein | Uniprot/SPTREMBL:B6T6D4; Peroxidase 27 | UniGene:Zm.97921; Transcribed locus strongly similar to NP_001148726.1 peroxidase 27 [Zea mays] | UniGene:Zm.16643; Peroxidase 27 | UniGene:Zm.137328; Transcribed lo…
	temperate_region_70	1	223671289	223837216	-1.69857	GRMZM2G181231	0.005	1991	5	0.351003	0.291994	0.265542	0.441383		0.0007698	0.0006164	0.0007721		1.8464	1.06005	1.75253		0.10478		-	-		No significant hits (1e-5)
	temperate_region_71	1	229056317	229131832	-1.32805	GRMZM2G071304	0.01	2909	29	5.74782	4.61847	0.315601	0.0184366		0.0033031	0.0020807	0.0034953		3.24228	0.958644	3.37801		0.113393		-	-		C5WXG6_SORBI DNA ligase n=1 (Sorghum bicolor) Exp=0; maizesequence.org: RefSeq_dna:NM_001176516; hypothetical protein LOC100383890 (LOC100383890) mRNA | RefSeq_peptide:NP_001169987; hypothetical protein LOC100383890 | UniGene:Zm.28154; Hypothetical protein LOC100383890 | UniGene:Zm.9695; Transcribed locus moderately similar to XP_002464455.1 hypothetical protein SORBIDRAFT_01g018700 [Sorghum bico…
	temperate_region_72	1	229531264	229582739	-1.36222	GRMZM2G157855	0.01	1900	8	3.57804	4.33531	-0.276967	0.000475964		0.0012432	0.0011409	0.0012558		1.9895	1.56697	1.90429		0.040929		-	-		No significant hits (1e-5)
	temperate_region_73	1	233435342	233459838	-1.62809	GRMZM2G001764	0.005	2235	10	0.512966	1.00409	-0.968955	0.000354675		0.0020561	0.0019543	0.002045		4.47128	4.01186	4.26264		0.0125707		-	-		B4FAD0_MAIZE Putative uncharacterized protein n=1 (Zea mays) Exp=0; maizesequence.org: Uniprot/SPTREMBL:B4FAD0; Putative uncharacterized protein | UniGene:Zm.79379; Hypothetical protein LOC100191837 | RefSeq_peptide:NP_001130733; hypothetical protein LOC100191837 | RefSeq_dna:NM_001137261; hypothetical protein LOC100191837 (LOC100191837) mRNA | GO:0016020; membrane | GO:0006857; oligopeptide tran…
	temperate_region_74	1	236078923	236138384	-1.28795	GRMZM2G053764	0.01	1758	26	19.1377	18.8758	0.01988	0.539425		0.0059927	0.0058915	0.0057997		4.47741	4.186	4.03478		0.0553515		-	-		C4JA79_MAIZE Ubiquitin carrier protein n=1 (Zea mays) Exp=7e-71; maizesequence.org: Uniprot/SPTREMBL:C4JA79; Ubiquitin carrier protein (EC 6.3.2.-) | Uniprot/SPTREMBL:B6SHP3; Ubiquitin carrier protein (EC 6.3.2.-) | GO:0051246; regulation of protein metabolic process | GO:0043687; post-translational protein modification | GO:0019787; small conjugating protein ligase activity
	temperate_region_75	1	236940680	236963859	-1.43548	GRMZM2G152901	0.005	1701	33	3.194	3.11444	0.0363897	0.611304		0.0067369	0.0035111	0.007316		3.58323	0.582826	3.8978		0.148085		-	-		C5X0G4_SORBI Putative uncharacterized protein Sb01g020900 n=1 (Sorghum bicolor) Exp=0; maizesequence.org: UniGene:Zm.3470; Transcribed locus | GO:0006468; protein amino acid phosphorylation | GO:0005524; ATP binding | GO:0004674; protein serine/threonine kinase activity | GO:0004672; protein kinase activity
	temperate_region_76	1	238315111	238354534	-1.28957	GRMZM2G118917	0.01	3133	51	12.0546	11.8391	0.0260232	0.441793		0.004237	0.0026158	0.0047232		2.1153	0.754347	2.47792		0.0871946		235	0.348936		C5X0K2_SORBI Putative uncharacterized protein Sb01g021230 n=1 (Sorghum bicolor) Exp=0; maizesequence.org: EntrezGene:100383056; hypothetical protein LOC100383056 | Uniprot/SPTREMBL:C0PCP0; Putative uncharacterized protein | Uniprot/SPTREMBL:C0HIE0; Putative uncharacterized protein | UniGene:Zm.28005; Hypothetical protein LOC100383056 | RefSeq_peptide:NP_001169203; hypothetical protein LOC10038305…
	temperate_region_77	1	240012928	240036032	-2.23538	GRMZM2G068328	0.005	2631	3	3.89679	3.998	-0.0369907	0.320627		0.0004063	0.0003275	0.0003994		2.01033	1.28007	1.8649		0.0907133		-	-		No significant hits (1e-5)
	temperate_region_78	1	242045076	242179299	-1.30507	GRMZM2G382077	0.01	1690	23	13.3589	15.548	-0.218921	1.72e-11		0.0038874	0.0047471	0.0034587		2.35308	3.27856	1.65618		0.0633823		-	-		PP2A4_ORYSJ Serine/threonine-protein phosphatase PP2A-4 catalytic subunit n=11 (Poaceae) Exp=4e-135; maizesequence.org: Uniprot/SPTREMBL:B6TM48; Serine/threonine-protein phosphatase (EC 3.1.3.16) | RefSeq_peptide:NP_001150190; PP2Ac-4 - Phosphatase 2A isoform 4 belonging to family 2 | RefSeq_dna:NM_001156718; PP2Ac-4 - Phosphatase 2A isoform 4 belonging to family 2 (LOC100283820) mRNA | GO:001678…
	temperate_region_79	1	246386235	246485280	-1.42483	GRMZM2G011078	0.005	1794	25	4.21842	4.14883	0.0239991	0.23238		0.0047244	0.0037818	0.0048242		3.307	2.00415	3.23441		0.0565344		177	0.271186		B6U711_MAIZE SC3 protein n=5 (Andropogoneae) Exp=3e-151; maizesequence.org: Uniprot/SPTREMBL:C0HEV8; Putative uncharacterized protein | Uniprot/SPTREMBL:B6TQ03; SC3 protein | UniGene:Zm.121346; SC3 protein | RefSeq_peptide:NP_001150460; SC3 protein | RefSeq_dna:NM_001156988; SC3 protein (LOC100284090) mRNA | GO:0016021; integral to membrane | GO:0015031; protein transport | EntrezGene:100284090; …
	temperate_region_80	1	248843576	248874579	-1.43634	GRMZM2G073725	0.005	1781	23	150.994	163.231	-0.11243	0.0307107		0.0043005	0.0035707	0.0045883		3.16161	2.0648	3.34638		0.0221215		-	-		No significant hits (1e-5)
	temperate_region_81	1	257961332	257987975	-1.69846	GRMZM2G319281	0.005	824	23	30.5036	27.6954	0.139332	0.0283865		0.0095126	0.0065686	0.0098739		3.29459	1.3739	3.32045		0.0836982		112	0.142857		No significant hits (1e-5); maizesequence.org: Uniprot/SPTREMBL:B4FV27; Putative uncharacterized protein
	temperate_region_82	1	258086750	258108653	-1.40522	GRMZM2G144813	0.01	987	20	3.89363	3.7038	0.0721091	0.567622		0.007888	0.0063818	0.0080814		4.02639	2.64891	3.98231		0.0277389		-	-		Q0DPQ9_ORYSJ Os03g0669600 protein n=3 (Poaceae) Exp=3e-31
	temperate_region_83	1	259691572	259788542	-1.30875	GRMZM2G478568	0.01	1685	21	1.55772	1.65688	-0.0890296	0.197613		0.0037148	0.0033616	0.0037508		2.52693	1.9229	2.40339		0.0357734		-	-		Q8LT22_MAIZE Nicotianamine synthase 3 n=2 (Andropogoneae) Exp=3e-148; maizesequence.org: Uniprot/SPTREMBL:Q8LT22; Nicotianamine synthase 3 | UniGene:Zm.124989; TSA: Zea mays contig38587 mRNA sequence | GO:0009424; bacterial-type flagellum hook | GO:0009405; pathogenesis | GO:0009296; flagellum assembly | GO:0005727; extrachromosomal circular DNA | GO:0004519; endonuclease activity | GO:0003774; m…
	temperate_region_84	1	262446158	262559504	-1.4071	GRMZM2G063298	0.01	1536	30	3.33672	3.35838	-0.00933353	0.0396792		0.0058324	0.0059827	0.0057594		2.67659	2.6639	2.42604		0.02049		-	-		No significant hits (1e-5)
	temperate_region_85	1	263633643	263763162	-1.34436	GRMZM2G480954	0.01	986	11	501.926	385.991	0.378907	0.000143715		0.0029106	0.0023531	0.0030023		1.66204	0.833079	1.64866		0.0726602		-	-		No significant hits (1e-5)
	temperate_region_86	1	264145925	264279646	-1.39114	GRMZM2G123204	0.01	1777	9	4.08163	3.72095	0.133475	0.319347		0.0018577	0.0012375	0.0020769		3.05407	1.25166	3.5022		0.094719		203	0.35468		C5WNV2_SORBI Adenylosuccinate synthetase n=1 (Sorghum bicolor) Exp=0; maizesequence.org: UniGene:Zm.27272; LOC100193051 | RefSeq_peptide:NP_001131691; hypothetical protein LOC100193051 | RefSeq_dna:NM_001138219; LOC100193051 (pco144935) mRNA | GO:0006164; purine nucleotide biosynthetic process | GO:0005737; cytoplasm | GO:0005525; GTP binding | GO:0004019; adenylosuccinate synthase activity | GO:…
	temperate_region_87	1	264487788	264534446	-1.58904	GRMZM2G033619	0.005	3894	22	4.2346	4.45139	-0.07203	0.0558569		0.0015563	0.0013023	0.0016014		2.16361	1.28401	2.13083		0.0271316		120	0.15		No significant hits (1e-5)
	temperate_region_88	1	265302573	265461663	-1.46502	GRMZM2G147332	0.005	2683	18	8.29532	8.23296	0.0108849	0.530871		0.0026646	0.0020909	0.0027267		4.07933	2.54719	4.03141		0.0815712		-	-		No significant hits (1e-5)
	temperate_region_89	1	266300310	266380450	-1.75851	GRMZM2G086003	0.005	1350	17	8.8292	8.74201	0.0143181	0.696737		0.0035763	0.0017778	0.0039368		2.2038	-0.195793	2.50063		0.115751		-	-		No significant hits (1e-5)
	temperate_region_90	1	268940240	269124561	-1.31139	GRMZM2G059981	0.01	1306	38	12.6941	15.8212	-0.317702	8.51e-05		0.0079128	0.0063261	0.0083326		2.26763	1.14606	2.34238		0.0252096		-	-		B6T5S8_MAIZE Cytochrome c oxidase assembly protein ctaG n=2 (Andropogoneae) Exp=2e-132; maizesequence.org: Uniprot/SPTREMBL:B6T5S8; Cytochrome c oxidase assembly protein ctaGPutative uncharacterized protein ; | UniGene:Zm.97276; Hypothetical protein LOC100384526 | RefSeq_peptide:NP_001170515; hypothetical protein LOC100384526 | RefSeq_dna:NM_001177044; hypothetical protein LOC100384526 (LOC100384…
	temperate_region_91	1	273766421	273997146	-1.73386	GRMZM2G131575	0.005	1477	27	5.3107	5.13415	0.048776	0.162743		0.006084	0.0044881	0.0063899		3.23614	1.58185	3.32746		0.0556705		245	0.383673		B6TZM0_MAIZE ATP synthase n=1 (Zea mays) Exp=1e-111; maizesequence.org: Uniprot/SPTREMBL:B6TZM0; ATP synthase | UniGene:Zm.18491; Hypothetical protein LOC100194038 | RefSeq_peptide:NP_001132571; hypothetical protein LOC100194038 | RefSeq_dna:NM_001139099; hypothetical protein LOC100194038 (LOC100194038) mRNA | GO:0046933; hydrogen ion transporting ATP synthase activity rotational mechanism | GO:0…
	temperate_region_92	1	276193232	276219818	-1.41246	GRMZM2G009843	0.01	2606	22	5.51861	5.76023	-0.0618218	0.075924		0.0029624	0.0034942	0.0028009		3.44215	4.34039	2.93296		0.0379363		175	0.268571		No significant hits (1e-5)
	temperate_region_93	1	277300667	277393311	-1.65527	GRMZM2G087095	0.005	1559	8	1.40487	2.22928	-0.666135	3.69e-08		0.0018526	0.0014456	0.0019656		2.8768	1.71021	3.03163		0.0370272		-	-		B4XAV3_MAIZE MADS-box transcription factor 34 n=6 (Zea mays) Exp=1e-89; maizesequence.org: Uniprot/SPTREMBL:Q84V74; M24 protein | Uniprot/SPTREMBL:B6TIT0; MADS-box transcription factor 34 | Uniprot/SPTREMBL:B4XAV5; ZMM24 MADS-box protein | Uniprot/SPTREMBL:B4FZ68; MADS-box transcription factor 34Putative uncharacterized protein ; | UniGene:Zm.4424; M24 protein | RefSeq_peptide:NP_001105149; m24 p…			Zea mays MADS24, zmm24
	temperate_region_94	1	278890348	279018094	-1.32587	GRMZM2G154870	0.01	1755	9	0.573074	0.694918	-0.278122	0.69438		0.0011581	0.0009169	0.0012013		1.08825	0.348833	1.08801		0.0611375		185	0.264865		B4FA61_MAIZE Putative uncharacterized protein n=1 (Zea mays) Exp=0; maizesequence.org: GO:0055114; oxidation reduction | GO:0020037; heme binding | GO:0009055; electron carrier activity | GO:0005506; iron ion binding | GO:0004497; monooxygenase activity
	temperate_region_95	1	279102446	279280088	-1.46032	GRMZM2G091578	0.005	2809	43	56.317	53.473	0.0747596	0.00379765		0.0054087	0.0050793	0.005351		3.80325	3.23675	3.51278		0.0445036		175	0.177143		No significant hits (1e-5)
	temperate_region_96	1	280186620	280354627	-1.82567	GRMZM2G124540	0.005	1518	36	29.443	38.0643	-0.370514	2.94e-06		0.0084502	0.0060065	0.0089264		3.7852	1.77809	3.92442		0.0866203		91	0.164835		No significant hits (1e-5)
	temperate_region_97	1	282452126	282562178	-1.3492	GRMZM2G072744	0.01	1554	30	3.32446	3.38548	-0.02624	0.134086		0.0056958	0.0053839	0.0056874		2.61311	2.18591	2.42128		0.0212648		110	0.218182		B6T3Y0_MAIZE Malate dehydrogenase n=2 (Zea mays) Exp=0; maizesequence.org: GO:0044262; cellular carbohydrate metabolic process | GO:0055114; oxidation reduction | RefSeq_dna:NM_001155046; malate dehydrogenase glyoxysomal (LOC100282134) mRNA | RefSeq_peptide:NP_001148518; malate dehydrogenase glyoxysomal | UniGene:Zm.66713; Malate dehydrogenase glyoxysomal | Uniprot/SPTREMBL:B6T3Y0; Malate dehydro…
	temperate_region_98	1	283186092	283335234	-1.71806	GRMZM2G163296	0.005	1152	25	10.7074	12.6898	-0.245066	1.1e-05		0.0072143	0.0071354	0.0064594		3.193	2.98003	2.41319		0.131756		137	0.116788		C5WZ35_SORBI Putative uncharacterized protein Sb01g006390 n=2 (Andropogoneae) Exp=1e-54; maizesequence.org: EntrezGene:100276901; hypothetical protein LOC100276901 | RefSeq_dna:NM_001150600; hypothetical protein LOC100276901 (LOC100276901) mRNA | RefSeq_peptide:NP_001144072; hypothetical protein LOC100276901 | UniGene:Zm.3610; Hypothetical protein LOC100276901 | Uniprot/SPTREMBL:B6TKV9; Putative …
	temperate_region_99	1	285050087	285122815	-1.55809	GRMZM2G519210	0.005	734	30	3.22261	4.52649	-0.490162	4.0149e-05		0.013724	0.0124608	0.013682		3.33608	2.63883	3.11765		0.036996		183	0.229508		No significant hits (1e-5); maizesequence.org: UniGene:Zm.17668; TSA: Zea mays contig44386 mRNA sequence | GO:0007275; multicellular organismal development | GO:0005634; nucleus | GO:0003700; transcription factor activity
	temperate_region_100	1	286649751	286680395	-1.52548	GRMZM2G060924	0.005	1762	28	17.5337	17.7724	-0.0195081	0.153604		0.0045661	0.0042874	0.0046581		2.45328	2.00917	2.37409		0.0137425		259	0.351351		No significant hits (1e-5)
	temperate_region_101	1	287261030	287346597	-1.40686	GRMZM2G478798	0.01	1544	34	0.259024	0.344768	-0.412539	0.000196658		0.0069259	0.0052155	0.0071099		3.00604	1.47566	2.95635		0.0727814		183	0.174863		No significant hits (1e-5)
	temperate_region_102	1	288069085	288279662	-1.47725	GRMZM2G015436	0.005	2082	25	5.71032	6.12986	-0.102282	0.258791		0.0039322	0.0036124	0.0040692		3.10724	2.50484	3.11081		0.00536367		-	-		No significant hits (1e-5); maizesequence.org: Uniprot/SPTREMBL:B4FGW7; Indole-3-glycerol phosphate lyasePutative uncharacterized protein ; | GO:0008152; metabolic process | GO:0006568; tryptophan metabolic process | GO:0004834; tryptophan synthase activity | GO:0003824; catalytic activity
	temperate_region_103	1	288843723	288877419	-1.396	GRMZM2G039592	0.01	1054	32	10.5202	8.94793	0.23353	0.000394624		0.0098019	0.0072846	0.009688		3.13272	1.51931	2.86909		0.0952541		122	0.0983607		C5WX43_SORBI Putative uncharacterized protein Sb01g004970 n=2 (Andropogoneae) Exp=7e-105; maizesequence.org: Uniprot/SPTREMBL:B6TKV8; Putative uncharacterized protein | UniGene:Zm.21246; LOC100276900 | RefSeq_peptide:NP_001144071; hypothetical protein LOC100276900 | RefSeq_dna:NM_001150599; LOC100276900 (TIDP3380) mRNA | EntrezGene:100276900; LOC100276900
	temperate_region_104	1	289208141	289357971	-1.49083	GRMZM2G137321	0.005	1896	19	23.9861	30.4013	-0.341934	0.109493		0.0022372	0.0026657	0.0019507		1.24673	1.82978	0.641743		0.0715819		-	-		No significant hits (1e-5)
	temperate_region_105	1	289993284	290022109	-1.49025	GRMZM2G029396	0.005	1800	26	8.66135	10.1544	-0.229434	0.00801923		0.0037963	0.0027359	0.0041856		2.0009	0.614348	2.29278		0.0785209		-	-		C5WW75_SORBI Putative uncharacterized protein Sb01g004550 n=2 (Andropogoneae) Exp=0; maizesequence.org: Uniprot/SPTREMBL:C0PE41; Putative uncharacterized protein | Uniprot/SPTREMBL:B4FP16; Putative uncharacterized protein | Uniprot/SPTREMBL:B4F9F4; Putative uncharacterized protein | RefSeq_peptide:NP_001130502; hypothetical protein LOC100191601 | RefSeq_dna:NM_001137030; hypothetical protein LOC1…
	temperate_region_106	1	290117887	290154830	-1.3366	GRMZM2G349062	0.01	1938	44	2.01081	1.94955	0.0446313	0.20248		0.0063591	0.0037921	0.0068524		2.45369	0.389495	2.6565		0.0668163		148	0.0878378		No significant hits (1e-5)
	temperate_region_107	1	291511884	291677962	-1.51924	GRMZM2G116908	0.005	2681	27	14.0496	14.7315	-0.0683709	0.0101895		0.0033289	0.0023316	0.0035287		3.19635	1.34123	3.34182		0.0549174		-	-		No significant hits (1e-5)
	temperate_region_108	1	295877044	296026704	-1.38364	GRMZM2G366681	0.01	1369	17	26.7743	33.2742	-0.313554	0.0077388		0.0032576	0.0031394	0.0032309		1.85319	1.58268	1.66857		0.0416245		-	-		No significant hits (1e-5)
	temperate_region_109	1	298302602	298338162	-1.65971	GRMZM2G023242	0.005	970	19	141.899	125.666	0.175267	0.0443224		0.0065646	0.0057261	0.0069353		3.09529	2.25782	3.22267		0.0454743		-	-		No significant hits (1e-5)
	temperate_region_110	1	299518035	299619401	-1.47233	AC203966.5_FG005	0.005	1116	19	10.0899	13.9196	-0.464206	3.55e-06		0.0055803	0.0040929	0.0057238		2.97358	1.41348	2.93338		0.0709554		-	-		No significant hits (1e-5)
	temperate_region_111	1	299891033	300159560	-1.41477	GRMZM2G434219	0.01	2105	73	10.1274	9.07278	0.158643	0.0259728		0.0119766	0.0094672	0.0122291		3.81707	2.26175	3.71883		0.0824711		141	0.205674		C0PLA6_MAIZE Putative uncharacterized protein n=1 (Zea mays) Exp=5e-13; maizesequence.org: Uniprot/SPTREMBL:C0PLA6; Putative uncharacterized protein | UniGene:Zm.86731; Hypothetical protein LOC100384071 | RefSeq_peptide:NP_001170142; hypothetical protein LOC100384071 | RefSeq_dna:NM_001176671; hypothetical protein LOC100384071 (LOC100384071) mRNA | EntrezGene:100384071; hypothetical protein LOC10…
	temperate_region_112	1	300732095	300754814	-1.35421	GRMZM2G115162	0.01	2647	19	0.999975	1.16982	-0.226316	0.0840971		0.0020796	0.0017017	0.0021925		2.34503	1.35943	2.43545		0.0552367		-	-		No significant hits (1e-5)		LCL1
	temperate_region_113	2	1445473	1470002	-1.53307	GRMZM2G084938	0.005	1354	11	0.768098	1.63869	-1.09318	2.69e-18		0.0026502	0.0022051	0.0027524		2.62174	1.7105	2.65549		0.0780544		-	-		C5YAR1_SORBI Putative uncharacterized protein Sb06g020130 n=1 (Sorghum bicolor) Exp=4e-134; maizesequence.org: Uniprot/SPTREMBL:C0HFX5; Putative uncharacterized protein | RefSeq_peptide:NP_001167739; hypothetical protein LOC100381427 | RefSeq_dna:NM_001174268; hypothetical protein LOC100381427 (LOC100381427) mRNA | EntrezGene:100381427; hypothetical protein LOC100381427
	temperate_region_114	2	1666358	1737668	-1.36791	GRMZM2G149940	0.01	1752	9	5.39034	4.81916	0.161595	0.0889866		0.0013926	0.0011875	0.0014426		1.71945	1.07032	1.72756		0.0311417		-	-		No significant hits (1e-5)
	temperate_region_115	2	2987711	3125139	-1.62698	GRMZM2G071333	0.005	3661	57	12.6195	9.12068	0.468436	1.03e-08		0.0053447	0.0043783	0.0054103		3.71021	2.37598	3.5609		0.0841322		115	0.13913		C5WNJ7_SORBI Putative uncharacterized protein Sb01g038510 n=2 (Sorghum bicolor) Exp=0; maizesequence.org: UniGene:Zm.123953; Hypothetical LOC541697 | GO:0006429; leucyl-tRNA aminoacylation | GO:0006418; tRNA aminoacylation for protein translation | GO:0006412; translation | GO:0005737; cytoplasm | GO:0005524; ATP binding | GO:0004823; leucine-tRNA ligase activity | GO:0004812; aminoacyl-tRNA liga…
	temperate_region_116	2	3595925	3624795	-1.36919	GRMZM2G061672	0.01	1368	20	19.4839	17.9346	0.119534	3.86e-05		0.0064206	0.0061886	0.0062984		4.85838	4.42656	4.5049		0.0200974		187	0.283422		C0HEF1_MAIZE Putative uncharacterized protein n=1 (Zea mays) Exp=2e-19; maizesequence.org: UniGene:Zm.6036; Cofactor required for Sp1 transcriptional activation subunit 9 | Uniprot/SPTREMBL:C0HEF1; Putative uncharacterized protein
	temperate_region_117	2	3724304	4066323	-1.51223	GRMZM2G056572	0.005	1479	21	38.1975	42.9912	-0.170564	0.00251753		0.0029601	0.0027926	0.0028894		1.02045	0.87016	0.958062		0.0458648		149	0.14094		No significant hits (1e-5)
	temperate_region_118	2	4611723	4711070	-1.71184	GRMZM2G086489	0.005	2700	26	51.9875	51.9117	0.00210455	0.548301		0.0025468	0.0010433	0.0029611		2.02968	-0.771338	2.5944		0.129077		-	-		Q7X7K8_ORYSJ OSJNBa0060D06.20 protein n=3 (Poaceae) Exp=0; maizesequence.org: Uniprot/SPTREMBL:B8A0N6; Putative uncharacterized protein | UniGene:Zm.8825; Hypothetical protein LOC100279923 | RefSeq_peptide:NP_001146345; hypothetical protein LOC100279923 | RefSeq_dna:NM_001152873; hypothetical protein LOC100279923 (LOC100279923) mRNA | GO:0055114; oxidation reduction | GO:0016491; oxidoreductase a…
	temperate_region_119	2	5219654	5390129	-1.4316	GRMZM2G160585	0.005	2332	48	7.39884	8.4385	-0.189687	0.69087		0.0064614	0.0052411	0.0066937		3.10675	1.95066	3.1043		0.0373233		142	0.161972		B6SY11_MAIZE Glycosyltransferase n=3 (Andropogoneae) Exp=0; maizesequence.org: Uniprot/SPTREMBL:Q50HV3; Glycosyltransferase | Uniprot/SPTREMBL:B6SY11; Glycosyltransferase | UniGene:Zm.28546; Glycosyltransferase | RefSeq_peptide:NP_001148104; LOC100281712 | RefSeq_peptide:NP_001105810; glycosyltransferase | RefSeq_dna:NM_001154632; LOC100281712 (umc1249) mRNA | RefSeq_dna:NM_001112340; glycosyltra…
	temperate_region_120	2	6325272	6661491	-1.68702	GRMZM2G054225	0.005	4940	63	12.8955	12.6412	0.0287367	0.0455464		0.0035092	0.0026295	0.0037247		2.43608	0.987911	2.55411		0.0700057		122	0.204918		No significant hits (1e-5)
	temperate_region_121	2	6848103	7055505	-1.60549	GRMZM2G159082	0.005	1902	15	1.49784	1.44046	0.0563602	0.591944		0.0023703	0.0027549	0.0022848		2.40979	3.04403	2.08533		0.0566547		-	-		C5YGR6_SORBI Putative uncharacterized protein Sb06g030015 (Fragment) n=1 (Sorghum bicolor) Exp=0
	temperate_region_122	2	7191020	7303868	-1.43227	GRMZM2G419290	0.005	2804	11	0.619134	0.525515	0.236518	0.0137141		0.0013931	0.0014727	0.0013918		3.04657	3.21816	2.88657		0.0346744		-	-		Q0J9T3_ORYSJ Os04g0632500 protein n=4 (Oryza sativa) Exp=0; maizesequence.org: GO:0048544; recognition of pollen | GO:0006468; protein amino acid phosphorylation | GO:0005529; sugar binding | GO:0005524; ATP binding | GO:0004674; protein serine/threonine kinase activity | GO:0004672; protein kinase activity
	temperate_region_123	2	7513654	7637652	-1.34596	GRMZM2G114861	0.01	2749	22	3.44886	3.17536	0.1192	0.0893215		0.002551	0.0014329	0.0027835		2.89745	0.426299	3.19893		0.131625		-	-		B6SY02_MAIZE Kinesin-1 n=2 (Andropogoneae) Exp=0; maizesequence.org: Uniprot/SPTREMBL:Q93XF8; Kinesin heavy chain Fragment | Uniprot/SPTREMBL:C0HHT8; Putative uncharacterized protein | Uniprot/SPTREMBL:B6SY02; Kinesin-1 | UniGene:Zm.7330; Kinesin-related protein6 | MaizeGDB_GenBank:AF272754; product:kinesin heavy chain | GO:0007018; microtubule-based movement | GO:0005524; ATP binding | GO:000377…
	temperate_region_124	2	7733440	7755613	-1.29603	GRMZM2G180870	0.01	2174	48	3.46763	2.67688	0.373396	0.000746161		0.0062802	0.0058102	0.0057005		2.55553	2.01123	1.88189		0.128		126	0.103175		B6TJ72_MAIZE Glycosyl hydrolases family 16 protein n=3 (Andropogoneae) Exp=1e-116; maizesequence.org: UniGene:Zm.137117; Transcribed locus strongly similar to NP_001149905.1 glycosyl hydrolases family 16 protein [Zea mays] | UniGene:Zm.94764; Glycosyl hydrolases family 16 protein
	temperate_region_125	2	8275575	8308735	-1.74053	GRMZM2G001289	0.005	3490	59	2.71803	2.75037	-0.0170634	0.44847		0.0057542	0.0050388	0.0058292		3.66511	2.69641	3.52047		0.0821736		109	0.0642202		No significant hits (1e-5)
	temperate_region_126	2	9914508	9954971	-1.78256	GRMZM2G337532	0.005	3031	46	2.37506	2.79445	-0.234597	0.0021934		0.0046324	0.0049269	0.0045175		2.93266	3.12655	2.70684		0.0354007		133	0.203008		C5YG17_SORBI Putative uncharacterized protein Sb06g028560 n=1 (Sorghum bicolor) Exp=0; maizesequence.org: UniGene:Zm.144732; TSA: Zea mays contig52888 mRNA sequence | UniGene:Zm.140224; TSA: Zea mays contig03591 mRNA sequence | GO:0006468; protein amino acid phosphorylation | GO:0005524; ATP binding | GO:0005515; protein binding | GO:0004674; protein serine/threonine kinase activity | GO:0004672;…
	temperate_region_127	2	10359443	10729159	-1.54025	GRMZM2G371375	0.005	1148	28	25.7068	20.5814	0.32081	0.0411976		0.0036283	0.0023132	0.0044193		0.017131	-1.01248	0.449855		0.0275184		-	-		No significant hits (1e-5)
	temperate_region_128	2	11723688	11765126	-1.30934	GRMZM2G072065	0.01	874	26	6.08144	6.6885	-0.137269	0.292346		0.0099572	0.0079807	0.0101902		3.25145	2.13372	3.19077		0.0640175		-	-		C5YFI6_SORBI Putative uncharacterized protein Sb06g027750 n=1 (Sorghum bicolor) Exp=2e-63; maizesequence.org: UniGene:Zm.28541; Clone 235235 mRNA sequence | GO:0006412; translation | GO:0004045; aminoacyl-tRNA hydrolase activity
	temperate_region_129	2	11973575	12125980	-1.49053	GRMZM2G456132	0.005	2753	44	1.92392	2.02538	-0.0741397	0.189998		0.0063946	0.0054486	0.0064892		4.67937	3.40947	4.54223		0.0664866		213	0.29108		B6T2N7_MAIZE Nucleic acid binding protein n=2 (Andropogoneae) Exp=0; maizesequence.org: Uniprot/SPTREMBL:B6T2N7; Nucleic acid binding protein | UniGene:Zm.126109; Nucleic acid binding protein | RefSeq_peptide:NP_001148410; nucleic acid binding protein | RefSeq_dna:NM_001154938; nucleic acid binding protein (LOC100282025) mRNA | GO:0016491; oxidoreductase activity | GO:0003676; nucleic acid bindin…
	temperate_region_130	2	12590466	12696676	-1.28269	GRMZM2G176225	0.01	2610	5	0.28069	0.421147	-0.585346	0.0184005		0.000387	0.0003924	0.0003744		0.630527	0.591737	0.46476		0.0015154		-	-		B6SYA6_MAIZE WAK53a-OsWAK receptor-like protein kinase n=1 (Zea mays) Exp=0; maizesequence.org: Uniprot/SPTREMBL:B6SYA6; WAK53a-OsWAK receptor-like protein kinase | UniGene:Zm.25125; WAK53a - OsWAK receptor-like protein kinase | RefSeq_peptide:NP_001148133; WAK53a - OsWAK receptor-like protein kinase | RefSeq_dna:NM_001154661; WAK53a - OsWAK receptor-like protein kinase (LOC100281741) mRNA | GO:0…
	temperate_region_131	2	13293659	13362270	-1.37279	GRMZM2G342039	0.01	2301	77	12.4498	13.9306	-0.162128	7.86e-05		0.0108409	0.0090342	0.0111898		3.41521	2.21172	3.38635		0.067395		209	0.248804		C5YF19_SORBI Putative uncharacterized protein Sb06g027130 n=1 (Sorghum bicolor) Exp=0; maizesequence.org: GO:0005515; protein binding | GO:0008270; zinc ion binding | UniGene:Zm.148317; TSA: Zea mays contig22236 mRNA sequence
	temperate_region_132	2	13584101	13627630	-1.33118	GRMZM2G090271	0.01	1118	6	1.1144	1.30622	-0.229135	0.00779429		0.0013701	0.0015185	0.0013974		1.32873	1.58396	1.28543		0.0494422		-	-		B6SUJ3_MAIZE Plastid-specific 30S ribosomal protein 2 n=2 (Andropogoneae) Exp=2e-52; maizesequence.org: Uniprot/SPTREMBL:B6SUJ3; Plastid-specific 30S ribosomal protein 2 | UniGene:Zm.17120; Plastid-specific 30S ribosomal protein 2 | RefSeq_peptide:NP_001147738; plastid-specific 30S ribosomal protein 2 | RefSeq_dna:NM_001154266; plastid-specific 30S ribosomal protein 2 (LOC100281348) mRNA | GO:000…
	temperate_region_133	2	14212092	14348380	-1.30608	GRMZM2G163067	0.01	1111	15	9.96399	14.2963	-0.520845	6.5874e-05		0.0037391	0.00491	0.0032971		2.03744	3.26694	1.3807		0.0806659		-	-		C5YEM3_SORBI Putative uncharacterized protein Sb06g026660 n=2 (Andropogoneae) Exp=8e-54; maizesequence.org: Uniprot/SPTREMBL:B6TYQ3; Putative uncharacterized protein | UniGene:Zm.8169; Hypothetical protein LOC100277698 | RefSeq_peptide:NP_001144672; hypothetical protein LOC100277698 | RefSeq_dna:NM_001151200; hypothetical protein LOC100277698 (LOC100277698) mRNA | EntrezGene:100277698; hypothetic…
	temperate_region_134	2	14603507	14742144	-1.78365	GRMZM2G479684	0.005	798	36	59.9936	42.6343	0.492794	0.000252627		0.0143681	0.0101845	0.0148632		3.0986	1.28786	3.09246		0.112549		140	0.142857		B6TJ90_MAIZE Histone H4 n=1 (Zea mays) Exp=5e-40; maizesequence.org: Uniprot/SPTREMBL:B6T4M7; Histone H4 | Uniprot/SPTREMBL:B6T2X2; Histone H4 | Uniprot/SPTREMBL:B6T2G0; Histone H4 | Uniprot/SPTREMBL:B6T294; Histone H4 | Uniprot/SPTREMBL:B6T275; Histone H4 | Uniprot/SPTREMBL:B6T1T9; Histone H4 | Uniprot/SPTREMBL:B6T1T4; Histone H4 | Uniprot/SPTREMBL:B6T5U3; Histone H4 | Uniprot/SPTREMBL:B6TFY8; H…
	temperate_region_135	2	16013592	16141844	-1.72342	GRMZM2G080156	0.005	1295	16	2.8904	2.69036	0.103467	0.000833069		0.0040775	0.0030141	0.0044981		2.91316	1.4247	3.27838		0.0389929		-	-		C0PP23_MAIZE Putative uncharacterized protein n=1 (Zea mays) Exp=5e-107; maizesequence.org: Uniprot/SPTREMBL:C0PP23; Putative uncharacterized protein
	temperate_region_136	2	16283302	16378746	-1.71984	GRMZM2G175728	0.005	1803	30	9.78695	12.6928	-0.375081	1.42e-14		0.00484	0.0036516	0.0052059		2.53937	1.15021	2.73817		0.0640071		-	-		No significant hits (1e-5)
	temperate_region_137	2	16628278	16689951	-1.4687	GRMZM2G128179	0.005	2347	40	7.41736	6.27645	0.240955	0.0210006		0.0051053	0.0036948	0.0055562		2.78728	1.14101	3.06547		0.0278426		241	0.394191		Q7XU42_ORYSJ Os04g0570800 protein n=3 (Oryza sativa) Exp=0; maizesequence.org: Uniprot/SPTREMBL:C0PNF5; Putative uncharacterized protein | UniGene:Zm.128275; Transcribed locus weakly similar to NP_001053603.1 Os04g0570800 [Oryza sativa Japonica Group] | UniGene:Zm.125520; Hypothetical protein LOC100384329 | RefSeq_peptide:NP_001170352; hypothetical protein LOC100384329 | RefSeq_dna:NM_001176881; …
	temperate_region_138	2	19433026	19465034	-1.58647	GRMZM2G132777	0.005	1230	21	7.07331	6.44414	0.134397	0.239318		0.0046486	0.0057161	0.0048611		2.09325	2.99924	2.13598		0.00299318		111	0.108108		B6TEB2_MAIZE Acetylglutamate kinase n=3 (Andropogoneae) Exp=2e-151; maizesequence.org: Uniprot/SPTREMBL:B6U787; Acetylglutamate kinase | Uniprot/SPTREMBL:B6TEB2; Acetylglutamate kinase | UniGene:Zm.122551; Acetylglutamate kinase | RefSeq_peptide:NP_001151983; acetylglutamate kinase | RefSeq_peptide:NP_001149438; LOC100283064 | RefSeq_dna:NM_001158511; acetylglutamate kinase (LOC100285620) mRNA | …
	temperate_region_139	2	21616643	21648619	-1.29643	GRMZM2G051179	0.01	2988	70	5.69945	6.25146	-0.133372	0.0362357		0.0081453	0.0076016	0.0076287		3.85155	3.2274	3.2023		0.0959545		140	0.107143		C5YD17_SORBI Putative uncharacterized protein Sb06g024030 n=2 (Andropogoneae) Exp=0; maizesequence.org: Uniprot/SPTREMBL:C0P6H5; Putative uncharacterized protein | UniGene:Zm.149432; TSA: Zea mays contig17105 mRNA sequence | RefSeq_peptide:NP_001168540; hypothetical protein LOC100382320 | RefSeq_dna:NM_001175069; hypothetical protein LOC100382320 (LOC100382320) mRNA | GO:0055085; transmembrane tr…
	temperate_region_140	2	22490007	22643095	-1.41815	GRMZM2G062471	0.01	2028	40	1.63611	1.98122	-0.276115	0.112673		0.0062852	0.0050991	0.0065068		3.13816	2.0071	3.13504		0.0450733		157	0.210191		No significant hits (1e-5)
	temperate_region_141	2	23459563	23558462	-1.32414	GRMZM2G177937	0.01	992	23	12.6744	11.2801	0.168133	0.00184786		0.0078914	0.0065712	0.0084943		3.2871	2.18106	3.5313		0.0441626		156	0.192308		B4FRH1_MAIZE Putative uncharacterized protein n=1 (Zea mays) Exp=7e-95; maizesequence.org: GO:0045454; cell redox homeostasis | RefSeq_dna:NM_001147348; hypothetical protein LOC100272895 (LOC100272895) mRNA | RefSeq_peptide:NP_001140820; hypothetical protein LOC100272895 | UniGene:Zm.9977; Hypothetical protein LOC100272895 | Uniprot/SPTREMBL:B4FRH1; Putative uncharacterized protein | GO:0015035; …
	temperate_region_142	2	26603076	26950081	-1.4018	GRMZM2G171410	0.01	1628	20	2.72688	2.85328	-0.0653693	0.169538		0.0043016	0.0039134	0.0044695		3.37415	2.70809	3.41061		0.025137		189	0.275132		No significant hits (1e-5)
	temperate_region_143	2	27574413	27602635	-2.30296	GRMZM2G008892	0.005	2089	19	0.173211	0.183782	-0.0854634	0.875527		0.0026792	0.0021631	0.0028743		2.42499	1.37155	2.60671		0.0344053		234	0.337607		No significant hits (1e-5)
	temperate_region_144	2	27758877	28138842	-1.57541	GRMZM2G178709	0.005	689	11	8.28733	9.61158	-0.213865	0.0768835		0.003035	0.0019637	0.0036858		0.621767	-0.441798	1.09594		0.0351136		-	-		C5YCE7_SORBI Putative uncharacterized protein Sb06g022850 n=2 (Andropogoneae) Exp=1e-25; maizesequence.org: Uniprot/SPTREMBL:B4F9F1; Putative uncharacterized protein | UniGene:Zm.43034; Hypothetical protein LOC100191599 | RefSeq_peptide:NP_001130500; hypothetical protein LOC100191599 | RefSeq_dna:NM_001137028; hypothetical protein LOC100191599 (LOC100191599) mRNA | EntrezGene:100191599; hypotheti…
	temperate_region_145	2	28554081	28687785	-1.5398	GRMZM2G052688	0.005	2657	30	2.07239	1.96473	0.0769618	0.155836		0.0036918	0.003934	0.0032752		3.1798	3.39787	2.34259		0.0750924		143	0.230769		No significant hits (1e-5)
	temperate_region_146	2	29251515	29279850	-1.29663	GRMZM2G147256	0.01	2309	52	8.7174	6.73566	0.372079	0.00027153		0.0068925	0.006648	0.0069177		2.98096	2.61677	2.7945		0.034468		114	0.131579		B6THR6_MAIZE L-allo-threonine aldolase n=2 (Zea mays) Exp=2e-164; maizesequence.org: Uniprot/SPTREMBL:B4FR39; Putative uncharacterized protein | UniGene:Zm.18983; Hypothetical protein LOC100272842 | RefSeq_peptide:NP_001140767; hypothetical protein LOC100272842 | RefSeq_dna:NM_001147295; hypothetical protein LOC100272842 (LOC100272842) mRNA | GO:0016829; lyase activity | GO:0006520; cellular amin…
	temperate_region_147	2	29511628	29693410	-1.92351	GRMZM2G171620	0.005	2481	17	9.3995	9.34472	0.00843281	0.954133		0.0015742	0.00107	0.0018044		1.32587	0.0429269	1.71849		0.0257247		133	0.233083		No significant hits (1e-5)
	temperate_region_148	2	31584459	31656465	-1.58843	GRMZM2G083253	0.005	1823	44	267.126	294.091	-0.138741	0.0224901		0.0066028	0.0079456	0.0062588		2.33276	3.19653	1.88738		0.0234944		114	0.342105		Q7XT72_ORYSA OSJNBa0029H02.21 protein n=3 (Oryza sativa) Exp=4e-48; maizesequence.org: UniGene:Zm.119190; Ribosomal protein L25
	temperate_region_149	2	31814177	31840267	-1.6235	GRMZM2G158083	0.005	2045	49	5.38603	6.80145	-0.336619	8.14e-06		0.005665	0.0071126	0.0052944		1.66081	2.63381	1.20496		0.0393853		152	0.236842		Q0JBZ8_ORYSJ Os04g0500700 protein n=6 (Poaceae) Exp=0; maizesequence.org: Uniprot/SPTREMBL:B6UCS8; Anthranilate N-benzoyltransferase protein 2 | Uniprot/SPTREMBL:B4FR09; Putative uncharacterized protein | RefSeq_peptide:NP_001145871; hypothetical protein LOC100279386 | GO:0016747; transferase activity transferring acyl groups other than amino-acyl groups | EntrezGene:100279386; hypothetical prote…
	temperate_region_150	2	32261624	32520028	-1.67605	GRMZM2G075145	0.005	1665	13	3.22809	2.75673	0.227727	0.72254		0.0017073	0.0018652	0.0017181		1.08368	1.28766	0.976731		0.0824968		-	-		B6TTW6_MAIZE N-acetyltransferase ESCO1 n=3 (Zea mays) Exp=8e-180; maizesequence.org: Uniprot/SPTREMBL:B8A3B9; Putative uncharacterized protein | Uniprot/SPTREMBL:B8A0Q8; Putative uncharacterized protein | Uniprot/SPTREMBL:B6TTW6; N-acetyltransferase ESCO1 | UniGene:Zm.126056; Transcribed locus moderately similar to NP_001146746.1 hypothetical protein LOC100280348 [Zea mays] | RefSeq_peptide:NP_00…
	temperate_region_151	2	32939353	33092037	-1.6532	GRMZM2G178005	0.005	895	18	14.5721	16.907	-0.21441	0.920223		0.0048584	0.0051957	0.0046044		1.53403	1.68862	1.18533		0.0351609		-	-		Q7XQI2_ORYSJ Os04g0496300 protein n=6 (Poaceae) Exp=4e-84; maizesequence.org: Uniprot/SPTREMBL:B6TPR4; Putative uncharacterized protein | UniGene:Zm.95420; Transcribed locus strongly similar to NP_001144263.1 hypothetical protein LOC100277137 [Zea mays] | UniGene:Zm.6726; Hypothetical protein LOC100277137 | UniGene:Zm.103454; Transcribed locus strongly similar to NP_001144263.1 hypothetical prote…
	temperate_region_152	2	36123981	36164824	-1.40613	GRMZM2G030598	0.01	1686	24	5.00209	5.15896	-0.0445493	0.0721286		0.0028317	0.0035809	0.0029883		0.878878	1.65713	0.9234		0.0652358		-	-		B4FGF9_MAIZE Kelch motif family protein n=2 (Andropogoneae) Exp=0; maizesequence.org: Uniprot/SPTREMBL:B4FGF9; Kelch motif family proteinPutative uncharacterized protein ; | UniGene:Zm.6592; Kelch motif family protein | RefSeq_peptide:NP_001152405; kelch motif family protein | RefSeq_dna:NM_001158933; kelch motif family protein (LOC100286045) mRNA | GO:0005515; protein binding | EntrezGene:100286…
	temperate_region_153	2	36823209	36922147	-1.30357	GRMZM2G045070	0.01	2915	42	92.8512	102.493	-0.142534	0.0095171		0.0039109	0.0042664	0.0038111		2.28243	2.58289	1.97243		0.0188437		160	0.29375		B6SW65_MAIZE Topoisomerase-like protein n=2 (Andropogoneae) Exp=0; maizesequence.org: Uniprot/SPTREMBL:B6SW65; Topoisomerase-like protein | UniGene:Zm.99248; Clone 411604 mRNA sequence | UniGene:Zm.96397; Topoisomerase-like protein | RefSeq_peptide:NP_001147914; topoisomerase-like protein | RefSeq_dna:NM_001154442; topoisomerase-like protein (LOC100281524) mRNA | EntrezGene:100281524; topoisomera…
	temperate_region_154	2	37405342	37457306	-1.51867	GRMZM2G045005	0.005	2400	39	10.0942	10.2216	-0.018091	0.568325		0.0047495	0.0030597	0.0051753		2.64643	0.625826	2.92281		0.0711642		201	0.318408		Q6KF70_MAIZE Transglutaminase n=1 (Zea mays) Exp=8e-109; maizesequence.org: Uniprot/SPTREMBL:Q6KC84; Transglutaminase Fragment (EC 2.3.2.13) | Uniprot/SPTREMBL:B8A2N4; Putative uncharacterized protein | UniGene:Zm.86649; Transglutaminase | MaizeGDB_GenBank:AJ421525; product:transglutaminase | GO:0050826; response to freezing | GO:0050825; ice binding | GO:0042309; homoiothermy | GO:0016021; integ…
	temperate_region_155	2	40492579	40714280	-1.30029	GRMZM2G408963	0.01	1564	37	7.44099	8.57509	-0.204657	0.0684028		0.0080057	0.0078478	0.0075286		3.47091	3.18542	2.90209		0.0386654		203	0.256158		B6SI04_MAIZE Peroxidase 65 n=2 (Zea mays) Exp=8e-147; maizesequence.org: Uniprot/SPTREMBL:B6U7T0; Peroxidase 65 | Uniprot/SPTREMBL:B6SI04; Peroxidase 65 | RefSeq_peptide:NP_001152018; LOC100285655 | RefSeq_dna:NM_001158546; LOC100285655 (cl6947_1) mRNA | GO:0055114; oxidation reduction | GO:0020037; heme binding | GO:0006979; response to oxidative stress | GO:0004601; peroxidase activity | Entrez…
	temperate_region_156	2	41013743	41044380	-2.00498	GRMZM2G030426	0.005	2426	6	0.53241	0.444473	0.260443	0.0560902		0.0008193	0.0006173	0.0008663		2.26772	1.17569	2.38211		0.0266864		-	-		C5Y9W9_SORBI Putative uncharacterized protein Sb06g019140 n=1 (Sorghum bicolor) Exp=0; maizesequence.org: UniGene:Zm.85483; Clone 687826 mRNA sequence
	temperate_region_157	2	42346883	42377545	-1.82481	GRMZM2G315401	0.005	1571	31	5.1435	5.8578	-0.187608	0.646903		0.0059934	0.0065635	0.0054866		2.77927	3.13545	2.14283		0.0496487		155	0.277419		C0PD02_MAIZE Putative uncharacterized protein n=1 (Zea mays) Exp=0; maizesequence.org: Uniprot/SPTREMBL:C0PD02; Putative uncharacterized protein | UniGene:Zm.1997; Hypothetical protein LOC100383094 | RefSeq_peptide:NP_001169236; hypothetical protein LOC100383094 | RefSeq_dna:NM_001175765; hypothetical protein LOC100383094 (LOC100383094) mRNA | GO:0030246; carbohydrate binding | GO:0016853; isomer…
	temperate_region_158	2	43107505	43213078	-1.2884	GRMZM2G071714	0.01	1607	30	8.79941	9.44481	-0.102115	0.00241128		0.0061282	0.0058183	0.0060255		3.2027	2.7572	2.90968		0.0426582		185	0.297297		Q7XRF1_ORYSJ Os04g0455800 protein n=5 (Poaceae) Exp=0; maizesequence.org: Uniprot/SPTREMBL:B8A031; Putative uncharacterized protein | UniGene:Zm.6442; LOC100279807 | RefSeq_peptide:NP_001146235; hypothetical protein LOC100279807 | RefSeq_dna:NM_001152763; LOC100279807 (umc2251) mRNA | GO:0051539; 4 iron 4 sulfur cluster binding | GO:0051536; iron-sulfur cluster binding | GO:0016992; lipoate synth…
	temperate_region_159	2	44003584	44050528	-1.50963	GRMZM2G703021	0.005	1775	18	0.452	0.562326	-0.315086	0.074617		0.0042011	0.0042896	0.0040497		4.35901	4.33987	3.91767		0.0215985		-	-		C0PMW8_MAIZE Putative uncharacterized protein n=1 (Zea mays) Exp=0; maizesequence.org: Uniprot/SPTREMBL:C0PMW8; Putative uncharacterized protein | UniGene:Zm.39277; Hypothetical protein LOC100384264 | RefSeq_peptide:NP_001170300; hypothetical protein LOC100384264 | RefSeq_dna:NM_001176829; hypothetical protein LOC100384264 (LOC100384264) mRNA | GO:0009405; pathogenesis | GO:0005727; extrachromoso…
	temperate_region_160	2	44461623	44484212	-1.34895	GRMZM2G062559	0.01	2483	38	1.978	1.81505	0.124035	0.881326		0.00462	0.0040049	0.0045851		2.8143	1.93943	2.57812		0.0480539		-	-		C5Y9B6_SORBI Putative uncharacterized protein Sb06g018180 n=1 (Sorghum bicolor) Exp=0; maizesequence.org: UniGene:Zm.38926; Hypothetical protein LOC100383488 | RefSeq_peptide:NP_001169607; hypothetical protein LOC100383488 | RefSeq_dna:NM_001176136; hypothetical protein LOC100383488 (LOC100383488) mRNA | GO:0006508; proteolysis | GO:0004190; aspartic-type endopeptidase activity | EntrezGene:10038…
	temperate_region_161	2	45748867	45790304	-1.30832	GRMZM2G021459	0.01	759	11	1.68972	1.98896	-0.235237	0.0524542		0.0048575	0.0048025	0.0050882		2.75326	2.57966	2.83311		-0.00217514		-	-		B6TXH6_MAIZE Putative uncharacterized protein n=1 (Zea mays) Exp=3e-20; maizesequence.org: Uniprot/SPTREMBL:B6TXH6; Putative uncharacterized protein | RefSeq_peptide:NP_001144616; hypothetical protein LOC100277632 | RefSeq_dna:NM_001151144; hypothetical protein LOC100277632 (LOC100277632) mRNA | EntrezGene:100277632; hypothetical protein LOC100277632
	temperate_region_162	2	48987817	49071498	-1.41008	GRMZM2G003720	0.01	1202	25	10.6665	10.2317	0.0600521	0.00476475		0.0043408	0.0028464	0.0047663		1.05347	-0.282315	1.25444		0.0428934		-	-		B6SNT9_MAIZE Thioesterase superfamily member 2 n=3 (Andropogoneae) Exp=2e-80; maizesequence.org: EntrezGene:100286193; LOC100286193 | RefSeq_peptide:NP_001152553; acyl-CoA thioesterase 13 | Uniprot/SPTREMBL:B6SNT9; Thioesterase superfamily member 2 | Uniprot/SPTREMBL:B6UFQ3; Thioesterase superfamily member 2
	temperate_region_163	2	49965160	49997780	-1.29772	GRMZM2G047705	0.01	1480	22	7.28628	8.0039	-0.135521	0.0219095		0.0043373	0.0036866	0.0045129		2.4402	1.57558	2.46527		0.0371715		212	0.367925		B8A3S2_MAIZE Putative uncharacterized protein n=1 (Zea mays) Exp=3e-163; maizesequence.org: Uniprot/SPTREMBL:B4FCG4; Putative uncharacterized protein | UniGene:Zm.27613; Full-length cDNA clone ZM_BFc0087H03 | RefSeq_peptide:NP_001131409; hypothetical protein LOC100192738 | EntrezGene:100192738; hypothetical protein LOC100192738
	temperate_region_164	2	55668989	55698855	-1.4184	GRMZM2G136364	0.01	1181	19	2.26023	1.46682	0.623777	0.042554		0.0032214	0.004213	0.0030467		0.866537	1.97975	0.556246		0.041748		213	0.323944		No significant hits (1e-5)
	temperate_region_165	2	63656055	63680836	-1.36505	GRMZM2G436533	0.01	620	18	4.39936	4.82193	-0.132316	0.00672427		0.010435	0.0103301	0.0097723		3.46184	3.25809	2.91161		0.0245234		230	0.347826		No significant hits (1e-5)
	temperate_region_166	2	65025719	65145490	-1.37515	GRMZM5G848945	0.01	1958	29	34.0011	33.0727	0.039938	0.199916		0.0038515	0.0045981	0.003541		1.983	2.72393	1.45171		0.0174193		280	0.389286		No significant hits (1e-5); maizesequence.org: UniGene:Zm.97801; TSA: Zea mays contig17883 mRNA sequence
	temperate_region_167	2	81624695	81684280	-1.66445	GRMZM2G161087	0.005	2688	33	11.4814	11.5137	-0.00405678	0.235693		0.0047996	0.0031242	0.005035		4.36805	1.78146	4.47731		0.0867914		-	-		C5YDT7_SORBI Putative uncharacterized protein Sb06g007940 n=2 (Andropogoneae) Exp=0
	temperate_region_168	2	81797295	81829201	-1.29091	GRMZM2G007871	0.01	2375	22	36.5502	36.1237	0.0169307	0.753142		0.0029016	0.0012752	0.0032954		2.80389	-0.263346	3.33071		0.112284		-	-		Q7XVN7_ORYSJ Os04g0307200 protein n=3 (Oryza sativa) Exp=0; maizesequence.org: UniGene:Zm.95080; Hypothetical protein LOC100384319 | UniGene:Zm.123399; TSA: Zea mays contig33369 mRNA sequence | RefSeq_dna:NM_001176872; hypothetical protein LOC100384319 (LOC100384319) mRNA | GO:0051082; unfolded protein binding | GO:0031072; heat shock protein binding | GO:0006457; protein folding
	temperate_region_169	2	84679059	84707346	-1.38386	GRMZM2G455115	0.01	1722	1	2.1218	2.02869	0.0647442	0.66935		9.55e-05	0.000175	4.4e-05		0.0999914	0.885757	-0.474171		0.0937534		-	-		No significant hits (1e-5)
	temperate_region_170	2	129628619	129650846	-1.81404	GRMZM2G143403	0.005	908	43	42.3829	36.7106	0.207284	0.502285		0.014171	0.0133539	0.0142161		2.80242	2.3325	2.62132		0.0240287		132	0.25		B6TKA1_MAIZE Zinc finger CCHC domain-containing protein 10 n=2 (Zea mays) Exp=6e-49; maizesequence.org: UniGene:Zm.119412; Clone 1688571 mRNA sequence | GO:0008270; zinc ion binding | GO:0003676; nucleic acid binding
	temperate_region_171	2	135712104	135735916	-1.65737	GRMZM2G115451	0.005	2433	9	1.30891	0.943205	0.472724	1.1e-07		0.0016341	0.0010931	0.001693		4.09908	1.9564	4.15585		0.155306		-	-		Q53PH5_ORYSJ Neutral/alkaline invertase, putative, expressed n=4 (Poaceae) Exp=0; maizesequence.org: GO:0003824; catalytic activity | GO:0004135; amylo-alpha-16-glucosidase activity | GO:0005978; glycogen biosynthetic process | UniGene:Zm.23441; Hypothetical protein LOC100272522
	temperate_region_172	2	137762339	137784535	-1.2908	GRMZM2G373322	0.01	1650	10	0.227999	0.362569	-0.669231	9.54e-05		0.0013769	0.0014814	0.0012836		1.13869	1.28816	0.801307		0.0280997		-	-		No significant hits (1e-5); maizesequence.org: GO:0005515; protein binding
	temperate_region_173	2	139633865	139655573	-1.73794	GRMZM2G066213	0.005	1709	25	4.41481	4.91449	-0.15469	0.225666		0.0037213	0.0015606	0.0044493		1.84341	-0.795199	2.52321		0.0927903		-	-		No significant hits (1e-5)
	temperate_region_174	2	148646907	148733744	-1.3056	GRMZM2G115658	0.01	1928	6	0.548951	1.02276	-0.897714	0.00829049		0.0008873	0.0011802	0.0007931		1.69738	2.76166	1.21785		0.0723632		-	-		B6SKE4_MAIZE Carbohydrate transporter/ sugar porter/ transporter n=2 (Zea mays) Exp=0; maizesequence.org: Uniprot/SPTREMBL:B6SKE4; Carbohydrate transporter/ sugar porter/ transporter | Uniprot/SPTREMBL:B4FAZ2; Putative uncharacterized protein | UniGene:Zm.24820; Hypothetical protein LOC100192005 | RefSeq_peptide:NP_001130901; hypothetical protein LOC100192005 | RefSeq_dna:NM_001137429; hypothetic…
	temperate_region_175	2	152197394	152246923	-1.54102	GRMZM2G444808	0.005	4010	59	20.4626	21.1331	-0.046518	0.363912		0.0065568	0.006525	0.0062218		5.66829	5.40833	4.96837		0.0572291		145	0.227586		B6TPY5_MAIZE BcpLH protein n=1 (Zea mays) Exp=0; maizesequence.org: Uniprot/SPTREMBL:B6TPY5; BcpLH protein | UniGene:Zm.95663; LOC100284085 | RefSeq_peptide:NP_001150455; LOC100284085 | RefSeq_dna:NM_001156983; LOC100284085 (cl15365_1) mRNA | GO:0016021; integral to membrane | GO:0007186; G-protein coupled receptor protein signaling pathway | GO:0005622; intracellular | GO:0005000; vasopressin re…
	temperate_region_176	2	155776938	155914580	-1.36524	AC217842.3_FG001	0.01	1719	3	8.32847	8.1252	0.0356494	0.781944		0.0005372	0.0004612	0.0005703		1.54277	1.06001	1.64078		0.0106823		-	-		No significant hits (1e-5)
	temperate_region_177	2	156847650	156876646	-1.84824	GRMZM2G080139	0.005	2987	18	3.3102	2.90306	0.189347	0.058191		0.0021354	0.0013809	0.0022272		3.37898	1.21861	3.44055		0.151453		-	-		No significant hits (1e-5)
	temperate_region_178	2	163815728	163854533	-1.42721	GRMZM2G088014	0.005	3805	45	1.41457	1.63882	-0.212288	0.000106754		0.0040873	0.0045297	0.003494		3.67689	4.1842	2.54648		0.160794		101	0.128713		Q69K21_ORYSJ Os09g0101800 protein n=1 (Oryza sativa subsp. japonica) Exp=0; maizesequence.org: UniGene:Zm.1946; Transcribed locus moderately similar to XP_002459884.1 hypothetical protein SORBIDRAFT_02g013000 [Sorghum bicolor]
	temperate_region_179	2	164712166	164734580	-1.50492	GRMZM2G703231	0.005	1188	3	0.82045	0.554723	0.56465	2.87e-07		0.0010203	0.0008004	0.0009771		2.46989	1.56463	2.21498		0.160417		-	-		C4J163_MAIZE Putative uncharacterized protein n=1 (Zea mays) Exp=6e-164; maizesequence.org: GO:0016597; amino acid binding | GO:0008152; metabolic process
	temperate_region_180	2	172833794	172873857	-1.79858	GRMZM2G104546	0.005	985	1	11.8422	11.7727	0.00849971	0.41398		0.0005078	0.0004907	0.000508		2.12028	1.97573	2.06647		0.00512741		-	-		No significant hits (1e-5)			aspartate kinase homoserine dehydrogenase2, akh2
	temperate_region_181	2	173234258	173440654	-1.31832	GRMZM2G047095	0.01	2073	16	10.1295	11.7921	-0.219258	6.43e-05		0.0034341	0.0032429	0.0033738		4.75008	4.1991	4.42397		0.0362547		-	-		No significant hits (1e-5)
	temperate_region_182	2	175506690	175529184	-1.49524	GRMZM2G039900	0.005	1503	28	8.04845	10.2088	-0.34303	7.4e-08		0.005495	0.004741	0.0055919		2.58734	1.89799	2.49499		0.0517172		-	-		Q9FJH0_ARATH GTP-binding protein, ras-like n=20 (Magnoliophyta) Exp=1e-109; maizesequence.org: GO:0007165; signal transduction | GO:0007264; small GTPase mediated signal transduction | GO:0008134; transcription factor binding | GO:0015031; protein transport | RefSeq_dna:NM_001138315; LOC100193158 (pco097124a) mRNA | RefSeq_peptide:NP_001131787; hypothetical protein LOC100193158 | Uniprot/SPTREMBL…
	temperate_region_183	2	175941651	176093102	-2.16965	GRMZM2G037150	0.005	1240	12	17.1838	17.0604	0.0104029	0.346029		0.0033061	0.0020602	0.0035325		2.90904	0.879597	3.09756		0.116899		-	-		B6UG62_MAIZE Dendritic cell-derived ubiquitin-like protein n=2 (Andropogoneae) Exp=2e-67; maizesequence.org: Uniprot/SPTREMBL:B6UG62; Dendritic cell-derived ubiquitin-like protein | UniGene:Zm.146607; TSA: Zea mays contig29867 mRNA sequence | RefSeq_peptide:NP_001152582; dendritic cell-derived ubiquitin-like protein | RefSeq_dna:NM_001159110; dendritic cell-derived ubiquitin-like protein (LOC1002…
	temperate_region_184	2	176228563	176461880	-1.40421	GRMZM2G098076	0.01	2352	44	101.546	88.9337	0.191329	0.00798648		0.0076332	0.0060168	0.0076814		4.82646	3.05873	4.62528		0.101559		215	0.339535		C5XAJ9_SORBI Putative uncharacterized protein Sb02g022580 n=1 (Sorghum bicolor) Exp=0
	temperate_region_185	2	176628223	176658601	-1.3017	GRMZM2G150762	0.01	1395	24	3.39277	3.31323	0.0342237	0.0171598		0.0062978	0.0065057	0.006004		3.75089	3.79561	3.26196		0.0174839		191	0.287958		Q94JS7_ORYSA Hypersensitive-induced response protein n=10 (Poaceae) Exp=3e-82; maizesequence.org: GO:0016020; membrane | Uniprot/SPTREMBL:C0PI56; Putative uncharacterized protein
	temperate_region_186	2	177166514	177194680	-1.30136	GRMZM2G139903	0.01	1159	18	13.9735	13.9617	0.00122025	0.737372		0.0050946	0.0055762	0.0048738		2.94837	3.31012	2.54631		0.0484903		172	0.25		B6TAB7_MAIZE SCO1 protein n=3 (Andropogoneae) Exp=4e-143; maizesequence.org: Uniprot/SPTREMBL:B6TAB7; SCO1 protein | Uniprot/SPTREMBL:B4FLA5; Putative uncharacterized protein | RefSeq_peptide:NP_001149062; SCO1 protein | EntrezGene:100282683; SCO1 protein
	temperate_region_187	2	180884399	180916408	-1.30119	GRMZM2G320140	0.01	783	12	3.55068	3.59253	-0.0169048	0.0374357		0.0068158	0.006454	0.0068222		4.45632	3.96216	4.27937		0.0308436		148	0.310811		No significant hits (1e-5)
	temperate_region_188	2	183382279	183425371	-1.32818	GRMZM2G140156	0.01	3733	39	9.6669	9.97551	-0.0453374	0.115165		0.0034029	0.0027322	0.0034357		3.25885	1.94188	3.10829		0.0530922		159	0.194969		No significant hits (1e-5)
	temperate_region_189	2	184682047	184708536	-1.46748	GRMZM2G061885	0.005	2721	39	5.62924	4.91986	0.194322	0.0514388		0.0049322	0.0037845	0.0051581		3.59586	1.98711	3.66306		0.0999805		-	-		C5XDS5_SORBI Putative uncharacterized protein Sb02g026010 n=3 (Andropogoneae) Exp=0; maizesequence.org: Uniprot/SPTREMBL:B4FW48; Putative uncharacterized protein | UniGene:Zm.118216; LOC100273525 | RefSeq_peptide:NP_001141415; hypothetical protein LOC100273525 | RefSeq_dna:NM_001147943; LOC100273525 (pco139319) mRNA | GO:0006629; lipid metabolic process | GO:0004607; phosphatidylcholine-sterol O-…
	temperate_region_190	2	187812079	187896626	-1.39371	GRMZM2G015409	0.01	1660	27	1.33533	1.56095	-0.225229	0.00267541		0.0071692	0.0068785	0.0072902		5.12423	4.63006	5.01511		0.0550332		164	0.20122		B4FT21_MAIZE Putative uncharacterized protein n=1 (Zea mays) Exp=1e-118; maizesequence.org: Uniprot/SPTREMBL:B4FT21; Putative uncharacterized proteinRING-H2 finger protein ATL5F ; | UniGene:Zm.17061; RING-H2 finger protein ATL5F | RefSeq_peptide:NP_001151780; RING-H2 finger protein ATL5F | RefSeq_dna:NM_001158308; RING-H2 finger protein ATL5F (LOC100285415) mRNA | GO:0008270; zinc ion binding | G…
	temperate_region_191	2	189489628	189947946	-1.38253	AC204539.4_FG003	0.01	657	12	0.746962	0.620668	0.267214	0.671717		0.0034416	0.0049813	0.0023754		0.609935	1.76539	-0.189955		0.105524		-	-		C0P659_MAIZE Putative uncharacterized protein n=1 (Zea mays) Exp=5e-77; maizesequence.org: GO:0003779; actin binding | GO:0007010; cytoskeleton organization | GO:0015629; actin cytoskeleton | GO:0030036; actin cytoskeleton organization
	temperate_region_192	2	190177087	190199448	-2.06895	GRMZM2G078480	0.005	1149	3	1.24242	0.332816	1.90036	1.12e-14		0.0008102	0.0006727	0.0009117		1.56645	0.996761	1.85462		0.0697201		-	-		C5X4H6_SORBI Putative uncharacterized protein Sb02g028600 n=1 (Sorghum bicolor) Exp=7e-153; maizesequence.org: UniGene:Zm.151627; TSA: Zea mays contig06625 mRNA sequence | UniGene:Zm.150813; TSA: Zea mays contig10484 mRNA sequence | GO:0050662; coenzyme binding | GO:0045226; extracellular polysaccharide biosynthetic process | GO:0044237; cellular metabolic process | GO:0016491; oxidoreductase act…
	temperate_region_193	2	190990059	191014274	-1.36755	GRMZM2G150319	0.01	1753	30	31.4192	29.0219	0.114502	0.0880791		0.0054438	0.0055526	0.0053016		3.02233	2.98009	2.68462		0.0343695		-	-		C5X4L0_SORBI Putative uncharacterized protein Sb02g028940 n=3 (Andropogoneae) Exp=0; maizesequence.org: Uniprot/SPTREMBL:B4FCJ5; Putative uncharacterized protein | UniGene:Zm.118156; Hypothetical protein LOC100192765 | RefSeq_peptide:NP_001131433; hypothetical protein LOC100192765 | RefSeq_dna:NM_001137961; hypothetical protein LOC100192765 (LOC100192765) mRNA | MaizeGDB_GenBank:AY109025; | Entre…
	temperate_region_194	2	191760877	192020159	-1.75702	GRMZM5G817037	0.005	1256	11	63.3916	68.4688	-0.111155	0.0575375		0.0026974	0.0012522	0.0029802		2.35406	-0.152056	2.67703		0.140175		-	-		No significant hits (1e-5); maizesequence.org: GO:0051603; proteolysis involved in cellular protein catabolic process | GO:0005839; proteasome core complex | GO:0004298; threonine-type endopeptidase activity
	temperate_region_195	2	192398199	192437096	-2.0555	GRMZM2G178968	0.005	1167	7	180.958	175.908	0.0408318	0.752667		0.0019619	0.0018925	0.0019972		2.32531	2.07856	2.27601		0.0126592		-	-		No significant hits (1e-5)
	temperate_region_196	2	194026492	194129050	-1.68848	GRMZM2G079109	0.005	1846	44	9.51162	11.5895	-0.285051	0.0121027		0.0078452	0.0063454	0.0078833		3.36343	2.05091	3.17991		0.049265		164	0.280488		No significant hits (1e-5)
	temperate_region_197	2	194348301	194496255	-1.46579	GRMZM2G004188	0.005	2363	46	6.12036	7.769	-0.344111	3.57e-09		0.0067194	0.0068509	0.0068465		3.67656	3.62502	3.57402		0.0110926		192	0.296875		C0PFR0_MAIZE Putative uncharacterized protein n=1 (Zea mays) Exp=0; maizesequence.org: UniGene:Zm.36949; TSA: Zea mays contig17948 mRNA sequence | GO:0006281; DNA repair | GO:0004518; nuclease activity | GO:0003824; catalytic activity | GO:0003677; DNA binding
	temperate_region_198	2	195639882	195743760	-1.34221	GRMZM2G379577	0.01	2385	17	0.870676	1.11203	-0.352992	0.0916063		0.0019808	0.0015959	0.0020608		2.10494	1.12206	2.12749		0.060721		-	-		C5X673_SORBI Putative uncharacterized protein Sb02g030820 n=1 (Sorghum bicolor) Exp=0; maizesequence.org: GO:0016757; transferase activity transferring glycosyl groups
	temperate_region_199	2	196509455	196550574	-2.12384	GRMZM2G108991	0.005	1987	42	4.39335	7.61031	-0.792635	1.14e-09		0.0078437	0.0074756	0.007878		4.12194	3.62514	3.92169		0.0318256		114	0.122807		No significant hits (1e-5)
	temperate_region_200	2	198007903	198040336	-1.63577	GRMZM2G002948	0.005	1170	7	43.2319	39.3013	0.137517	0.295764		0.0016371	0.0013581	0.00174		1.63211	0.943266	1.73709		0.020658		-	-		No significant hits (1e-5)
	temperate_region_201	2	198553965	198595777	-1.29055	GRMZM2G081571	0.01	1617	40	61.0718	64.0625	-0.0689742	0.000652139		0.0089205	0.0071675	0.0091507		3.90862	2.45548	3.85257		0.0819786		116	0.12931		B6T4E6_MAIZE Mo-molybdopterin cofactor sulfurase n=3 (Andropogoneae) Exp=3e-124; maizesequence.org: UniGene:Zm.154338; TSA: Zea mays contig34053 mRNA sequence | GO:0030170; pyridoxal phosphate binding | GO:0030151; molybdenum ion binding | GO:0003824; catalytic activity
	temperate_region_202	2	202632948	202764552	-1.31322	GRMZM2G036619	0.01	1875	4	3.55726	3.79585	-0.0936547	0.484227		0.0002979	0.0003386	0.000317		-0.0874901	0.0560794	-0.0683001		-0.00362011		229	0.375546		No significant hits (1e-5)
	temperate_region_203	2	204020315	204042638	-1.36843	GRMZM2G365250	0.01	745	8	6.94498	6.58198	0.0774481	0.831322		0.0045501	0.0042098	0.0048586		3.72288	3.18146	3.95446		0.00981569		-	-		No significant hits (1e-5)
	temperate_region_204	2	206112085	206236956	-1.85274	GRMZM2G087479	0.005	1732	4	0.45638	0.654848	-0.520925	3.85e-06		0.0006832	0.0006514	0.0007059		1.59139	1.37051	1.60212		0.0326368		-	-		C5XCA0_SORBI Putative uncharacterized protein Sb02g036920 n=2 (Andropogoneae) Exp=0; maizesequence.org: Uniprot/SPTREMBL:C0P3C7; Putative uncharacterized protein | UniGene:Zm.34833; Hypothetical protein LOC100381982 | RefSeq_peptide:NP_001168223; hypothetical protein LOC100381982 | RefSeq_dna:NM_001174752; hypothetical protein LOC100381982 (LOC100381982) mRNA | GO:0055085; transmembrane transport…
	temperate_region_205	2	206893581	207412206	-1.64583	GRMZM2G121458	0.005	2113	21	1.53836	1.34113	0.197941	0.990721		0.0030239	0.002978	0.0031579		2.6311	2.41776	2.67975		0.00430698		-	-		No significant hits (1e-5); maizesequence.org: Uniprot/SPTREMBL:C0HG06; Putative uncharacterized protein | UniGene:Zm.94538; Hypothetical protein LOC100381440 | RefSeq_peptide:NP_001167750; hypothetical protein LOC100381440 | RefSeq_dna:NM_001174279; hypothetical protein LOC100381440 (LOC100381440) mRNA | EntrezGene:100381440; hypothetical protein LOC100381440
	temperate_region_206	2	208185862	208216806	-1.2937	GRMZM2G003937	0.01	921	21	15.0379	14.4216	0.06038	0.556093		0.0070956	0.0045879	0.0077544		2.74768	0.789674	3.04774		0.0750925		278	0.392086		No significant hits (1e-5); maizesequence.org: UniGene:Zm.154794; TSA: Zea mays contig32092 mRNA sequence | Uniprot/SPTREMBL:C0PAF2; Putative uncharacterized protein
	temperate_region_207	2	208964900	209035333	-1.55456	GRMZM2G007324	0.005	2023	38	2.61202	2.84387	-0.12269	0.324324		0.0073573	0.0073297	0.0070323		4.45426	4.24271	3.91153		0.0373598		143	0.216783		No significant hits (1e-5)
	temperate_region_208	2	209467955	209620220	-2.00848	GRMZM2G036752	0.005	902	18	12.8204	11.8367	0.115174	0.981991		0.007399	0.006441	0.0074836		3.64737	2.72598	3.52756		0.0512143		-	-		No significant hits (1e-5); maizesequence.org: Uniprot/SPTREMBL:B6T5A8; Glucan endo-13-beta-glucosidase 3Putative uncharacterized protein ;
	temperate_region_209	2	209920105	210011632	-1.43819	GRMZM2G340048	0.005	2335	12	0.523657	0.472792	0.147417	0.415798		0.0011907	0.0012735	0.0011962		1.25926	1.39646	1.14677		0.0160901		-	-		C5XAS5_SORBI Putative uncharacterized protein Sb02g035510 n=1 (Sorghum bicolor) Exp=0; maizesequence.org: Uniprot/SPTREMBL:C0P2P9; Putative uncharacterized protein | RefSeq_peptide:NP_001168157; hypothetical protein LOC100381909 | RefSeq_dna:NM_001174686; hypothetical protein LOC100381909 (LOC100381909) mRNA | GO:0006468; protein amino acid phosphorylation | GO:0005524; ATP binding | GO:0004674; …
	temperate_region_210	2	210778762	210980118	-1.43435	GRMZM2G066343	0.005	1266	9	1.08593	1.00583	0.110547	0.827445		0.0017432	0.0020515	0.0016904		1.35858	1.86118	1.1364		0.0478823		-	-		B6TP84_MAIZE Catalytic/ hydrolase n=4 (Andropogoneae) Exp=1e-126; maizesequence.org: Uniprot/SPTREMBL:B4FI57; Putative uncharacterized protein | UniGene:Zm.120033; Hypothetical protein LOC100194292 | RefSeq_peptide:NP_001132803; hypothetical protein LOC100194292 | RefSeq_dna:NM_001139331; hypothetical protein LOC100194292 (LOC100194292) mRNA | GO:0003824; catalytic activity | EntrezGene:100194292…		NF-YA5;NF-YA6;NF-YA8
	temperate_region_211	2	211760683	211810866	-1.60601	GRMZM2G473533	0.005	1847	26	12.73	12.0004	0.0851595	0.0713132		0.0048354	0.0037873	0.0049974		3.40422	1.97557	3.40279		0.0834675		-	-		B4FS76_MAIZE Delta(14)-sterol reductase n=2 (Andropogoneae) Exp=0; maizesequence.org: Uniprot/SPTREMBL:B4FS76; Delta(14)-sterol reductasePutative uncharacterized protein ; | UniGene:Zm.18383; Delta(14)-sterol reductase | UniGene:Zm.153655; TSA: Zea mays contig37351 mRNA sequence | RefSeq_peptide:NP_001147742; delta(14)-sterol reductase | RefSeq_dna:NM_001154270; delta(14)-sterol reductase (LOC100…
	temperate_region_212	2	211934402	211965170	-1.51891	GRMZM2G314955	0.005	2257	25	10.8546	9.4877	0.19417	0.000695576		0.0021704	0.0011249	0.002487		0.832764	-0.882284	1.176		0.0667979		-	-		B6SJ51_MAIZE FIP1 n=4 (Andropogoneae) Exp=4e-78; maizesequence.org: UniGene:Zm.56927; Transcribed locus
	temperate_region_213	2	212125155	212255850	-1.77799	GRMZM5G851698	0.005	1161	7	190.806	181.891	0.0690304	0.10329		0.0018837	0.0012363	0.0019952		2.13509	0.661706	2.24998		0.0678936		-	-		No significant hits (1e-5)
	temperate_region_214	2	212339126	212376846	-1.64412	GRMZM2G086805	0.005	826	30	75.773	83.1516	-0.13406	0.0313602		0.0117394	0.0099161	0.0122161		3.11325	2.08371	3.14532		0.0460982		129	0.24031		B6TR90_MAIZE Transcription elongation factor SPT4 n=3 (Andropogoneae) Exp=4e-46; maizesequence.org: Uniprot/SPTREMBL:C0P9C0; Putative uncharacterized protein | Uniprot/SPTREMBL:B6TR90; Transcription elongation factor SPT4 | RefSeq_peptide:NP_001150575; transcription elongation factor SPT4 | RefSeq_dna:NM_001157103; transcription elongation factor SPT4 (LOC100284208) mRNA | GO:0045941; positive re…
	temperate_region_215	2	213152946	213201438	-1.29871	GRMZM2G075122	0.01	1585	28	1.97944	2.26345	-0.193435	8.76e-06		0.0056526	0.0057011	0.0055392		3.02711	2.92315	2.72525		0.0326012		88	0.181818		No significant hits (1e-5)
	temperate_region_216	2	215936478	216123414	-1.42266	GRMZM2G474468	0.005	-	-	-	-	-	-		-	-	-		-	-	-		-		-	-		No significant hits (1e-5)	FLP1;FPF1
	temperate_region_217	2	217267591	217368294	-1.92713	GRMZM2G005103	0.005	1935	37	7.17068	7.84668	-0.129972	0.163449		0.0056574	0.003362	0.0060545		2.69638	0.399481	2.87359		0.139093		-	-		No significant hits (1e-5); maizesequence.org: Uniprot/SPTREMBL:B4FB17; Putative uncharacterized protein | UniGene:Zm.118490; LOC100192027 | RefSeq_peptide:NP_001130922; hypothetical protein LOC100192027 | RefSeq_dna:NM_001137450; LOC100192027 (cl34424_1) mRNA | GO:0016757; transferase activity transferring glycosyl groups | EntrezGene:100192027; LOC100192027
	temperate_region_218	2	217628329	217702841	-1.48148	GRMZM2G101409	0.005	971	10	0.895731	1.59827	-0.83537	0.00148542		0.0021686	0.0027643	0.0021931		0.900484	1.62772	0.817566		0.0312079		-	-		B6TGI9_MAIZE VQ motif family protein n=1 (Zea mays) Exp=1e-25; maizesequence.org: UniGene:Zm.129072; VQ motif family protein | RefSeq_peptide:NP_001149645; VQ motif family protein | RefSeq_dna:NM_001156173; VQ motif family protein (LOC100283271) mRNA
	temperate_region_219	2	217868388	217891322	-1.28755	GRMZM2G303530	0.01	664	17	4.47413	5.18737	-0.213396	0.149813		0.0037769	0.0031607	0.0041083		-0.0042647	-0.478134	0.0863712		0.0430503		-	-		B6TUT5_MAIZE Putative uncharacterized protein n=1 (Zea mays) Exp=1e-42; maizesequence.org: Uniprot/SPTREMBL:B6TUT5; Putative uncharacterized protein | UniGene:Zm.8490; TSA: Zea mays cultivar W22 CL600Contig1.betc mRNA sequence | UniGene:Zm.138520; Hypothetical protein LOC100277467
	temperate_region_220	2	219007513	219033443	-1.32184	GRMZM2G169681	0.01	4008	6	0.295677	0.331211	-0.163728	0.933089		0.0004383	0.0004177	0.0004481		1.79181	1.53617	1.76053		0.037759		-	-		No significant hits (1e-5)
	temperate_region_221	2	220504637	220657259	-1.41566	GRMZM2G129268	0.01	1871	42	9.883	10.1459	-0.0378774	0.190365		0.0064519	0.0057573	0.006792		2.57748	1.86516	2.65815		0.0482741		235	0.33617		C5Y6T4_SORBI Putative uncharacterized protein Sb05g006060 n=4 (Andropogoneae) Exp=1e-165; maizesequence.org: Uniprot/SPTREMBL:B4FLM4; Putative uncharacterized protein | UniGene:Zm.85499; LOC100217146 | RefSeq_peptide:NP_001136984; hypothetical protein LOC100217146 | RefSeq_dna:NM_001143512; LOC100217146 (cl28980_1b) mRNA | GO:0005923; tight junction | GO:0005198; structural molecule activity | En…
	temperate_region_222	2	220844710	220869399	-1.56288	GRMZM2G447987	0.005	1598	22	4.92597	6.10894	-0.310516	0.00910239		0.0033814	0.0034224	0.0032538		1.65777	1.5853	1.34942		0.0241792		-	-		C4IZI7_MAIZE Leaf angle-associated protein n=2 (Zea mays) Exp=2e-138; maizesequence.org: Uniprot/SPTREMBL:C4IZI7; Leaf angle-associated proteinPutative uncharacterized protein ; | Uniprot/SPTREMBL:B6TNA2; Putative uncharacterized protein | UniGene:Zm.157183; Hypothetical protein LOC100277053 | UniGene:Zm.10549; Hypothetical protein LOC100384697 | RefSeq_peptide:NP_001170644; hypothetical protein …
	temperate_region_223	2	221640375	221754331	-1.40614	GRMZM2G116634	0.01	2400	45	3.35063	3.75748	-0.16533	0.00380764		0.0064987	0.0057929	0.0062484		3.69528	2.83434	3.23209		0.110496		194	0.247423		No significant hits (1e-5)
	temperate_region_224	2	222260518	222286029	-1.58045	GRMZM2G009188	0.005	1683	10	0.602667	0.853697	-0.502363	2.68e-06		0.0017889	0.0017726	0.0017223		2.19835	2.0512	1.90291		0.0537071		-	-		C5Y2N4_SORBI Putative uncharacterized protein Sb05g017960 n=1 (Sorghum bicolor) Exp=0; maizesequence.org: UniGene:Zm.81257; TSA: Zea mays contig63482 mRNA sequence | GO:0055114; oxidation reduction | GO:0016491; oxidoreductase activity | GO:0009239; enterobactin biosynthetic process | GO:0008667; 23-dihydro-23-dihydroxybenzoate dehydrogenase activity | GO:0008152; metabolic process
	temperate_region_225	2	222578229	222679920	-2.00471	GRMZM2G155849	0.005	2186	33	7.88231	7.5466	0.0627907	0.654165		0.0044315	0.0038467	0.0046892		2.61846	2.53616	2.73099		0.0414471		-	-		B6UHV2_MAIZE Transport inhibitor response 1 protein n=2 (Zea mays) Exp=0; maizesequence.org: Uniprot/SPTREMBL:B6UHV2; Transport inhibitor response 1 protein | Uniprot/SPTREMBL:B4FYV0; Putative uncharacterized proteinTransport inhibitor response 1 protein ; | UniGene:Zm.96888; Transcribed locus strongly similar to NP_001148131.1 transport inhibitor response 1 protein [Zea mays] | UniGene:Zm.94186;…
	temperate_region_226	2	224125400	224146784	-1.49752	GRMZM2G166674	0.005	1385	30	3.01963	3.92269	-0.377471	5.23e-08		0.0054939	0.0042964	0.0060745		1.87832	0.782258	2.17554		0.0326058		-	-		No significant hits (1e-5)
	temperate_region_227	2	224821235	225006267	-2.04377	GRMZM2G082799	0.005	403	10	3.99925	14.2462	-1.83277	0.00519374		0.0069981	0.007918	0.0063119		1.92524	2.3453	1.40209		0.0183259		50	0.14		No significant hits (1e-5); maizesequence.org: Uniprot/SPTREMBL:Q41779; BET1 protein Precursor | Uniprot/SPTREMBL:B6UIQ7; Putative uncharacterized protein | UniGene:Zm.81; Basal endosperm transfer layer1c | RefSeq_peptide:NP_001105501; basal endosperm transfer layer1c | EntrezGene:542477; basal endosperm transfer layer1c		FKF1
	temperate_region_228	2	225434309	225548437	-1.55452	GRMZM2G068011	0.005	1238	17	0.747469	0.760755	-0.0254192	0.191618		0.0036228	0.0038651	0.0034858		1.87741	2.03915	1.56801		0.0856028		-	-		C5Y4E9_SORBI Putative uncharacterized protein Sb05g021670 n=1 (Sorghum bicolor) Exp=8e-58; maizesequence.org: GO:0016020; membrane | GO:0000772; mating pheromone activity
	temperate_region_229	2	226304027	226333829	-1.52788	GRMZM2G457381	0.005	3435	32	10.026	9.53651	0.0722162	0.537765		0.0033202	0.0028767	0.0034082		3.73314	2.72916	3.68664		0.0478339		144	0.152778		C5X681_SORBI Putative uncharacterized protein Sb02g030910 n=1 (Sorghum bicolor) Exp=0; maizesequence.org: UniGene:Zm.29294; TSA: Zea mays contig17551 mRNA sequence | UniGene:Zm.105108; Transcribed locus strongly similar to NP_001068123.1 Os11g0572100 [Oryza sativa Japonica Group] | GO:0017111; nucleoside-triphosphatase activity | GO:0006952; defense response | GO:0006508; proteolysis | GO:0006260…
	temperate_region_230	2	226575530	226596233	-2.05871	GRMZM2G066394	0.005	599	5	7.6358	6.42933	0.24811	0.000109007		0.0032224	0.0021982	0.0033524		2.77142	1.26617	2.83493		0.16678		-	-		Q2R242_ORYSJ H/ACA ribonucleoprotein complex subunit 1-like protein 1, putative, expressed n=2 (Oryza sativa) Exp=3e-28; maizesequence.org: GO:0031429; box H/ACA snoRNP complex | GO:0030515; snoRNA binding | GO:0009982; pseudouridine synthase activity
	temperate_region_231	2	229804083	229832333	-1.31062	GRMZM2G134027	0.01	2749	16	21.0448	23.4996	-0.159174	0.000389845		0.0020337	0.0018429	0.0020268		3.22318	2.86394	3.02989		0.0346502		-	-		No significant hits (1e-5)
	temperate_region_232	2	230862984	230899242	-1.29045	GRMZM2G082302	0.01	3386	51	12.7499	12.0271	0.084204	0.255915		0.0049392	0.004695	0.0048246		3.38711	2.91699	3.031		0.0784377		138	0.246377		C5Y7K1_SORBI Putative uncharacterized protein Sb05g026315 (Fragment) n=1 (Sorghum bicolor) Exp=4e-179; maizesequence.org: UniGene:Zm.83813; Transcribed locus moderately similar to XP_002449968.1 hypothetical protein SORBIDRAFT_05g026315 [Sorghum bicolor] | UniGene:Zm.4762; TSA: Zea mays contig04586 mRNA sequence | UniGene:Zm.143423; TSA: Zea mays contig62854 mRNA sequence | GO:0008270; zinc ion b…
	temperate_region_233	2	232450108	232493638	-1.39025	GRMZM2G144843	0.01	2229	5	0.53361	0.626265	-0.230986	0.359689		0.0009133	0.0008523	0.0009202		3.017	2.60991	2.93405		0.0532391		-	-		No significant hits (1e-5)
	temperate_region_234	2	233094245	233137815	-1.31136	GRMZM2G414496	0.01	660	13	13.2686	12.3033	0.108964	0.475857		0.0060498	0.0048406	0.0057487		2.43645	1.39117	2.05514		0.133983		148	0.162162		C0PFW9_MAIZE Putative uncharacterized protein n=1 (Zea mays) Exp=4e-24
	temperate_region_235	2	233617184	233776022	-1.4634	GRMZM2G176375	0.005	1087	30	2.27808	1.69541	0.426183	0.129228		0.0079007	0.0060783	0.0082926		2.45742	1.16373	2.52292		0.0542965		-	-		B6U3H8_MAIZE Non-specific lipid-transfer protein n=1 (Zea mays) Exp=3e-20; maizesequence.org: UniGene:Zm.76373; Hypothetical protein LOC100384154 | UniGene:Zm.130270; Lipid transfer protein | RefSeq_peptide:NP_001170204; hypothetical protein LOC100384154 | RefSeq_dna:NM_001176733; hypothetical protein LOC100384154 (LOC100384154) mRNA | RefSeq_dna:NM_001158217; lipid transfer protein (LOC100285324…
	temperate_region_236	2	234711885	234820033	-1.82093	GRMZM2G020805	0.005	2278	20	1.19433	1.09888	0.120164	0.0287935		0.0021358	0.001882	0.0022252		1.59205	0.998918	1.60773		0.041186		-	-		No significant hits (1e-5)
	temperate_region_237	2	236273792	236313251	-1.35258	GRMZM2G083572	0.01	2406	14	-	-	-	-		0.0020863	0.0019667	0.0021467		3.27597	2.82678	3.26457		0.038474		-	-		No significant hits (1e-5)
	temperate_region_238	3	3810868	3849366	-1.70893	AC233853.1_FG003	0.005	1551	10	1.05498	1.38408	-0.39171	0.00204134		0.0019968	0.0018403	0.0017429		2.32228	1.86872	1.62731		0.179699		95	0.147368		No significant hits (1e-5)
	temperate_region_239	3	4052850	4216169	-1.49982	GRMZM2G005788	0.005	1184	38	34.7432	36.0089	-0.0516261	0.751564		0.0122222	0.0098271	0.0122292		4.25595	2.737	4.03029		0.106445		224	0.290179		No significant hits (1e-5)
	temperate_region_240	3	5286226	5457745	-1.29709	GRMZM2G313867	0.01	1968	40	3.26343	5.14465	-0.656683	0.000296018		0.0064514	0.0067219	0.0058832		3.11517	3.1937	2.41007		0.0774614		130	0.184615		No significant hits (1e-5)
	temperate_region_241	3	5555724	5685881	-1.65054	GRMZM2G143246	0.005	2092	37	21.1946	22.38	-0.0785161	0.00414952		0.0054433	0.0052219	0.0054428		2.91303	2.53357	2.71549		0.063534		115	0.156522		RH20_ORYSJ DEAD-box ATP-dependent RNA helicase 20 n=3 (Poaceae) Exp=0; maizesequence.org: Uniprot/SPTREMBL:B4FWP6; Putative uncharacterized protein | UniGene:Zm.85280; LOC100274281 | UniGene:Zm.156133; Transcribed locus strongly similar to NP_001142117.1 hypothetical protein LOC100274281 [Zea mays] | RefSeq_peptide:NP_001142117; hypothetical protein LOC100274281 | RefSeq_dna:NM_001148645; LOC1002…
	temperate_region_242	3	5776252	5803052	-1.39023	GRMZM2G068352	0.01	1283	50	14.1704	15.2521	-0.106121	0.0176596		0.0112442	0.0108466	0.0113965		2.64173	2.29761	2.51551		0.0494659		98	0.153061		No significant hits (1e-5); maizesequence.org: GO:0006413; translational initiation | GO:0003743; translation initiation factor activity
	temperate_region_243	3	6279890	6321791	-1.62548	GRMZM2G077981	0.005	1687	22	3.03506	2.99074	0.0212187	0.251253		0.0026697	0.0027481	0.0028895		0.964802	0.954316	1.10431		0.00887073		-	-		No significant hits (1e-5)		AtDOF1.6;AtDOF3.4;AtDOF5.8
	temperate_region_244	3	6901394	6984074	-1.74896	GRMZM2G371176	0.005	1463	2	0.172233	0.238332	-0.468613	0.0324144		0.0001917	0.0001422	0.0002221		-0.0618318	-0.401662	0.0606069		0.0180904		-	-		No significant hits (1e-5)
	temperate_region_245	3	7068308	7147164	-1.34131	GRMZM2G141723	0.01	820	5	4.63047	4.78471	-0.0472751	0.867942		0.0008338	0.0007327	0.000915		-0.128549	-0.383807	-0.0570117		0.0184063		167	0.215569		B6TWS5_MAIZE Putative uncharacterized protein n=3 (Zea mays) Exp=1e-32; maizesequence.org: Uniprot/SPTREMBL:B6SGD9; Putative uncharacterized protein
	temperate_region_246	3	8254311	8316580	-1.30562	GRMZM2G314898	0.01	1715	36	35.9587	30.332	0.2455	0.000684222		0.004827	0.0038978	0.0050236		1.49146	0.573982	1.49435		0.0326148		97	0.175258		No significant hits (1e-5)
	temperate_region_247	3	13266765	13290506	-1.48492	GRMZM2G021243	0.005	2042	51	11.4701	10.2169	0.166929	0.00560429		0.0076097	0.006743	0.0078503		2.9502	2.1478	2.92103		0.0321974		146	0.253425		C5XNH4_SORBI Putative uncharacterized protein Sb03g004640 n=1 (Sorghum bicolor) Exp=0; maizesequence.org: UniGene:Zm.150772; TSA: Zea mays contig10669 mRNA sequence | UniGene:Zm.155558; TSA: Zea mays contig33499 mRNA sequence | UniGene:Zm.33060; TSA: Zea mays contig62089 mRNA sequence | UniGene:Zm.97554; TSA: Zea mays contig08143 mRNA sequence
	temperate_region_248	3	25112742	25144260	-1.3797	GRMZM2G563482	0.01	431	9	3.35446	0.590828	2.50527	0.00152987		0.0068476	0.0077269	0.0060916		2.51196	2.98327	1.87706		0.1093		-	-		No significant hits (1e-5); maizesequence.org: Uniprot/SPTREMBL:C0PAG9; Putative uncharacterized protein
	temperate_region_249	3	31378530	31487436	-1.63252	GRMZM2G163996	0.005	1087	42	9.40889	10.0623	-0.096858	0.0291687		0.0089049	0.0072755	0.0098895		1.52626	0.630702	1.81829		0.0468613		243	0.382716		B6SL54_MAIZE HESB-like domain-containing protein 2 n=5 (Andropogoneae) Exp=5e-51; maizesequence.org: Uniprot/SPTREMBL:C0P6E8; Putative uncharacterized protein | Uniprot/SPTREMBL:B6T2F8; HESB-like domain-containing protein 2 | UniGene:Zm.26799; HESB-like domain-containing protein 2 | RefSeq_peptide:NP_001148392; HESB-like domain-containing protein 2 | RefSeq_dna:NM_001154920; HESB-like domain-cont…
	temperate_region_250	3	32221159	32260561	-1.28599	GRMZM2G070167	0.01	980	16	1.5071	1.51032	-0.0030743	0.792022		0.0055529	0.0051036	0.0057344		3.07449	2.50549	3.0771		0.0600259		243	0.390947		No significant hits (1e-5)
	temperate_region_251	3	32391258	32421910	-1.6506	GRMZM2G081719	0.005	1971	40	5.04735	5.05188	-0.00129538	0.401518		0.00646	0.0052194	0.00691		3.13187	1.86884	3.47246		0.0762824		140	0.25		No significant hits (1e-5)
	temperate_region_252	3	34659570	34691110	-1.28373	EF517601.1_FG016	0.01	387	9	9.73332	7.96873	0.288581	0.473695		0.0054313	0.0056187	0.0055281		1.19585	1.21409	1.13543		0.0173734		98	0.22449		MFS18_MAIZE MFS18 protein n=5 (Andropogoneae) Exp=1e-21; maizesequence.org: UniGene:Zm.122971; MFS18 protein | UniGene:Zm.132587; Hypothetical protein LOC100277197 | UniGene:Zm.136622; MFS18 protein | UniGene:Zm.143627; TSA: Zea mays contig61258 mRNA sequence | Uniprot/SPTREMBL:B4FEJ4; MFS18 proteinPutative uncharacterized protein ; | Uniprot/SPTREMBL:B6SL53; MFS18 protein | Uniprot/SPTREMBL:B6T8…
	temperate_region_253	3	57645041	57669479	-1.7172	GRMZM2G151653	0.005	1614	7	10.5552	10.6706	-0.0156784	0.713041		0.0014836	0.0012945	0.0016443		2.51977	1.86001	2.86663		0.037473		-	-		C5YR57_SORBI Putative uncharacterized protein Sb08g002140 n=1 (Sorghum bicolor) Exp=8e-66; maizesequence.org: UniGene:Zm.138982; TSA: Zea mays contig25069 mRNA sequence | UniGene:Zm.145698; TSA: Zea mays contig45345 mRNA sequence
	temperate_region_254	3	60519468	60584569	-1.50195	GRMZM2G117030	0.005	1937	47	9.47301	9.93204	-0.0682673	0.00761364		0.00805	0.007151	0.0084424		3.43379	2.58505	3.51241		0.0255364		205	0.360976		No significant hits (1e-5)
	temperate_region_255	3	60768016	60791883	-1.56888	GRMZM2G084694	0.005	2522	30	5.33663	6.82557	-0.355022	9.6e-09		0.00469	0.0046313	0.004528		4.37411	4.11096	3.9139		0.0210667		-	-		No significant hits (1e-5)
	temperate_region_256	3	89416889	89443180	-1.50265	GRMZM2G116646	0.005	1492	48	62.125	66.8803	-0.106407	0.0478264		0.011184	0.0099955	0.0113397		3.73734	2.88297	3.60186		0.0696664		146	0.219178		No significant hits (1e-5)
	temperate_region_257	3	89921969	89945733	-1.41519	GRMZM2G105368	0.01	1369	18	5.27933	5.72926	-0.117995	0.155726		0.0045583	0.0036977	0.0050935		3.25344	2.05716	3.72594		0.043244		-	-		B6T7Y8_MAIZE Putative uncharacterized protein n=1 (Zea mays) Exp=4e-130; maizesequence.org: Uniprot/SPTREMBL:C0PNK9; Putative uncharacterized protein | UniGene:Zm.17642; TSA: Zea mays contig15002 mRNA sequence | UniGene:Zm.126074; Transcribed locus strongly similar to NP_001132165.1 hypothetical protein LOC100193587 [Zea mays]
	temperate_region_258	3	117756041	117780646	-1.57304	GRMZM2G138268	0.005	1718	37	9.38503	9.02625	0.0562348	0.00103414		0.0061963	0.0057072	0.0063775		2.54778	1.99303	2.50894		0.0129556		-	-		B6TRR9_MAIZE IAA30-auxin-responsive Aux/IAA family member n=3 (Zea mays) Exp=6e-101; maizesequence.org: Uniprot/SPTREMBL:B6TRR9; IAA30-auxin-responsive Aux/IAA family member | Uniprot/SPTREMBL:B4G1U0; Putative uncharacterized protein | Uniprot/SPTREMBL:B4FYI6; Putative uncharacterized protein | UniGene:Zm.3607; IAA30 - auxin-responsive Aux/IAA family member | RefSeq_peptide:NP_001150626; IAA30 - …
	temperate_region_259	3	122502724	122524709	-1.50725	GRMZM2G002993	0.005	1717	27	1.60946	1.7477	-0.118874	0.364165		0.0051803	0.0052193	0.0052801		3.17685	3.06645	3.09182		0.0114011		-	-		Q2QMB1_ORYSJ Patatin-like phospholipase family protein, expressed n=2 (Oryza sativa subsp. japonica) Exp=1e-104; maizesequence.org: GO:0006629; lipid metabolic process | GO:0008152; metabolic process
	temperate_region_260	3	128894471	128925069	-1.45718	GRMZM2G122443	0.005	1325	41	21.6137	24.576	-0.1853	0.000379684		0.0098942	0.0087005	0.0101356		3.16648	2.30689	3.10084		0.0376746		185	0.254054		No significant hits (1e-5)
	temperate_region_261	3	129152144	129318974	-1.65245	GRMZM2G122999	0.005	2294	20	12.0168	14.113	-0.231968	0.00017842		0.0029305	0.0016065	0.003312		3.14033	0.505161	3.6731		0.111579		-	-		Q0IMP1_ORYSJ Os12g0556600 protein (Fragment) n=1 (Oryza sativa subsp. japonica) Exp=0; maizesequence.org: RefSeq_peptide:NP_001146892; CTP synthase | UniGene:Zm.128977; Hypothetical protein LOC100193431 | Uniprot/SPTREMBL:B6SHC1; CTP synthase | Uniprot/SPTREMBL:B8A0P5; Putative uncharacterized protein | RefSeq_dna:NM_001153420; CTP synthase (LOC100280500) mRNA | GO:0016163; nitrogenase activity |…
	temperate_region_262	3	132257867	132279513	-1.29902	GRMZM2G475899	0.01	1647	17	7.95225	10.7641	-0.436798	0.00647318		0.0037604	0.0040394	0.0036689		3.50334	3.78957	3.17998		0.0218236		-	-		Q00YS0_OSTTA Histone H3 n=1 (Ostreococcus tauri) Exp=8e-59; maizesequence.org: Uniprot/SWISSPROT:P69246; Histone H3.2 | Uniprot/SPTREMBL:B6SJN8; Histone H3 | Uniprot/SPTREMBL:B4FBW9; Histone H3 | RefSeq_peptide:NP_001131276; histone H3.2 | GO:0006334; nucleosome assembly | GO:0003677; DNA binding | GO:0000786; nucleosome | EntrezGene:100192589; Histone H3.2
	temperate_region_263	3	138613892	138654291	-1.43841	GRMZM2G087413	0.005	570	9	308.559	400.546	-0.376421	0.192103		0.0034994	0.0022049	0.0039778		1.02968	-0.190451	1.33062		0.0548743		-	-		No significant hits (1e-5)
	temperate_region_264	3	140715960	140856653	-4.48402	GRMZM2G089638	0.005	2025	2	0.333948	0.329991	0.0171979	0.0370366		0.0004793	0.0004435	0.0004566		2.75744	2.40073	2.49245		0.112701		-	-		No significant hits (1e-5)
	temperate_region_265	3	156419301	156444135	-1.47987	GRMZM2G121123	0.005	1847	47	7.89544	7.84768	0.008754	0.61715		0.0071536	0.0073111	0.0072867		2.48859	2.44958	2.39114		0.027581		231	0.341991		No significant hits (1e-5)
	temperate_region_266	3	173458915	173531619	-1.76712	GRMZM2G081519	0.005	1684	51	2.33627	2.18089	0.0992872	0.539484		0.0090784	0.0081459	0.0091622		2.85768	2.12917	2.70486		0.0570416		111	0.171171		B6U7X8_MAIZE DNA polymerase I n=4 (Andropogoneae) Exp=4e-170; maizesequence.org: Uniprot/SPTREMBL:B7ZZ62; Putative uncharacterized protein | Uniprot/SPTREMBL:B6U7X8; DNA polymerase I | GO:0008409; 5-prime-3-prime exonuclease activity | GO:0003824; catalytic activity | GO:0003677; DNA binding
	temperate_region_267	3	176437125	176581270	-1.29379	AC199067.2_FG004	0.01	636	6	1.90068	2.47603	-0.381509	5.04e-05		0.0029419	0.0020169	0.0031153		2.02748	0.737977	2.13754		0.0415927		-	-		No significant hits (1e-5)
	temperate_region_268	3	177435436	177554703	-1.3848	GRMZM2G138888	0.01	1998	5	1.16005	1.18652	-0.0325461	0.813037		0.0005991	0.0005896	0.0006066		1.06586	0.946364	1.00443		0.0351194		-	-		No significant hits (1e-5)
	temperate_region_269	3	178171704	178195282	-1.63522	GRMZM2G083195	0.005	2548	24	17.1553	15.9533	0.104804	0.0139536		0.0026781	0.0020728	0.0028328		2.3463	1.1251	2.4508		0.0575455		-	-		No significant hits (1e-5)
	temperate_region_270	3	178531916	178565626	-2.51964	GRMZM2G125522	0.005	1757	22	2.18337	2.3973	-0.134854	0.304231		0.0038227	0.0036948	0.0041663		2.66927	2.36007	2.94881		0.048743		-	-		B4FCR2_MAIZE Putative uncharacterized protein n=1 (Zea mays) Exp=1e-164; maizesequence.org: Uniprot/SPTREMBL:B4FCR2; Putative uncharacterized protein | UniGene:Zm.8214; Hypothetical protein LOC100192816 | RefSeq_peptide:NP_001131480; hypothetical protein LOC100192816 | RefSeq_dna:NM_001138008; hypothetical protein LOC100192816 (LOC100192816) mRNA | GO:0003677; DNA binding | EntrezGene:100192816; …
	temperate_region_271	3	179046578	179135804	-1.34178	GRMZM2G148115	0.01	1397	27	12.9261	12.7158	0.0236605	0.821394		0.0044928	0.0021807	0.0051115		1.48088	-0.698324	1.87222		0.0494622		239	0.384937		B4FU58_MAIZE Putative uncharacterized protein n=1 (Zea mays) Exp=4e-177; maizesequence.org: Uniprot/SPTREMBL:B4FU58; Putative uncharacterized protein | UniGene:Zm.80989; Hypothetical protein LOC100273270 | RefSeq_peptide:NP_001141183; hypothetical protein LOC100273270 | RefSeq_dna:NM_001147711; hypothetical protein LOC100273270 (LOC100273270) mRNA | EntrezGene:100273270; hypothetical protein LOC1…
	temperate_region_272	3	181098343	181287675	-1.51909	AC209784.3_FG007	0.005	1947	15	17.5709	24.6243	-0.486893	0.0152222		0.002695	0.0022323	0.0027389		3.18684	2.11824	3.10389		0.085775		-	-		No significant hits (1e-5)
	temperate_region_273	3	183475033	183657436	-1.6166	GRMZM2G432662	0.005	1395	19	5.24033	6.3497	-0.27703	7.14e-05		0.0057152	0.0044791	0.0058632		4.491	2.85176	4.45992		0.0709864		-	-		B6TAR3_MAIZE Prenylated Rab receptor 2 n=2 (Andropogoneae) Exp=3e-93; maizesequence.org: EntrezGene:100282720; prenylated Rab receptor 2 | RefSeq_dna:NM_001155627; prenylated Rab receptor 2 (LOC100282720) mRNA | RefSeq_peptide:NP_001149099; prenylated Rab receptor 2 | UniGene:Zm.26463; Prenylated Rab receptor 2 | Uniprot/SPTREMBL:B6TAR3; Prenylated Rab receptor 2Putative uncharacterized protein ;
	temperate_region_274	3	187431065	187621938	-1.36937	GRMZM2G402092	0.01	2189	18	2.55389	2.33464	0.129498	0.480124		0.0022912	0.0016763	0.002414		2.14034	0.811364	2.22161		0.0682278		-	-		No significant hits (1e-5)
	temperate_region_275	3	187700605	187756272	-1.9317	GRMZM2G130558	0.005	2024	40	16.6785	16.1137	0.049699	0.55087		0.0063935	0.0058061	0.0065545		3.22724	2.52834	3.16665		0.0300166		131	0.221374		No significant hits (1e-5)
	temperate_region_276	3	189643035	189863080	-1.46841	GRMZM2G173647	0.005	3582	62	5.59129	6.24516	-0.159559	0.025057		0.0053508	0.0044076	0.0054963		3.08221	1.89367	3.02554		0.0550718		157	0.254777		C5XMC2_SORBI Putative uncharacterized protein Sb03g036800 n=1 (Sorghum bicolor) Exp=0; maizesequence.org: Uniprot/SPTREMBL:Q9ZTI4; Disease resistance gene analog PIC21 Fragment | UniGene:Zm.26130; Transcribed locus strongly similar to XP_002458619.1 hypothetical protein SORBIDRAFT_03g036800 [Sorghum bicolor] | UniGene:Zm.20228; TSA: Zea mays contig17704 mRNA sequence | GO:0017111; nucleoside-trip…
	temperate_region_277	3	191897337	192032335	-1.56081	GRMZM5G888860	0.005	1354	7	0.894789	0.79913	0.163117	0.0469498		0.0018689	0.0018888	0.0019543		2.77173	2.71803	2.8524		0.00917507		-	-		No significant hits (1e-5)
	temperate_region_278	3	198036117	198157711	-1.28213	GRMZM2G167283	0.01	2276	17	3.52914	3.36659	0.068025	0.698594		0.002578	0.0012461	0.0028929		3.19319	0.212935	3.68552		0.136965		-	-		B4FT30_MAIZE Putative uncharacterized protein n=1 (Zea mays) Exp=0; maizesequence.org: Uniprot/SPTREMBL:B4FT30; Putative uncharacterized protein | UniGene:Zm.4263; LOC100273124 | RefSeq_peptide:NP_001141043; hypothetical protein LOC100273124 | RefSeq_dna:NM_001147571; LOC100273124 (cl2967_1) mRNA | GO:0055085; transmembrane transport | EntrezGene:100273124; LOC100273124
	temperate_region_279	3	199610448	199676674	-1.39634	GRMZM2G051288	0.01	1617	42	8.93387	9.35816	-0.0669394	0.31243		0.0072884	0.0055701	0.0077781		2.45173	1.10423	2.60208		0.0609009		154	0.188312		No significant hits (1e-5)
	temperate_region_280	3	202786044	202810169	-1.58753	GRMZM2G425249	0.005	1886	31	5.18909	7.43266	-0.518398	0.000125619		0.0069928	0.0062626	0.0070924		4.94819	3.98231	4.81561		0.0432257		-	-		B6TU35_MAIZE Choline/ethanolamine kinase n=4 (Andropogoneae) Exp=2e-113; maizesequence.org: Uniprot/SPTREMBL:B6UDV6; Choline/ethanolamine kinase | Uniprot/SPTREMBL:B6U814; Choline/ethanolamine kinase | Uniprot/SPTREMBL:B6U018; Choline/ethanolamine kinasePutative uncharacterized protein ; | Uniprot/SPTREMBL:B6TU35; Choline/ethanolamine kinase | UniGene:Zm.72740; LOC100286064 | RefSeq_peptide:NP_00…
	temperate_region_281	3	204798106	204824460	-1.80876	GRMZM2G100597	0.005	2115	7	0.298692	0.381436	-0.352782	0.00592332		0.001066	0.0009529	0.0010291		2.26032	1.72453	1.99446		0.0499981		-	-		No significant hits (1e-5)
	temperate_region_282	3	206508863	206543642	-1.59315	GRMZM2G050596	0.005	1468	18	5.27839	5.25186	0.00726839	0.128129		0.0043641	0.0039273	0.0043784		3.40446	2.68612	3.24003		0.16543		-	-		B4FLC5_MAIZE Peptidyl-tRNA hydrolase n=2 (Andropogoneae) Exp=6e-116; maizesequence.org: Uniprot/SPTREMBL:C0PB21; Putative uncharacterized protein | Uniprot/SPTREMBL:B4FLC5; Peptidyl-tRNA hydrolasePutative uncharacterized protein ; | UniGene:Zm.2978; Peptidyl-tRNA hydrolase | RefSeq_peptide:NP_001148279; peptidyl-tRNA hydrolase | RefSeq_dna:NM_001154807; peptidyl-tRNA hydrolase (LOC100281887) mRNA…
	temperate_region_283	3	208023308	208125403	-1.35455	GRMZM2G054715	0.01	1959	31	3.01929	3.07785	-0.0277174	0.519314		0.0055085	0.0042709	0.0058832		3.57001	2.18594	3.77549		0.0506031		157	0.261146		Q8S118_ORYSJ Os01g0683100 protein n=8 (Poaceae) Exp=0; maizesequence.org: Uniprot/SPTREMBL:C0HH92; Putative uncharacterized protein | Uniprot/SPTREMBL:B6TID9; Katanin p60 ATPase-containing subunit | UniGene:Zm.138468; Katanin p60 ATPase-containing subunit | RefSeq_peptide:NP_001149810; katanin p60 ATPase-containing subunit | RefSeq_dna:NM_001156338; katanin p60 ATPase-containing subunit (LOC10028…
	temperate_region_284	3	212491262	212513692	-1.60155	GRMZM2G160971	0.005	2431	6	0.301539	0.315131	-0.0636081	0.764164		0.0006264	0.0006439	0.0006109		1.31015	1.31397	1.12852		0.0413257		-	-		No significant hits (1e-5)
	temperate_region_285	3	216246700	216363704	-1.49582	GRMZM2G177384	0.005	1779	52	2.91131	1.82099	0.676945	1.01e-07		0.0095504	0.0082659	0.0092749		3.37042	2.38768	2.98063		0.0695611		162	0.160494		B4FU23_MAIZE Putative uncharacterized protein n=1 (Zea mays) Exp=0; maizesequence.org: Uniprot/SPTREMBL:B4FU23; Putative uncharacterized protein | Uniprot/SPTREMBL:B4FKF8; Cytochrome P450 CYP51H12Putative uncharacterized protein ; | UniGene:Zm.32074; Hypothetical protein LOC100273258 | RefSeq_peptide:NP_001141172; hypothetical protein LOC100273258 | RefSeq_dna:NM_001147700; hypothetical protein L…
	temperate_region_286	3	217078815	217108919	-1.27926	GRMZM2G014395	0.01	1976	45	6.00554	3.68885	0.703125	3.51e-09		0.0081928	0.0073499	0.0082598		3.9399	3.08566	3.76623		0.0584025		157	0.165605		C5XEE7_SORBI Putative uncharacterized protein Sb03g028630 n=1 (Sorghum bicolor) Exp=0; maizesequence.org: UniGene:Zm.1555; Transcribed locus moderately similar to XP_002455992.1 hypothetical protein SORBIDRAFT_03g028630 [Sorghum bicolor] | GO:0055114; oxidation reduction | GO:0020037; heme binding | GO:0009055; electron carrier activity | GO:0005506; iron ion binding | GO:0004497; monooxygenase a…
	temperate_region_287	3	220834236	220912116	-1.54716	AC155377.1_FG001	0.005	5390	38	6.68447	5.5758	0.261635	0.184645		0.0024107	0.00249	0.0024589		3.54579	3.57933	3.45506		0.000694042		-	-		No significant hits (1e-5)
	temperate_region_288	3	221148848	221318948	-1.44512	GRMZM2G052088	0.005	1620	18	114.113	123.273	-0.111395	0.000230683		0.0044906	0.0036544	0.0046823		4.19343	2.82466	4.27141		0.0419021		-	-		No significant hits (1e-5)
	temperate_region_289	3	223950721	224032464	-1.58968	GRMZM5G812270	0.005	974	49	13.0102	14.9735	-0.202765	9.81e-06		0.0129304	0.0116074	0.0134289		2.0467	1.41924	2.04512		0.0494356		124	0.112903		No significant hits (1e-5)
	temperate_region_290	4	814380	836918	-1.40417	GRMZM5G819212	0.01	1966	17	3.28832	2.92758	0.167645	0.000821821		0.0033801	0.0015496	0.003672		3.9334	0.410012	4.27808		0.188747		-	-		No significant hits (1e-5); maizesequence.org: UniGene:Zm.107107; Transcribed locus | UniGene:Zm.27720; LOC100276648
	temperate_region_291	4	1069773	1306012	-1.54845	GRMZM2G082544	0.005	1624	33	2.2451	2.09	0.103279	0.742783		0.0063441	0.0041895	0.0067839		2.95357	0.929578	3.13866		0.103827		-	-		B6TJ15_MAIZE Putative uncharacterized protein n=1 (Zea mays) Exp=5e-74; maizesequence.org: EntrezGene:100276824; hypothetical protein LOC100276824 | RefSeq_dna:NM_001150533; hypothetical protein LOC100276824 (LOC100276824) mRNA | RefSeq_peptide:NP_001144005; hypothetical protein LOC100276824 | UniGene:Zm.77379; Hypothetical protein LOC100276824 | Uniprot/SPTREMBL:B6TJ15; Putative uncharacterized …
	temperate_region_292	4	1472217	1519325	-1.455	GRMZM5G854334	0.005	842	40	12.1707	9.30092	0.387965	0.00611171		0.0148942	0.0135611	0.0154693		3.04385	2.37831	3.05861		0.0238593		109	0.119266		No significant hits (1e-5); maizesequence.org: Uniprot/SPTREMBL:B4FGB7; Putative uncharacterized protein | UniGene:Zm.96162; TSA: Zea mays contig27213 mRNA sequence | UniGene:Zm.128967; Hypothetical protein LOC100193794
	temperate_region_293	4	2034016	2128463	-1.3819	GRMZM2G057450	0.01	2114	42	34.7822	34.2575	0.0219257	0.84776		0.0066431	0.0058601	0.0065881		3.4442	2.56201	3.18121		0.0811011		179	0.206704		No significant hits (1e-5)
	temperate_region_294	4	2642327	2704652	-1.86074	GRMZM2G106389	0.005	2389	64	8.03869	7.01594	0.196324	0.0152358		0.0077549	0.0050253	0.0085339		2.7129	0.751869	3.05117		0.0565175		134	0.186567		B6U243_MAIZE Putative uncharacterized protein n=1 (Zea mays) Exp=0; maizesequence.org: Uniprot/SPTREMBL:B6U243; Putative uncharacterized protein | UniGene:Zm.76182; Hypothetical protein LOC100277943 | UniGene:Zm.2872; Transcribed locus strongly similar to NP_001144854.1 hypothetical protein LOC100277943 [Zea mays] | RefSeq_peptide:NP_001144854; hypothetical protein LOC100277943 | RefSeq_dna:NM_00…
	temperate_region_295	4	2988634	3222030	-1.71086	GRMZM2G085054	0.005	1912	16	26.8656	25.7514	0.0611083	0.0525311		0.0026517	0.0019532	0.0027021		2.70309	1.25863	2.6328		0.117573		-	-		No significant hits (1e-5)
	temperate_region_296	4	5065029	5182399	-1.6587	GRMZM2G346897	0.005	1074	17	8186.59	2916.38	1.48909	1.69e-07		0.0044737	0.002898	0.0050596		2.1817	0.646465	2.61194		0.062386		56	0.178571		Q07320_MAIZE Zein n=8 (Zea mays) Exp=7e-91; maizesequence.org: Uniprot/SPTREMBL:Q946V4; 22kD alpha zein 4 | Uniprot/SPTREMBL:Q07320; Zein | Uniprot/SPTREMBL:A8HNJ5; Z1C alpha zein protein Fragment | UniGene:Zm.96802; 22kD alpha zein4 | UniGene:Zm.103533; Clone Contig427 mRNA sequence | RefSeq_peptide:NP_001105747; 22kD alpha zein4 | RefSeq_dna:NM_001112277; 22kD alpha zein4 (az22z4) mRNA | MaizeG…
	temperate_region_297	4	5365612	5401010	-1.42864	GRMZM2G453684	0.005	2101	38	9.67472	9.29964	0.0570444	0.753398		0.0069791	0.0071761	0.0064021		4.3482	4.36013	3.54765		0.0927263		135	0.192593		B6TU28_MAIZE A49-like RNA polymerase I associated factor family protein n=1 (Zea mays) Exp=0; maizesequence.org: Uniprot/SPTREMBL:B8A3S6; Putative uncharacterized protein | Uniprot/SPTREMBL:B6TU28; A49-like RNA polymerase I associated factor family protein | UniGene:Zm.25471; LOC100284469 | RefSeq_peptide:NP_001150836; LOC100284469 | RefSeq_dna:NM_001157364; LOC100284469 (cl3795_1) mRNA | GO:0006…
	temperate_region_298	4	6088658	6120537	-1.30547	AC218998.2_FG003	0.01	2883	20	0.63516	0.626027	0.0208958	0.463158		0.0019116	0.0029537	0.001619		2.13033	4.4672	1.28005		0.106062		-	-		No significant hits (1e-5)
	temperate_region_299	4	6393797	6696446	-1.37027	GRMZM2G334631	0.01	267	3	70.2564	93.7768	-0.416601	0.00532751		0.0041272	0.0028621	0.0044382		2.11611	0.968943	2.29217		0.0981053		-	-		No significant hits (1e-5)
	temperate_region_300	4	11813842	11838550	-1.97758	GRMZM2G017804	0.005	1707	53	14.7129	11.7364	0.326092	0.000582175		0.0094528	0.0066983	0.0102088		2.95557	1.15149	3.19667		0.0754765		198	0.267677		C5Y7R8_SORBI Putative uncharacterized protein Sb05g006920 n=2 (Andropogoneae) Exp=0; maizesequence.org: RefSeq_dna:NM_001151218; hypothetical protein LOC100277723 (LOC100277723) mRNA | RefSeq_peptide:NP_001144690; hypothetical protein LOC100277723 | UniGene:Zm.3062; Hypothetical protein LOC100277723 | Uniprot/SPTREMBL:B6TZ03; Putative uncharacterized protein | GO:0008236; serine-type peptidase ac…
	temperate_region_301	4	15031123	15054835	-1.5164	GRMZM2G356545	0.005	1544	9	0.5626	0.500964	0.167403	0.0469685		0.0015923	0.0016687	0.0016129		1.74834	1.82938	1.67077		0.0242322		-	-		No significant hits (1e-5)
	temperate_region_302	4	22927712	22949572	-1.50108	GRMZM2G007012	0.005	1861	7	0.393108	0.390934	0.00800208	0.419959		0.0010374	0.0008705	0.0010603		1.66011	0.999964	1.62269		0.0154475		-	-		B6U7A9_MAIZE Cytokinin-O-glucosyltransferase 1 n=1 (Zea mays) Exp=0; maizesequence.org: Uniprot/SPTREMBL:B6U7A9; Cytokinin-O-glucosyltransferase 1 | Uniprot/SPTREMBL:B4FSQ7; Putative uncharacterized protein | UniGene:Zm.85842; Cytokinin-O-glucosyltransferase 1 | RefSeq_peptide:NP_001151987; cytokinin-O-glucosyltransferase 1 | RefSeq_dna:NM_001158515; cytokinin-O-glucosyltransferase 1 (LOC10028562…
	temperate_region_303	4	26604385	26705217	-1.47032	GRMZM2G450939	0.005	-	-	-	-	-	-		-	-	-		-	-	-		-		-	-		No significant hits (1e-5)
	temperate_region_304	4	32044767	32070180	-1.5946	GRMZM5G801019	0.005	1619	12	3.08142	3.19843	-0.0537683	0.343073		0.0020515	0.0018362	0.0021915		1.93582	1.39544	2.07447		0.00321357		-	-		No significant hits (1e-5)
	temperate_region_305	4	46155557	46179422	-1.36576	GRMZM2G095631	0.01	1581	11	12.023	11.056	0.120972	0.0548571		0.0031396	0.0029094	0.0030951		4.45889	3.83813	4.18793		0.0691112		-	-		B6TWZ9_MAIZE HEAT repeat family protein n=2 (Zea mays) Exp=3e-179; maizesequence.org: Uniprot/SPTREMBL:B8A276; Putative uncharacterized protein | Uniprot/SPTREMBL:B6TWZ9; HEAT repeat family protein | UniGene:Zm.13697; LOC100280153 | RefSeq_peptide:NP_001146557; hypothetical protein LOC100280153 | RefSeq_dna:NM_001153085; LOC100280153 (pco115444a) mRNA | GO:0005488; binding | EntrezGene:100280153;…
	temperate_region_306	4	47525162	47547677	-1.68538	GRMZM2G359102	0.005	883	9	60.9382	67.4008	-0.145419	0.0346845		0.0046294	0.0038594	0.0049286		4.27276	3.10196	4.51116		0.0526165		-	-		No significant hits (1e-5)
	temperate_region_307	4	53068446	53093109	-1.49655	GRMZM2G134708	0.005	1996	16	21.0595	23.4191	-0.153214	0.219372		0.0023385	0.0021619	0.0024254		2.30095	1.83008	2.31383		0.0393518		-	-		C5YN91_SORBI Putative uncharacterized protein Sb07g024320 n=2 (Andropogoneae) Exp=0; maizesequence.org: RefSeq_dna:NM_001174881; hypothetical protein LOC100382120 (LOC100382120) mRNA | RefSeq_peptide:NP_001168352; hypothetical protein LOC100382120 | UniGene:Zm.1708; Hypothetical protein LOC100382120 | Uniprot/SPTREMBL:C0P4M0; Putative uncharacterized protein | GO:0055114; oxidation reduction | GO…
	temperate_region_308	4	53175415	53203846	-1.48494	GRMZM2G090241	0.005	1464	26	21.4201	21.7246	-0.0203634	0.935349		0.0050355	0.0031167	0.0057418		2.36124	0.493751	2.86338		0.0859551		-	-		No significant hits (1e-5)
	temperate_region_309	4	67009990	67161706	-1.4818	GRMZM2G300258	0.005	848	16	17.1612	21.3063	-0.312134	0.0102629		0.0058496	0.0035646	0.0064786		2.59355	0.558295	2.9537		0.0709564		-	-		C0P5L7_MAIZE Putative uncharacterized protein n=1 (Zea mays) Exp=1e-106; maizesequence.org: GO:0017111; nucleoside-triphosphatase activity | RefSeq_dna:NM_001174983; hypothetical protein LOC100382228 (LOC100382228) mRNA | RefSeq_peptide:NP_001168454; hypothetical protein LOC100382228 | UniGene:Zm.8786; Hypothetical protein LOC100382228 | Uniprot/SPTREMBL:C0P5L7; Putative uncharacterized protein |…
	temperate_region_310	4	67787673	67812445	-1.55861	GRMZM2G081583	0.005	1616	10	0.137175	0.104116	0.397829	0.0330329		0.0011293	0.001337	0.001122		0.497796	0.886307	0.371153		0.0507967		-	-		C5Z534_SORBI Beta-galactosidase n=3 (Andropogoneae) Exp=0; maizesequence.org: GO:0005975; carbohydrate metabolic process | GO:0004553; hydrolase activity hydrolyzing O-glycosyl compounds
	temperate_region_311	4	74909780	74932214	-1.34494	GRMZM2G303728	0.01	1780	14	0.952927	0.945973	0.0105666	0.331787		0.0018426	0.0011167	0.0020378		1.34432	-0.175909	1.58822		0.0521451		-	-		Q69S28_ORYSJ Os07g0557200 protein n=1 (Oryza sativa subsp. japonica) Exp=7e-33
	temperate_region_312	4	82974964	83044046	-1.34722	GRMZM2G178169	0.01	2032	26	11.0838	11.7301	-0.0817561	0.00544704		0.0037468	0.0029277	0.0039238		2.52288	1.28791	2.58015		0.0716654		-	-		Q6YWJ5_ORYSJ Os08g0436000 protein n=3 (Poaceae) Exp=0; maizesequence.org: GO:0003676; nucleic acid binding | UniGene:Zm.100313; TSA: Zea mays contig50104 mRNA sequence
	temperate_region_313	4	127189905	127214684	-1.43046	GRMZM2G170868	0.005	1595	20	15.6823	17.7479	-0.178516	0.00642398		0.0047419	0.0037176	0.0049761		3.84121	2.34601	3.9501		0.0476064		-	-		No significant hits (1e-5); maizesequence.org: GO:0016021; integral to membrane | Uniprot/SPTREMBL:C0P5Z5; Putative uncharacterized protein
	temperate_region_314	4	133913290	133939714	-1.46145	GRMZM2G138632	0.005	1497	30	18.0732	13.5565	0.414869	2.01e-07		0.0052394	0.0052782	0.0051532		2.01693	1.91564	1.77147		0.020665		200	0.315		B4FGZ7_MAIZE Putative uncharacterized protein n=1 (Zea mays) Exp=1e-136; maizesequence.org: Uniprot/SPTREMBL:B4FGZ7; Putative uncharacterized protein | UniGene:Zm.148342; TSA: Zea mays contig22135 mRNA sequence | UniGene:Zm.118127; LOC100193981 | RefSeq_peptide:NP_001132520; hypothetical protein LOC100193981 | RefSeq_dna:NM_001139048; LOC100193981 (si946009c04b) mRNA | EntrezGene:100193981; LOC10…
	temperate_region_315	4	134908212	135008245	-1.32828	GRMZM2G480712	0.01	1056	1	4.38342	4.2436	0.0467675	0.00234429		0.0001928	2.95e-05	0.0002444		0.335743	-0.732565	0.616624		0.111318		-	-		C5XX84_SORBI Putative uncharacterized protein Sb04g025440 n=1 (Sorghum bicolor) Exp=7e-133
	temperate_region_316	4	143792561	143815351	-1.40064	GRMZM2G081406	0.01	2700	41	1.80223	1.6405	0.135651	0.0890656		0.0055161	0.0043392	0.005595		3.96749	2.38958	3.83587		0.0872883		149	0.228188		C5XXU7_SORBI Putative uncharacterized protein Sb04g026610 n=1 (Sorghum bicolor) Exp=0; maizesequence.org: GO:0045449; regulation of transcription | GO:0009725; response to hormone stimulus | GO:0006355; regulation of transcription DNA-dependent | GO:0005634; nucleus | GO:0003677; DNA binding | UniGene:Zm.33926; TSA: Zea mays contig04742 mRNA sequence
	temperate_region_317	4	144014922	144148107	-1.53774	GRMZM2G074436	0.005	1815	42	21.0683	21.3208	-0.0171906	0.882502		0.0065784	0.005002	0.0068524		2.5196	1.1352	2.54199		0.0615297		188	0.361702		C5XXV8_SORBI Putative uncharacterized protein Sb04g026710 n=3 (Andropogoneae) Exp=6e-143; maizesequence.org: Uniprot/SPTREMBL:C0PAM9; Putative uncharacterized protein | Uniprot/SPTREMBL:B6T8D3; Putative uncharacterized protein | UniGene:Zm.27349; Hypothetical protein LOC100276301 | UniGene:Zm.127366; Transcribed locus strongly similar to NP_001143596.1 hypothetical protein LOC100276301 [Zea mays]…
	temperate_region_318	4	149886374	149910088	-1.6456	GRMZM2G063203	0.005	2850	73	7.46057	7.18529	0.0542389	0.021859		0.0066023	0.0037608	0.0073156		2.12478	-0.125662	2.53		0.0643892		235	0.348936		C5XS35_SORBI Putative uncharacterized protein Sb04g033390 n=1 (Sorghum bicolor) Exp=0; maizesequence.org: Uniprot/SPTREMBL:B4FU41; Putative uncharacterized protein | UniGene:Zm.125919; Hypothetical protein LOC100273264 | GO:0003677; DNA binding
	temperate_region_319	4	153186404	153209541	-1.35006	GRMZM2G098800	0.01	2667	19	4.00473	4.53152	-0.178291	0.0365449		0.0032322	0.0032692	0.0031089		5.05417	4.96589	4.55561		0.0128951		-	-		No significant hits (1e-5)
	temperate_region_320	4	154786569	154863532	-2.25018	GRMZM2G138407	0.005	725	5	64.4108	63.8694	0.0121776	0.241631		0.0019878	0.0016434	0.0020535		1.6337	0.977602	1.64089		0.0422821		-	-		No significant hits (1e-5)
	temperate_region_321	4	157958536	157994598	-1.54422	GRMZM2G112198	0.005	1494	12	0.297216	0.424672	-0.514835	0.0241444		0.0025521	0.0021701	0.002642		2.55058	1.7277	2.5652		0.0464655		-	-		No significant hits (1e-5); maizesequence.org: GO:0048046; apoplast | GO:0016762; xyloglucan:xyloglucosyl transferase activity | GO:0006073; cellular glucan metabolic process | GO:0005975; carbohydrate metabolic process | GO:0005618; cell wall | GO:0004553; hydrolase activity hydrolyzing O-glycosyl compounds
	temperate_region_322	4	160253671	160279260	-1.68819	GRMZM2G110483	0.005	4341	12	0.436453	0.567013	-0.377557	0.00196502		0.0005592	0.0005852	0.0005378		0.8179	0.861781	0.582906		-0.00217967		-	-		C5Y0A6_SORBI Putative uncharacterized protein Sb04g030430 n=1 (Sorghum bicolor) Exp=0; maizesequence.org: GO:0055114; oxidation reduction | GO:0016021; integral to membrane | GO:0015057; thrombin receptor activity | GO:0007596; blood coagulation | GO:0007186; G-protein coupled receptor protein signaling pathway | GO:0003995; acyl-CoA dehydrogenase activity
	temperate_region_323	4	160944463	161166135	-2.26251	GRMZM2G106137	0.005	1189	20	3.74344	3.36056	0.155664	0.0308121		0.0068716	0.005191	0.0071321		4.3473	2.54498	4.39374		0.050366		-	-		C5WRB9_SORBI Putative uncharacterized protein Sb01g028300 n=2 (Andropogoneae) Exp=7e-86; maizesequence.org: Uniprot/SPTREMBL:B4FI10; Putative uncharacterized protein | RefSeq_peptide:NP_001132765; hypothetical protein LOC100194252 | RefSeq_dna:NM_001139293; hypothetical protein LOC100194252 (LOC100194252) mRNA | GO:0005488; binding | EntrezGene:100194252; hypothetical protein LOC100194252
	temperate_region_324	4	162246197	162355619	-1.38877	GRMZM2G064960	0.01	1898	63	30.7996	22.3876	0.460213	7.9571e-05		0.011224	0.0090147	0.011675		3.64061	2.21329	3.66615		0.0581486		130	0.2		B6SLM7_MAIZE Putative uncharacterized protein n=1 (Zea mays) Exp=2e-26; maizesequence.org: Uniprot/SPTREMBL:B6SLM7; Putative uncharacterized protein | UniGene:Zm.144630; TSA: Zea mays contig53645 mRNA sequence | UniGene:Zm.143389; TSA: Zea mays contig63091 mRNA sequence | UniGene:Zm.13456; LOC100194201
	temperate_region_325	4	163616801	163865918	-1.29718	GRMZM2G011085	0.01	2518	28	11.0782	12.0621	-0.122766	0.00700689		0.0030729	0.0028372	0.0031606		2.2599	1.75611	2.22105		0.0229062		141	0.184397		No significant hits (1e-5)
	temperate_region_326	4	165627825	165690381	-1.41244	GRMZM2G122811	0.01	1021	7	56.5256	60.7682	-0.104413	0.0039626		0.0019164	0.0016551	0.0020194		1.70845	1.12812	1.78463		0.0247206		-	-		No significant hits (1e-5)
	temperate_region_327	4	165821909	166024070	-1.44993	GRMZM2G125455	0.005	2147	52	36.3739	33.416	0.122364	0.196594		0.0098417	0.0084365	0.0091989		4.86995	3.59784	4.12856		0.156651		146	0.157534		No significant hits (1e-5)
	temperate_region_328¶	4	166818995	167196826	-1.51649	GRMZM2G003501	0.005	1922	7	1.23817	1.58492	-0.356206	4.91e-08		0.001444	0.0011536	0.0014991		3.22538	2.09444	3.28212		0.0534116		-	-		No significant hits (1e-5)
	temperate_region_329	4	169412811	169522726	-1.62841	GRMZM2G006006	0.005	1748	22	5.9949	5.99979	-0.00117463	0.885502		0.0039688	0.0018913	0.0045512		2.83942	-0.0531999	3.42791		0.128235		-	-		C4J0B0_MAIZE Putative uncharacterized protein n=1 (Zea mays) Exp=2e-43; maizesequence.org: Uniprot/SPTREMBL:B4FUY6; Putative uncharacterized protein | RefSeq_peptide:NP_001141272; hypothetical protein LOC100273361 | RefSeq_dna:NM_001147800; hypothetical protein LOC100273361 (LOC100273361) mRNA | EntrezGene:100273361; hypothetical protein LOC100273361
	temperate_region_330	4	170234250	170258670	-1.43133	GRMZM2G113950	0.005	2702	27	16.0898	17.4702	-0.118744	1.8658e-05		0.0024008	0.0027841	0.0020686		1.61723	2.15063	0.889379		0.0249308		-	-		B6UFC1_MAIZE NAC domain-containing protein 78 n=4 (Andropogoneae) Exp=0; maizesequence.org: Uniprot/SPTREMBL:B4FL88; Putative uncharacterized protein | Uniprot/SPTREMBL:B6UFC1; NAC domain-containing protein 78 | Uniprot/SPTREMBL:C0P764; Putative uncharacterized protein | Uniprot/SPTREMBL:C0PH12; Putative uncharacterized protein | UniGene:Zm.739; NAC domain-containing protein 78 | RefSeq_peptide:N…
	temperate_region_331	4	171352826	171460849	-1.58397	GRMZM2G178801	0.005	1621	13	15.1699	17.0065	-0.164873	0.016804		0.0025756	0.0022997	0.0025836		2.65067	2.00921	2.51024		0.00860197		-	-		B6TA39_MAIZE Actin-related protein 2/3 complex subunit 1B n=3 (Andropogoneae) Exp=0; maizesequence.org: Uniprot/SPTREMBL:B6TA39; Actin-related protein 2/3 complex subunit 1B | UniGene:Zm.6472; Actin-related protein 2/3 complex subunit 1B | UniGene:Zm.152600; TSA: Zea mays contig01942 mRNA sequence | UniGene:Zm.144162; TSA: Zea mays contig57372 mRNA sequence | RefSeq_peptide:NP_001149047; actin-re…
	temperate_region_332	4	173992078	174075132	-1.48529	GRMZM2G316789	0.005	1237	6	0.386914	0.405959	-0.0693222	0.819627		0.0017741	0.0016981	0.0017777		2.69371	2.40526	2.58008		-0.00257102		-	-		No significant hits (1e-5); maizesequence.org: Uniprot/SPTREMBL:C0P3M0; Putative uncharacterized protein | Uniprot/SPTREMBL:B6TPJ3; Putative uncharacterized protein | UniGene:Zm.21381; Hypothetical protein LOC100277126 | RefSeq_peptide:NP_001144255; hypothetical protein LOC100277126 | RefSeq_dna:NM_001150783; hypothetical protein LOC100277126 (LOC100277126) mRNA | GO:0055114; oxidation reduction …
	temperate_region_333	4	178572233	178685419	-1.45714	GRMZM2G015983	0.005	2241	29	6.71461	6.85681	-0.0302347	0.782144		0.0048738	0.004017	0.0049649		4.04246	2.72333	3.94878		0.0743146		-	-		C5XST9_SORBI Putative uncharacterized protein Sb04g034070 n=1 (Sorghum bicolor) Exp=0; maizesequence.org: Uniprot/SPTREMBL:C0HEK5; Putative uncharacterized protein | UniGene:Zm.26918; Hypothetical protein LOC100304305 | UniGene:Zm.137388; Transcribed locus strongly similar to NP_001159219.1 hypothetical protein LOC100304305 [Zea mays] | RefSeq_peptide:NP_001159219; hypothetical protein LOC1003043…
	temperate_region_334	4	182556741	182962481	-1.90988	GRMZM2G011469	0.005	3116	17	8.84326	8.47268	0.0617592	0.607123		0.0016702	0.001259	0.0017971		2.56197	1.23137	2.76655		0.0304899		-	-		C5YQ06_SORBI Putative uncharacterized protein Sb08g000400 n=1 (Sorghum bicolor) Exp=0; maizesequence.org: UniGene:Zm.144167; TSA: Zea mays contig57335 mRNA sequence | GO:0003950; NAD+ ADP-ribosyltransferase activity
	temperate_region_335	4	184341460	184388527	-1.29394	GRMZM2G121905	0.01	2393	12	0.938725	0.764432	0.296315	0.00205201		0.0020798	0.0020382	0.0020809		4.00646	3.74494	3.83408		0.0105229		-	-		No significant hits (1e-5)
	temperate_region_336	4	185718025	185886853	-1.76972	GRMZM2G174938	0.005	2543	52	20.6288	20.8548	-0.0157245	0.63162		0.005774	0.0048547	0.0057636		2.53483	1.54991	2.32961		0.0782298		181	0.248619		B6UE73_MAIZE Putative uncharacterized protein n=1 (Zea mays) Exp=0; maizesequence.org: Uniprot/SPTREMBL:B6UE73; Putative uncharacterized protein | UniGene:Zm.23795; Hypothetical protein LOC100278822 | RefSeq_peptide:NP_001145444; hypothetical protein LOC100278822 | RefSeq_dna:NM_001151972; hypothetical protein LOC100278822 (LOC100278822) mRNA | EntrezGene:100278822; hypothetical protein LOC100278…
	temperate_region_337	4	190819435	190889711	-1.35807	GRMZM2G091433	0.01	1201	26	23.524	23.1597	0.022517	0.108966		0.0074338	0.007004	0.0075069		3.4022	2.90695	3.26248		0.00720661		129	0.271318		B6SI55_MAIZE Repressor protein n=4 (Andropogoneae) Exp=2e-133; maizesequence.org: RefSeq_peptide:NP_001105089; LOC541965 | Uniprot/SPTREMBL:B6SI55; Repressor protein | Uniprot/SPTREMBL:C0PJ67; Putative uncharacterized protein | Uniprot/SPTREMBL:Q8W0W6; Putative uncharacterized proteinRepressor protein ; | RefSeq_dna:NM_001111619; LOC541965 (cl181_1c) mRNA | GO:0043565; sequence-specific DNA bindi…
	temperate_region_338	4	191861066	191965467	-1.33871	GRMZM2G323287	0.01	506	6	1.64441	0.673425	1.28798	0.0155435		0.0048507	0.0037791	0.0049958		3.22903	2.02134	3.2489		0.0753453		-	-		No significant hits (1e-5); maizesequence.org: Uniprot/SPTREMBL:B6SGR4; Putative uncharacterized protein | UniGene:Zm.156811; Hypothetical protein LOC100274640
	temperate_region_339	4	194751789	194864413	-1.4372	GRMZM2G451792	0.005	3819	8	0.463228	0.505018	-0.124613	0.244445		0.0007282	0.0007895	0.0006745		2.69616	2.97932	2.21979		0.0225395		-	-		Q8GU82_ORYSJ PDR-like ABC transporter n=2 (Oryza sativa subsp. japonica) Exp=0; maizesequence.org: GO:0017111; nucleoside-triphosphatase activity | GO:0016887; ATPase activity | GO:0016020; membrane | GO:0005524; ATP binding | GO:0000166; nucleotide binding
	temperate_region_340	4	197353864	197383360	-1.37244	GRMZM2G002220	0.01	2773	37	16.4009	17.2601	-0.0736688	0.212832		0.0049648	0.0044852	0.005108		4.08432	3.26437	4.05048		0.0453137		-	-		Q6ZCV7_ORYSJ Os08g0487800 protein n=4 (Poaceae) Exp=0; maizesequence.org: RefSeq_peptide:NP_001169899; hypothetical protein LOC100383793 | UniGene:Zm.138058; Hypothetical protein LOC100383793 | UniGene:Zm.154594; TSA: Zea mays contig32887 mRNA sequence | UniGene:Zm.84967; Transcribed locus strongly similar to XP_002444835.1 hypothetical protein SORBIDRAFT_07g028940 [Sorghum bicolor] | Uniprot/SPT…	CR88
	temperate_region_341	4	197703557	197740692	-1.39527	GRMZM2G050218	0.01	1869	25	43.2567	45.4091	-0.0700578	0.037614		0.0041935	0.0035616	0.0041723		2.86572	1.91718	2.65469		0.0872108		-	-		No significant hits (1e-5)
	temperate_region_342	4	201098433	201134490	-1.37509	GRMZM2G079477	0.01	1294	22	2.72164	2.24616	0.277012	0.123335		0.0053565	0.0044993	0.0053734		2.8347	1.8528	2.672		0.0615033		-	-		C5YUD2_SORBI Phosphoribosylformylglycinamidine cyclo-ligase n=2 (Andropogoneae) Exp=2e-79; maizesequence.org: GO:0003824; catalytic activity
	temperate_region_343	4	201449942	201557734	-1.35259	GRMZM2G017578	0.01	1558	60	19.3882	17.1166	0.179789	0.0223906		0.0114742	0.0105165	0.0117517		2.86133	3.44506	2.78823		0.0648919		143	0.258741		C5Z9E5_SORBI Putative uncharacterized protein Sb10g029680 n=3 (Andropogoneae) Exp=1e-29; maizesequence.org: UniGene:Zm.151057; TSA: Zea mays contig09425 mRNA sequence | UniGene:Zm.13793; LOC100279072
	temperate_region_344	4	201926215	201948145	-1.43857	GRMZM2G325118	0.005	1931	41	993.16	456.316	1.12199	5.05e-06		0.0071001	0.0051233	0.0071807		3.43613	1.58649	3.29205		0.102867		189	0.31746		No significant hits (1e-5)
	temperate_region_345	4	214495665	214555817	-1.31	GRMZM2G374629	0.01	2286	19	5.15269	7.24161	-0.490985	5.0805e-05		0.0029769	0.0024107	0.0029759		3.47578	2.2207	3.28713		0.0681005		-	-		No significant hits (1e-5)
	temperate_region_346	4	219571608	219595123	-1.51013	GRMZM2G096958	0.005	1650	26	13.8898	13.4929	0.0418161	0.289999		0.0055169	0.0040283	0.0056004		3.51916	1.74652	3.40966		0.0932961		-	-		C5XA85_SORBI Putative uncharacterized protein Sb02g003520 n=3 (Andropogoneae) Exp=0; maizesequence.org: RefSeq_dna:NM_001122868; nicotianamine aminotransferase1 (naat1) mRNA | RefSeq_dna:NM_001138546; hypothetical protein LOC100193424 (LOC100193424) mRNA | RefSeq_peptide:NP_001116340; nicotianamine aminotransferase1 | RefSeq_peptide:NP_001132018; hypothetical protein LOC100193424 | UniGene:Zm.128…
	temperate_region_347	4	222952015	223061898	-1.47835	GRMZM2G356034	0.005	2672	21	4.57685	4.38328	0.0623436	0.206748		0.0021753	0.0019899	0.0021336		2.16901	1.84355	1.91775		0.102256		-	-		No significant hits (1e-5)
	temperate_region_348	4	223651025	223782524	-1.66372	GRMZM2G132653	0.005	2706	26	5.05818	5.2028	-0.0406712	0.037556		0.0032521	0.0018675	0.0032839		3.31666	0.69911	3.17764		0.194459		-	-		No significant hits (1e-5)
	temperate_region_349	4	230715987	230814969	-2.13448	GRMZM2G022538	0.005	1460	38	97.3924	98.6276	-0.0181827	0.263652		0.0080788	0.0045789	0.0091173		2.96981	0.57423	3.48212		0.0779483		-	-		B6THF0_MAIZE Putative uncharacterized protein n=2 (Zea mays) Exp=2e-74; maizesequence.org: Uniprot/SPTREMBL:B6THQ6; Putative uncharacterized protein | Uniprot/SPTREMBL:B6THF0; Putative uncharacterized protein | UniGene:Zm.142139; Hypothetical protein LOC100276749 | RefSeq_peptide:NP_001143945; hypothetical protein LOC100276758 | EntrezGene:100276758; hypothetical protein LOC100276758
	temperate_region_350	4	232839959	233281155	-2.05237	GRMZM2G049839	0.005	1571	31	25.922	24.615	0.0746418	0.499435		0.0055926	0.0058267	0.0054342		2.41722	2.482	2.09663		0.0499939		-	-		C5XXJ0_SORBI Putative uncharacterized protein Sb04g006730 n=1 (Sorghum bicolor) Exp=0; maizesequence.org: GO:0006508; proteolysis | GO:0004190; aspartic-type endopeptidase activity
	temperate_region_351	4	234102944	234130117	-1.29412	GRMZM2G105631	0.01	2399	13	13.1402	13.9273	-0.0839283	0.124374		0.0016322	0.0007714	0.0018422		2.34563	0.0111407	2.77746		0.113034		-	-		No significant hits (1e-5)
	temperate_region_352	4	234318342	234511314	-1.67303	GRMZM2G145962	0.005	1095	23	1.36541	0.830111	0.71796	5.82e-08		0.0071009	0.0059726	0.0070302		3.2479	2.61271	3.00222		0.104496		-	-		B6TRC5_MAIZE Ribosome-like protein n=4 (Andropogoneae) Exp=4e-30; maizesequence.org: UniGene:Zm.3316; Ribosome-like protein | RefSeq_peptide:NP_001151834; ribosome-like protein | RefSeq_dna:NM_001158362; ribosome-like protein (LOC100285469) mRNA | GO:0006412; translation | GO:0005840; ribosome | GO:0005622; intracellular | GO:0003735; structural constituent of ribosome | EntrezGene:100285469; rib…
	temperate_region_353	4	235323355	235459150	-1.48136	GRMZM2G339909	0.005	-	-	-	-	-	-		-	-	-		-	-	-		-		-	-		No significant hits (1e-5)
	temperate_region_354	4	235673529	235697278	-1.45607	GRMZM2G003988	0.005	1841	29	13.9618	16.3504	-0.227845	0.000530687		0.0058717	0.0049944	0.0059412		3.97398	2.83856	3.83641		0.0512612		-	-		No significant hits (1e-5)
	temperate_region_355	4	236847988	236928261	-1.3397	GRMZM2G419844	0.01	1389	38	5.23898	7.04851	-0.428032	8.75e-08		0.0081478	0.0057937	0.0087463		2.74014	1.04494	2.93653		0.0526296		86	0.151163		UPI0001985569 PREDICTED: similar to polytene protein n=1 (Vitis vinifera) Exp=3e-32; maizesequence.org: UniGene:Zm.97460; Polyubiquitin homolog | UniGene:Zm.97221; Ubiquitin | UniGene:Zm.19917; Transcribed locus strongly similar to XP_325850.1 hypothetical protein ( (X74405) polyubiquitin [Artemia franciscana] ) [Neurospora crassa OR74A] | UniGene:Zm.156278; Transcribed locus strongly similar to …
	temperate_region_356	4	239141749	239235629	-1.29109	GRMZM2G324285	0.01	1344	12	1.40125	1.33637	0.0683981	0.898913		0.0024383	0.0018523	0.0028378		1.88046	0.799152	2.40149		0.0342787		-	-		No significant hits (1e-5); maizesequence.org: GO:0008152; metabolic process | GO:0016757; transferase activity transferring glycosyl groups
	temperate_region_357	4	239330769	239353394	-1.32182	GRMZM2G361611	0.01	2626	72	9.02121	10.4071	-0.20617	0.0462463		0.0099014	0.0094483	0.0097784		4.11813	3.6136	3.79097		0.0231594		106	0.160377		B6UHQ6_MAIZE Ocs element-binding factor 1 n=1 (Zea mays) Exp=8e-59; maizesequence.org: Uniprot/SPTREMBL:B6UHQ6; Ocs element-binding factor 1 | UniGene:Zm.8436; Clone EL01N0551F07.c mRNA sequence | UniGene:Zm.138493; Ocs element-binding factor 1 | RefSeq_peptide:NP_001152677; ocs element-binding factor 1 | RefSeq_dna:NM_001159205; ocs element-binding factor 1 (LOC100286318) mRNA | GO:0046983; prot…
	temperate_region_358	4	241223055	241249106	-1.35091	GRMZM2G134806	0.01	1224	9	210.217	223.475	-0.0882368	0.223513		0.0016142	0.0013538	0.0016688		1.00037	0.422206	0.987763		0.0313767		-	-		No significant hits (1e-5)
	temperate_region_359	5	1225621	1351577	-1.51072	GRMZM2G099160	0.005	3422	35	3.24112	2.92767	0.146739	0.186541		0.0029139	0.0025379	0.0029065		2.48061	1.93488	2.28233		0.0279739		228	0.328947		C5WT06_SORBI Putative uncharacterized protein Sb01g001620 n=1 (Sorghum bicolor) Exp=0; maizesequence.org: Uniprot/SPTREMBL:Q208N3; Putative ion channel protein CASTOR Fragment | UniGene:Zm.21991; Ion channel protein CASTOR-like | UniGene:Zm.149480; TSA: Zea mays contig16890 mRNA sequence | GO:0017153; sodium:dicarboxylate symporter activity | GO:0016020; membrane | GO:0006835; dicarboxylic acid t…
	temperate_region_360	5	1478844	1742196	-1.43113	GRMZM2G326235	0.005	1029	38	7.23374	10.4132	-0.525603	9.4e-06		0.0109326	0.0100978	0.0107819		2.70764	2.15003	2.44195		0.0378686		149	0.221477		No significant hits (1e-5)
	temperate_region_361	5	1835813	1970925	-1.40798	GRMZM2G100419	0.01	1764	37	19.5255	21.6629	-0.14987	0.0594594		0.0068367	0.0059836	0.0068283		3.24407	2.77827	3.03208		0.0766553		178	0.213483		C5WU33_SORBI Putative uncharacterized protein Sb01g002680 n=4 (Andropogoneae) Exp=0; maizesequence.org: Uniprot/SPTREMBL:C4J3S7; Putative uncharacterized protein | Uniprot/SPTREMBL:C0P8H8; Putative uncharacterized protein | RefSeq_peptide:NP_001168726; hypothetical protein LOC100382518 | RefSeq_dna:NM_001175255; hypothetical protein LOC100382518 (LOC100382518) mRNA | EntrezGene:100382518; hypothe…
	temperate_region_362	5	2273771	2328785	-1.67695	GRMZM2G144042	0.005	1950	41	16.086	18.9809	-0.238747	6.65e-05		0.0062541	0.0063327	0.0059204		2.75586	2.66843	2.2746		0.0429543		95	0.147368		B6T4T3_MAIZE Protein kinase APK1B n=5 (Andropogoneae) Exp=0; maizesequence.org: Uniprot/SPTREMBL:C0PEU7; Putative uncharacterized protein | Uniprot/SPTREMBL:B7ZXW3; Putative uncharacterized protein | Uniprot/SPTREMBL:B4FYV5; Putative uncharacterized protein | Uniprot/SPTREMBL:B4FUF8; Putative uncharacterized protein | UniGene:Zm.99287; Hypothetical protein LOC100274061 | RefSeq_peptide:NP_0011694…
	temperate_region_363	5	2462968	2613606	-1.71001	GRMZM2G160046	0.005	1707	24	3.12158	2.86674	0.122868	0.0856996		0.0048947	0.0038839	0.0051363		3.44283	2.07409	3.53666		0.0540546		-	-		No significant hits (1e-5)
	temperate_region_364	5	2765245	2938488	-1.31294	GRMZM2G124441	0.01	2710	58	41.112	40.8555	0.00902873	0.766683		0.0072232	0.0066642	0.0072106		3.60547	2.94105	3.36955		0.0640225		190	0.268421		B6T559_MAIZE RING finger protein 126 n=3 (Zea mays) Exp=1e-141; maizesequence.org: Uniprot/SPTREMBL:C0PCL5; Putative uncharacterized protein | Uniprot/SPTREMBL:B6T559; RING finger protein 126 | Uniprot/SPTREMBL:B4FQN0; Putative uncharacterized protein | UniGene:Zm.4731; LOC100282229 | UniGene:Zm.156538; TSA: Zea mays contig46120 mRNA sequence | RefSeq_peptide:NP_001148613; LOC100282229 | RefSeq_d…
	temperate_region_365	5	3650187	3828075	-1.31828	GRMZM5G897976	0.01	2167	41	31.0809	31.4636	-0.0176553	0.456639		0.0045794	0.0037601	0.0049041		1.73549	1.19281	1.87236		0.054248		176	0.204545		No significant hits (1e-5)
	temperate_region_366	5	4492664	4780397	-1.42684	GRMZM2G124243	0.005	1917	64	2.32612	2.37088	-0.0274974	0.0549317		0.0109059	0.0087698	0.0108167		3.42499	2.04878	3.15265		0.100275		123	0.243902		C5WY47_SORBI Putative uncharacterized protein Sb01g005730 n=3 (Andropogoneae) Exp=1e-111; maizesequence.org: Uniprot/SPTREMBL:B6TME2; Putative uncharacterized protein | UniGene:Zm.124315; Hypothetical protein LOC100277002 | RefSeq_peptide:NP_001144149; hypothetical protein LOC100277002 | RefSeq_dna:NM_001150677; hypothetical protein LOC100277002 (LOC100277002) mRNA | EntrezGene:100277002; hypothe…
	temperate_region_367	5	5187255	5445612	-1.422	GRMZM5G853513	0.005	1780	40	19.487	17.6327	0.144257	0.00760109		0.0062918	0.0044546	0.0068059		2.42791	0.806517	2.65049		0.0501524		121	0.181818		No significant hits (1e-5); maizesequence.org: Uniprot/SPTREMBL:C0PDB9; Putative uncharacterized protein | UniGene:Zm.96932; Transcribed locus strongly similar to NP_001140291.1 hypothetical protein LOC100272336 [Zea mays] | UniGene:Zm.16988; Beta-7 tubulin | UniGene:Zm.101464; Transcribed locus strongly similar to NP_568437.1 TUB8; structural constituent of cytoskeleton [Arabidopsis thaliana] | …
	temperate_region_368	5	7274826	7537464	-1.33567	GRMZM2G131998	0.01	1712	34	10.1602	9.3745	0.116112	0.0491709		0.0072966	0.0067192	0.0071249		3.95958	3.27192	3.5884		0.076738		167	0.167665		B6TK73_MAIZE WD-repeat protein 4 n=3 (Andropogoneae) Exp=0; maizesequence.org: Uniprot/SPTREMBL:C0P5K9; Putative uncharacterized protein | Uniprot/SPTREMBL:B6TK73; WD-repeat protein 4
	temperate_region_369	5	9791967	10116758	-1.7872	GRMZM2G096591	0.005	2045	39	2.7499	5.66482	-1.04265	7.99e-11		0.0067539	0.005366	0.0070139		3.77958	2.29853	3.80434		0.105817		160	0.23125		No significant hits (1e-5)		PHYA
	temperate_region_370	5	10787004	10871668	-1.29784	GRMZM2G109383	0.01	2445	35	130.179	136.056	-0.0637123	0.0762389		0.0038154	0.0035401	0.0038442		2.14835	1.6663	2.00609		0.014622		-	-		No significant hits (1e-5)			phosphoglucomutase2, pgm2
	temperate_region_371	5	11915082	12048315	-1.30859	GRMZM2G157166	0.01	627	7	3.45608	3.25122	0.0881523	0.545299		0.002987	0.00323	0.0028923		1.55322	1.74265	1.33085		0.0501014		-	-		No significant hits (1e-5)
	temperate_region_372	5	16082084	16109014	-1.33957	GRMZM5G883855	0.01	2416	2	1.06756	0.980636	0.12253	0.665288		0.0001516	4.25e-05	0.0001918		0.288446	-0.829589	0.621721		0.0731341		-	-		No significant hits (1e-5)			ameiotic1, am1
	temperate_region_373	5	17183757	17363052	-1.48154	GRMZM2G023347	0.005	937	31	17.2972	25.6527	-0.568569	6.85e-07		0.0103616	0.0071979	0.0112801		2.94781	1.3725	3.2385		0.0903957		119	0.134454		PFD4_AVEFA Probable prefoldin subunit 4 n=7 (Poaceae) Exp=1e-50; maizesequence.org: Uniprot/SPTREMBL:B6SLQ1; Prefoldin subunit 4Putative uncharacterized protein ; | UniGene:Zm.7460; Hypothetical protein LOC100193336 | GO:0051082; unfolded protein binding | GO:0016272; prefoldin complex | GO:0006457; protein folding
	temperate_region_374	5	19427605	19470499	-1.35767	GRMZM2G087233	0.01	1339	18	126.608	139.05	-0.135244	0.0933863		0.0041766	0.0027352	0.0044153		2.66462	0.805152	2.7809		0.0576937		225	0.368889		RL102_ORYSJ 60S ribosomal protein L10-2 n=13 (Magnoliophyta) Exp=4e-117; maizesequence.org: RefSeq_peptide:NP_001105355; 60S ribosomal protein L10 | UniGene:Zm.144961; TSA: Zea mays contig51022 mRNA sequence | Uniprot/SPTREMBL:B4FPT8; 60S ribosomal protein L10-3Putative uncharacterized protein ; | Uniprot/SPTREMBL:B6UGR9; 60S ribosomal protein L10-3 | Uniprot/SPTREMBL:D2DMN0; QM-like protein | Un…			QM1 homolog1, qm1
	temperate_region_375	5	19724636	19745187	-1.41077	GRMZM2G095244	0.01	552	18	4.06917	1.50528	1.4347	0.000199344		0.0088649	0.0084853	0.00922		2.02942	1.71883	2.04805		0.00931417		-	-		No significant hits (1e-5)
	temperate_region_376	5	22988056	23035066	-1.41907	GRMZM2G113135	0.005	814	17	9.31384	9.2009	0.0176013	0.971495		0.0063433	0.0025699	0.007414		2.52308	-0.484536	3.17289		0.152273		-	-		B6TBH1_MAIZE SAUR56-auxin-responsive SAUR family member n=2 (Zea mays) Exp=2e-49; maizesequence.org: Uniprot/SPTREMBL:B6TBH1; SAUR56-auxin-responsive SAUR family member | Uniprot/SPTREMBL:B4FAQ0; Putative uncharacterized protein | RefSeq_peptide:NP_001130827; hypothetical protein LOC100191931 | EntrezGene:100191931; hypothetical protein LOC100191931
	temperate_region_377	5	24145065	24173516	-1.38929	GRMZM2G107402	0.01	2418	48	2.57886	2.91934	-0.178911	0.02645		0.0072545	0.0058468	0.007612		4.07045	2.58666	4.16696		0.0513597		191	0.287958		HEM1_ORYSJ Glutamyl-tRNA reductase, chloroplastic n=10 (Poaceae) Exp=0; maizesequence.org: UniGene:Zm.119239; Transcribed locus moderately similar to NP_001064991.1 Os10g0502400 [Oryza sativa Japonica Group] | GO:0055114; oxidation reduction | GO:0050661; NADP or NADPH binding | GO:0033014; tetrapyrrole biosynthetic process | GO:0008883; glutamyl-tRNA reductase activity | GO:0005737; cytoplasm | …
	temperate_region_378	5	24366470	24452540	-1.68672	GRMZM2G135940	0.005	1810	28	7.44449	7.12924	0.0624254	0.186712		0.0039102	0.0036747	0.0038803		1.84547	1.452	1.64697		0.0267677		-	-		C0P7P6_MAIZE Putative uncharacterized protein n=1 (Zea mays) Exp=0; maizesequence.org: Uniprot/SPTREMBL:C0P7P6; Putative uncharacterized protein | Uniprot/SPTREMBL:C0P6H0; Putative uncharacterized protein | UniGene:Zm.28026; Hypothetical protein LOC100382430 | RefSeq_peptide:NP_001168643; hypothetical protein LOC100382430 | RefSeq_dna:NM_001175172; hypothetical protein LOC100382430 (LOC100382430)…
	temperate_region_379	5	25389957	25417488	-1.34418	GRMZM2G142266	0.01	834	10	4.72438	3.9131	0.271812	0.000893191		0.0044779	0.0036817	0.0044344		3.23657	2.17477	3.03159		0.131273		-	-		No significant hits (1e-5)
	temperate_region_380	5	38835776	38868324	-1.55748	GRMZM2G136901	0.005	1176	9	18.3837	20.2742	-0.141218	0.0520609		0.0017752	0.001592	0.0016591		1.17379	0.75149	1.18156		0.035839		-	-		No significant hits (1e-5); maizesequence.org: Uniprot/SPTREMBL:B6SLU2; Putative uncharacterized protein
	temperate_region_381	5	39127147	39202767	-1.65563	GRMZM2G074804	0.005	969	6	9.34662	12.4854	-0.417723	3.86e-10		0.0019874	0.0011518	0.0020128		2.14014	0.39811	3.53747		0.188636		-	-		B6U703_MAIZE Endonuclease/ nucleic acid binding protein n=2 (Andropogoneae) Exp=1e-48
	temperate_region_382	5	39788255	39916012	-2.07749	GRMZM2G048549	0.005	1826	69	16.4929	15.148	0.122717	0.0622103		0.0128665	0.0098382	0.0132365		3.70934	2.01533	3.66162		0.0739525		154	0.220779		B6SSF5_MAIZE EF-Hand containing protein n=2 (Zea mays) Exp=0; maizesequence.org: Uniprot/SPTREMBL:C4J541; Putative uncharacterized protein | Uniprot/SPTREMBL:B7ZYY4; Putative uncharacterized protein | Uniprot/SPTREMBL:B6SSF5; EF-Hand containing protein | Uniprot/SPTREMBL:B4FAC9; Putative uncharacterized protein | UniGene:Zm.64101; Hypothetical protein LOC100191836 | RefSeq_peptide:NP_001130732; h…		LIP1
	temperate_region_383	5	40911712	40933324	-1.4526	AC234522.1_FG009	0.005	1497	7	1.04279	0.676514	0.624251	0.00411763		0.0011014	0.0012292	0.000979		1.13805	1.40347	0.695235		0.00925065		-	-		C0HHR2_MAIZE Putative uncharacterized protein n=1 (Zea mays) Exp=0; maizesequence.org: GO:0005622; intracellular | GO:0008270; zinc ion binding
	temperate_region_384	5	41350388	41425531	-1.33417	GRMZM2G056849	0.01	2242	15	2.8971	2.98636	-0.0437789	0.0335645		0.0020362	0.0016702	0.0021573		2.46954	1.49462	2.59206		0.00933594		-	-		C5Z7V5_SORBI Putative uncharacterized protein Sb10g027310 n=2 (Andropogoneae) Exp=1e-144; maizesequence.org: UniGene:Zm.59273; Transcribed locus
	temperate_region_385	5	51341386	51371774	-1.76235	GRMZM2G154652	0.005	1598	12	1.07031	0.964523	0.150148	0.436406		0.0022371	0.001304	0.0025849		2.25286	0.298799	2.79068		0.0666241		-	-		C5Z8P9_SORBI Putative uncharacterized protein Sb10g028220 n=1 (Sorghum bicolor) Exp=0; maizesequence.org: GO:0055114; oxidation reduction | GO:0020037; heme binding | GO:0009055; electron carrier activity | GO:0005506; iron ion binding | GO:0004497; monooxygenase activity
	temperate_region_386	5	57362698	57391564	-1.44934	GRMZM2G098900	0.005	3491	18	3.35747	3.13606	0.0984211	0.0879925		0.0019271	0.0008305	0.0021834		3.6961	0.122378	4.3044		0.185456		-	-		No significant hits (1e-5)
	temperate_region_387	5	58515626	58621375	-1.48946	GRMZM2G397247	0.005	2125	10	18.7305	17.9262	0.0633196	0.120599		0.0015887	0.0015756	0.0016525		2.72221	2.56781	2.76804		0.0329523		-	-		No significant hits (1e-5)
	temperate_region_388	5	59963347	60013162	-1.40385	GRMZM2G116140	0.01	1756	23	6.70917	6.31345	0.0877059	0.000284693		0.0040744	0.0042058	0.0043993		2.7872	2.81351	3.02195		0.0266641		-	-		C4JAK7_MAIZE Putative uncharacterized protein n=1 (Zea mays) Exp=2e-65; maizesequence.org: UniGene:Zm.156334; Hypothetical protein LOC100304066 | UniGene:Zm.82315; Full-length cDNA clone ZM_BFb0229E05 | Uniprot/SPTREMBL:B6T292; Ripening-related protein | Uniprot/SPTREMBL:B6TWP2; Putative uncharacterized protein | Uniprot/SPTREMBL:C4JAK7; Putative uncharacterized protein | UniGene:Zm.121757; Ripen…
	temperate_region_389	5	60648826	60685634	-1.29287	GRMZM2G126990	0.01	530	6	1.64978	2.14196	-0.376664	0.000452095		0.0018865	0.0008053	0.0023786		0.232975	-1.00711	0.672084		0.0415326		-	-		No significant hits (1e-5)
	temperate_region_390	5	61686485	61710292	-1.56499	GRMZM2G000171	0.005	1389	37	8.257	9.578	-0.214106	0.00605458		0.0096042	0.0079447	0.0101424		3.87413	2.58715	4.01371		0.0679659		-	-		B6T6L8_MAIZE DNA binding protein n=3 (Andropogoneae) Exp=2e-139; maizesequence.org: Uniprot/SPTREMBL:B6T6L8; DNA binding protein | Uniprot/SPTREMBL:B4FT66; Putative uncharacterized protein | GO:0046983; protein dimerization activity | GO:0043565; sequence-specific DNA binding | GO:0006355; regulation of transcription DNA-dependent | GO:0005634; nucleus | RefSeq_peptide:NP_001141059; hypothetical …
	temperate_region_391	5	65925027	66054573	-1.47062	GRMZM2G387485	0.005	1823	12	6.39818	7.32269	-0.194712	0.145126		0.0026226	0.0015624	0.002684		3.76136	1.24181	3.72772		0.142026		-	-		B9FR13_ORYSJ Putative uncharacterized protein n=1 (Oryza sativa subsp. japonica) Exp=1e-127; maizesequence.org: GO:0005199; structural constituent of cell wall | UniGene:Zm.24202; Transcribed locus strongly similar to XP_002439084.1 hypothetical protein SORBIDRAFT_10g031300 [Sorghum bicolor]
	temperate_region_392	5	67498592	67746192	-1.31131	GRMZM2G053707	0.01	826	8	9.79762	9.92068	-0.0180081	0.496932		0.0028145	0.0022783	0.0029489		1.92672	1.09047	1.98698		0.0202002		-	-		Q6ETD0_ORYSJ Os02g0106600 protein n=2 (Oryza sativa) Exp=2e-16; maizesequence.org: GO:0005515; protein binding | GO:0008270; zinc ion binding | UniGene:Zm.24315; TSA: Zea mays contig62671 mRNA sequence
	temperate_region_393	5	68379434	68411276	-1.55285	GRMZM2G074957	0.005	2347	43	6.84278	7.29388	-0.0921032	0.377236		0.0071488	0.0070743	0.0073044		4.48537	4.22259	4.39985		0.0166631		212	0.367925		C0PIL1_MAIZE Putative uncharacterized protein n=1 (Zea mays) Exp=0; maizesequence.org: Uniprot/SPTREMBL:C0PIL1; Putative uncharacterized protein | Uniprot/SPTREMBL:B4FAB6; Putative uncharacterized protein | UniGene:Zm.16639; LOC100191827 | RefSeq_peptide:NP_001130723; hypothetical protein LOC100191827 | RefSeq_dna:NM_001137251; LOC100191827 (umc2530) mRNA | EntrezGene:100191827; LOC100191827
	temperate_region_394	5	68500684	68541709	-1.3538	GRMZM2G300866	0.01	5498	38	1.74699	1.74524	0.00144119	0.863743		0.0024751	0.0017528	0.0026174		3.84124	1.79449	3.9885		0.0898904		173	0.260116		No significant hits (1e-5)
	temperate_region_395	5	70615389	70896859	-1.75982	GRMZM2G068277	0.005	1524	23	32.3798	34.6069	-0.0959679	0.0248562		0.0043814	0.0028496	0.0049731		2.43283	0.593296	2.91576		0.0471804		-	-		No significant hits (1e-5)
	temperate_region_396	5	72677409	72710934	-1.46438	GRMZM2G344212	0.005	3079	28	2.62025	2.6124	0.00432905	0.936006		0.0031795	0.0022504	0.003427		3.54831	1.62341	3.81324		0.0879345		172	0.186047		C5XT52_SORBI Putative uncharacterized protein Sb04g002063 (Fragment) n=1 (Sorghum bicolor) Exp=0; maizesequence.org: Uniprot/SPTREMBL:B4FE02; Putative uncharacterized protein | UniGene:Zm.31125; Hypothetical protein LOC100193154 | RefSeq_peptide:NP_001131783; hypothetical protein LOC100193154 | RefSeq_dna:NM_001138311; hypothetical protein LOC100193154 (LOC100193154) mRNA | GO:0008270; zinc ion b…
	temperate_region_397	5	72800124	72933425	-1.4184	GRMZM5G858310	0.01	2027	14	2.76628	3.14152	-0.183514	0.0044755		0.0014548	0.0007944	0.0016813		0.976788	-0.589122	1.34925		0.0520801		-	-		No significant hits (1e-5); maizesequence.org: GO:0008033; tRNA processing | GO:0004809; tRNA (guanine-N2-)-methyltransferase activity | GO:0003723; RNA binding
	temperate_region_398	5	74140575	74175759	-1.71739	GRMZM2G032267	0.005	1931	30	12.8874	11.4613	0.169197	0.00217708		0.0049501	0.0041195	0.00494		3.03159	1.94665	2.8266		0.0624969		-	-		No significant hits (1e-5); maizesequence.org: GO:0000166; nucleotide binding | GO:0003678; DNA helicase activity | GO:0005524; ATP binding | GO:0017111; nucleoside-triphosphatase activity
	temperate_region_399	5	74892955	74929651	-1.28588	GRMZM2G444748	0.01	1868	35	6.37333	9.13282	-0.519013	2.81e-05		0.0059728	0.005543	0.0059893		3.09352	2.52825	2.90933		0.0380793		209	0.296651		C5XTV6_SORBI Putative uncharacterized protein Sb04g002700 n=1 (Sorghum bicolor) Exp=4e-48; maizesequence.org: GO:0043565; sequence-specific DNA binding | GO:0046983; protein dimerization activity | RefSeq_dna:NM_001176137; hypothetical protein LOC100383489 (LOC100383489) mRNA | UniGene:Zm.75219; Hypothetical protein LOC100383489 | GO:0016068; type I hypersensitivity | GO:0016020; membrane | GO:00…
	temperate_region_400	5	75874639	75905041	-1.33868	GRMZM2G462118	0.01	1635	21	1.25623	1.66375	-0.405346	0.000393112		0.0042446	0.0049751	0.0043517		3.07187	3.86839	3.02674		0.00641818		240	0.370833		C5XTW3_SORBI Putative uncharacterized protein Sb04g002730 n=1 (Sorghum bicolor) Exp=4e-156
	temperate_region_401	5	78794756	78836612	-1.28088	GRMZM2G410393	0.01	6280	28	10.6801	9.76316	0.129505	0.002636		0.0010672	0.0001036	0.0013295		1.60999	-2.02571	2.46095		0.164101		-	-		No significant hits (1e-5)
	temperate_region_402¶	5	80818457	80845734	-1.42979	GRMZM2G425774	0.005	2892	30	31.2297	27.9284	0.161183	0.0784629		0.0035426	0.0020299	0.0037447		3.43759	0.735756	3.57274		0.165188		-	-		C5XUQ8_SORBI Putative uncharacterized protein Sb04g003700 n=1 (Sorghum bicolor) Exp=0; maizesequence.org: RefSeq_dna:NM_001138545; hypothetical protein LOC100193423 (LOC100193423) mRNA | UniGene:Zm.137125; Transcribed locus moderately similar to NP_001045918.1 Os02g0152500 [Oryza sativa Japonica Group] | UniGene:Zm.17853; Hypothetical protein LOC100193423 | Uniprot/SPTREMBL:B7ZX21; Putative uncha…
	temperate_region_403	5	87025070	87132507	-1.28264	GRMZM2G098904	0.01	1758	41	28.3164	33.0511	-0.22306	0.00107648		0.0079526	0.0085273	0.0078512		3.55755	3.83254	3.26425		0.0272968		131	0.21374		B6T330_MAIZE BZO2H2 n=2 (Zea mays) Exp=1e-121; maizesequence.org: Uniprot/SPTREMBL:B6T330; BZO2H2 | Uniprot/SPTREMBL:B4FC51; Putative uncharacterized protein | UniGene:Zm.85148; LOC100192650 | RefSeq_peptide:NP_001131334; hypothetical protein LOC100192650 | RefSeq_dna:NM_001137862; LOC100192650 (pco121063) mRNA | GO:0046983; protein dimerization activity | GO:0043565; sequence-specific DNA bindin…
	temperate_region_404¶	5	115277888	115304194	-1.39513	GRMZM2G453152	0.01	833	11	5.53776	6.42075	-0.213441	0.00628933		0.003358	0.0013723	0.0039105		1.56492	-0.718432	2.03899		0.07185		-	-		No significant hits (1e-5)
	temperate_region_405	5	151435618	151460613	-1.3724	GRMZM2G012923	0.01	3184	13	0.0566184	0.0435481	0.37866	0.103089		0.0015291	0.0014402	0.0015546		3.46649	3.00406	3.39031		0.0158366		-	-		No significant hits (1e-5)
	temperate_region_406	5	164320360	164376457	-3.53674	GRMZM2G426847	0.005	1050	1	1.2042	1.03616	0.216822	0.325709		-	-	-		-	-	-		-		-	-		No significant hits (1e-5)
	temperate_region_407	5	168522212	168544340	-1.45179	GRMZM5G876303	0.005	2129	30	32.7379	38.5545	-0.235938	7.89e-06		0.0045659	0.0035556	0.0046199		3.12743	1.86646	2.99811		0.103545		-	-		No significant hits (1e-5)
	temperate_region_408	5	168851882	168918436	-1.95061	GRMZM2G038536	0.005	2955	95	19.536	11.3884	0.778578	0.000272942		0.0086162	0.0062125	0.0091937		2.35832	0.924852	2.50038		0.0612924		186	0.263441		No significant hits (1e-5)
	temperate_region_409	5	169444598	169469090	-1.68728	GRMZM2G139300	0.005	2200	72	8.52953	6.45644	0.401728	1.77e-05		0.0106637	0.0093065	0.0107791		3.43691	2.4748	3.2781		0.0405831		162	0.154321		INVA_MAIZE Beta-fructofuranosidase, cell wall isozyme n=3 (Zea mays) Exp=0; maizesequence.org: Uniprot/SWISSPROT:P49174; Beta-fructofuranosidase cell wall isozyme Precursor (EC 3.2.1.26)(Sucrose hydrolase)(Invertase) | Uniprot/SPTREMBL:Q9ZTL2; Cell wall invertase Incw1 (EC 3.2.1.26) | Uniprot/SPTREMBL:B7ZZM5; Putative uncharacterized protein | UniGene:Zm.409; Cell wall invertase1 | UniGene:Zm.143…			cell wall invertase1, incw1
	temperate_region_410	5	169775721	169830658	-1.30664	AC233850.1_FG001	0.01	453	13	0.485799	0.560136	-0.205418	0.524783		0.0097361	0.0090043	0.0094558		2.92756	2.41642	2.62045		0.0193009		117	0.230769		C5XU03_SORBI Putative uncharacterized protein Sb04g021890 n=1 (Sorghum bicolor) Exp=6e-27
	temperate_region_411	5	174582054	174688582	-1.28258	GRMZM2G101791	0.01	3131	23	2.67642	2.80166	-0.0659771	0.930101		0.0019989	0.0019694	0.0019362		2.1222	1.92391	1.81378		0.00413075		-	-		B7FAD8_ORYSJ cDNA, clone: J100065N04, full insert sequence n=5 (Poaceae) Exp=0; maizesequence.org: GO:0050825; ice binding | GO:0050826; response to freezing | GO:0051082; unfolded protein binding | RefSeq_dna:NM_001147301; LOC100272848 (pco093235b) mRNA | RefSeq_peptide:NP_001140773; hypothetical protein LOC100272848 | UniGene:Zm.108462; Transcribed locus | UniGene:Zm.118298; LOC100272848 | Unip…
	temperate_region_412	5	175197995	175219828	-1.46978	GRMZM2G127963	0.005	1834	6	1.57294	1.69218	-0.105423	0.00372685		0.000843	0.0010308	0.000686		1.35806	1.97717	0.666935		0.0392375		-	-		B4FSR9_MAIZE Putative uncharacterized protein n=1 (Zea mays) Exp=0; maizesequence.org: Uniprot/SPTREMBL:B4FSR9; Putative uncharacterized protein | UniGene:Zm.36693; Hypothetical protein LOC100273089 | UniGene:Zm.137489; Transcribed locus strongly similar to NP_001141010.1 hypothetical protein LOC100273089 [Zea mays] | RefSeq_peptide:NP_001141010; hypothetical protein LOC100273089 | RefSeq_dna:NM_…
	temperate_region_413	5	179000381	179035340	-1.6222	GRMZM2G013324	0.005	2838	60	30.1387	30.5813	-0.0210331	0.182692		0.0062642	0.005898	0.0061925		2.82989	2.3435	2.56077		0.0534864		159	0.176101		C0PGU8_MAIZE Putative uncharacterized protein n=1 (Zea mays) Exp=0; maizesequence.org: UniGene:Zm.83183; Transcribed locus strongly similar to XP_002452366.1 hypothetical protein SORBIDRAFT_04g024440 [Sorghum bicolor] | UniGene:Zm.130885; Clone 393818 mRNA sequence | GO:0008889; glycerophosphodiester phosphodiesterase activity | GO:0008081; phosphoric diester hydrolase activity | GO:0006629; lipi…
	temperate_region_414	5	179137533	179161524	-1.33602	GRMZM2G172900	0.01	2147	35	5.73417	6.73121	-0.23128	0.0579423		0.0044613	0.00425	0.0044604		2.27751	1.9044	2.09568		0.0778292		-	-		No significant hits (1e-5)
	temperate_region_415	5	182114005	182203831	-1.47216	GRMZM2G137375	0.005	832	19	120.408	120.94	-0.00635312	0.489645		0.0067739	0.0068588	0.0069993		2.45904	2.63355	2.45244		0.0320233		121	0.107438		No significant hits (1e-5)
	temperate_region_416	5	185389193	185418787	-1.40696	GRMZM2G148453	0.01	1485	17	9.72921	14.1527	-0.540678	6.12e-10		0.0036398	0.0036086	0.0035368		2.75301	2.57681	2.44226		0.0488746		166	0.144578		No significant hits (1e-5)	TOC1
	temperate_region_417	5	191059692	191140092	-1.46761	GRMZM2G097728	0.005	1520	25	31.7509	32.6234	-0.0391083	0.0564755		0.0055807	0.0050417	0.0052477		3.31186	2.60167	2.7755		0.160377		112	0.142857		UPI0000DF07E2 Os02g0653800 n=1 (Oryza sativa subsp. japonica) Exp=8e-20; maizesequence.org: UniGene:Zm.122552; Transcribed locus strongly similar to NP_001047606.2 Os02g0653800 [Oryza sativa Japonica Group]
	temperate_region_418	5	193427757	193569037	-1.40374	GRMZM2G465953	0.01	396	3	0.517295	1.01562	-0.973299	0.000169065		0.0017333	0.0026427	0.0014439		0.780798	1.86956	0.339833		0.0520079		-	-		No significant hits (1e-5)
	temperate_region_419	5	197934378	198086562	-1.35117	GRMZM2G075265	0.01	2502	75	4.31848	4.7961	-0.151341	0.00402406		0.0081903	0.0063702	0.0085977		2.42781	1.11908	2.48441		0.0602858		249	0.37751		C5Y0U4_SORBI Putative uncharacterized protein Sb04g031440 n=1 (Sorghum bicolor) Exp=3e-131; maizesequence.org: UniGene:Zm.31507; Full-length cDNA clone ZM_BFb0303C04 | UniGene:Zm.139726; Transcribed locus strongly similar to XP_002454458.1 hypothetical protein SORBIDRAFT_04g031440 [Sorghum bicolor] | GO:0016881; acid-amino acid ligase activity | GO:0016758; transferase activity transferring hexos…
	temperate_region_420	5	199776088	199797515	-1.29029	GRMZM2G054201	0.01	1293	31	14.639	14.3108	0.0327133	0.106876		0.0066127	0.0060005	0.0070688		2.28172	1.69435	2.4353		0.0330523		-	-		A9TJ36_PHYPA Predicted protein n=2 (Embryophyta) Exp=6e-79; maizesequence.org: Uniprot/SPTREMBL:B6TDJ0; 60S ribosomal protein L12 | Uniprot/SPTREMBL:B4FN19; Putative uncharacterized protein | Uniprot/SPTREMBL:B4FBS9; Putative uncharacterized protein | UniGene:Zm.95383; Transcribed locus strongly similar to NP_001148350.1 60S ribosomal protein L12 [Zea mays] | GO:0006412; translation | GO:0005840;…
	temperate_region_421	5	200357029	200452539	-1.30001	GRMZM2G325038	0.01	815	25	1.42502	2.01738	-0.501499	2.63e-05		0.0110427	0.0094515	0.0113545		3.66953	2.62856	3.63998		0.0289125		113	0.221239		B6TLK2_MAIZE Transcription factor GT-3b n=1 (Zea mays) Exp=8e-40; maizesequence.org: Uniprot/SPTREMBL:B6TLK2; Transcription factor GT-3b | UniGene:Zm.21607; Transcription factor GT-3b | RefSeq_peptide:NP_001150134; transcription factor GT-3b | RefSeq_dna:NM_001156662; transcription factor GT-3b (LOC100283763) mRNA | EntrezGene:100283763; transcription factor GT-3b
	temperate_region_422	5	206828596	206904182	-1.40867	GRMZM2G405567	0.01	1908	25	3.23005	3.01214	0.100769	0.87433		0.0043614	0.0047105	0.00429		3.20038	3.50191	2.91674		0.0420338		126	0.15873		C5XYT8_SORBI Putative uncharacterized protein Sb04g028070 n=2 (Andropogoneae) Exp=0
	temperate_region_423	5	207645630	207667582	-1.62963	GRMZM2G118366	0.005	1953	55	1.60329	0.97082	0.72376	0.00639784		0.0097751	0.0080821	0.0103029		3.77194	2.47649	3.88969		0.0507534		111	0.171171		B7ZXZ1_MAIZE Putative uncharacterized protein n=1 (Zea mays) Exp=7e-165; maizesequence.org: Uniprot/SPTREMBL:B7ZXZ1; Putative uncharacterized protein | RefSeq_peptide:NP_001145886; hypothetical protein LOC100279402 | GO:0045454; cell redox homeostasis | GO:0016021; integral to membrane | GO:0015035; protein disulfide oxidoreductase activity | GO:0009055; electron carrier activity | GO:0007186; G-…
	temperate_region_424	5	208885710	208998347	-1.35009	GRMZM2G045883	0.01	1506	69	6.62413	4.35132	0.606277	7.23e-06		0.0145954	0.0099015	0.0153771		3.28712	1.18111	3.38659		0.0760804		125	0.152		B4FLW8_MAIZE Putative uncharacterized protein n=1 (Zea mays) Exp=2e-120; maizesequence.org: Uniprot/SPTREMBL:B4FLW8; Putative uncharacterized protein | UniGene:Zm.5058; Hypothetical protein LOC100217195 | UniGene:Zm.127084; Clone 264095 mRNA sequence | RefSeq_peptide:NP_001137026; hypothetical protein LOC100217195 | RefSeq_dna:NM_001143554; hypothetical protein LOC100217195 (LOC100217195) mRNA | …
	temperate_region_425	5	210742879	210901252	-1.28462	GRMZM2G046459	0.01	2494	67	16.1973	14.6198	0.147828	0.000685169		0.0097887	0.0090047	0.0098379		4.16049	3.51161	3.95248		0.0453917		134	0.156716		C5XTH4_SORBI Putative uncharacterized protein Sb04g034530 n=5 (Andropogoneae) Exp=0; maizesequence.org: Uniprot/SPTREMBL:C4J480; Putative uncharacterized protein | Uniprot/SPTREMBL:B8A0Y8; Putative uncharacterized protein | Uniprot/SPTREMBL:B4G1J7; Putative uncharacterized protein | Uniprot/SPTREMBL:B4FJH8; Putative uncharacterized protein | Uniprot/SPTREMBL:B4FA75; Putative uncharacterized prote…
	temperate_region_426	5	211194381	211317838	-1.37464	GRMZM2G134552	0.01	1945	11	0.458046	0.364209	0.330724	0.0131876		0.0011879	0.0010707	0.0011881		0.914672	0.51976	0.795502		0.0183081		-	-		No significant hits (1e-5)
	temperate_region_427	5	212154571	212209517	-1.41528	GRMZM2G124377	0.01	3363	30	5.0628	5.39079	-0.0905611	0.145239		0.0029189	0.004032	0.0023454		3.18396	5.20281	1.87157		0.102981		83	0.156627		C5XTN6_SORBI Putative uncharacterized protein Sb04g035050 n=1 (Sorghum bicolor) Exp=0; maizesequence.org: UniGene:Zm.37617; Transcribed locus strongly similar to XP_002452926.1 hypothetical protein SORBIDRAFT_04g035050 [Sorghum bicolor] | UniGene:Zm.139611; TSA: Zea mays contig32883 mRNA sequence | UniGene:Zm.100063; TSA: Zea mays contig05622 mRNA sequence | GO:0008152; metabolic process | GO:000…
	temperate_region_428	5	212340018	212370454	-1.50539	GRMZM2G110333	0.005	1640	46	32.4806	33.5743	-0.0477771	0.153798		0.0079134	0.008416	0.0075648		2.50235	2.67741	2.08397		0.0810004		151	0.18543		No significant hits (1e-5)
	temperate_region_429	5	212988374	213117497	-1.28844	GRMZM2G027439	0.01	2190	14	0.993996	0.964403	0.0436041	0.669902		0.0022995	0.0025267	0.0022569		3.29402	3.70414	3.02223		0.0171928		-	-		No significant hits (1e-5)
	temperate_region_430	5	213254683	213411366	-1.32341	GRMZM2G119691	0.01	1622	33	14.6645	14.5005	0.0162297	0.286137		0.0069403	0.0069462	0.0067418		3.47312	3.31472	3.26477		0.0482771		160	0.16875		C5XUE7_SORBI Putative uncharacterized protein Sb04g035750 n=2 (Andropogoneae) Exp=9e-97; maizesequence.org: Uniprot/SPTREMBL:B4FEL9; Putative uncharacterized protein | UniGene:Zm.67217; Hypothetical protein LOC100193325 | UniGene:Zm.139154; TSA: Zea mays contig60011 mRNA sequence | RefSeq_peptide:NP_001131934; hypothetical protein LOC100193325 | RefSeq_dna:NM_001138462; hypothetical protein LOC10…
	temperate_region_431	5	213737274	213927618	-1.72404	GRMZM2G100467	0.005	764	39	77.526	61.7914	0.327275	0.00661002		0.0172959	0.0113925	0.0186359		3.49892	1.25274	3.7559		0.0998293		-	-		RL39_ORYSJ 60S ribosomal protein L39 n=20 (Embryophyta) Exp=5e-25; maizesequence.org: RefSeq_peptide:NP_001105473; 60S ribosomal protein L39 | RefSeq_peptide:NP_001146986; LOC100280595 | RefSeq_peptide:NP_001148170; 60S ribosomal protein L39 | Uniprot/SPTREMBL:B6SJ78; 60S ribosomal protein L39 | Uniprot/SPTREMBL:B6SP00; 60S ribosomal protein L39Putative uncharacterized protein ; | Uniprot/SPTREMB…
	temperate_region_432	5	214046945	214110599	-1.47247	GRMZM2G170434	0.005	2034	42	7.41059	7.62243	-0.0406622	0.346309		0.0066423	0.0056916	0.0067577		3.20993	2.21215	3.1031		0.0442541		167	0.161677		B4FT68_MAIZE Putative uncharacterized protein n=1 (Zea mays) Exp=0; maizesequence.org: Uniprot/SPTREMBL:B4FT68; Putative uncharacterized protein | RefSeq_peptide:NP_001141061; hypothetical protein LOC100273142 | RefSeq_dna:NM_001147589; hypothetical protein LOC100273142 (LOC100273142) mRNA | GO:0008270; zinc ion binding | GO:0005515; protein binding | EntrezGene:100273142; hypothetical protein LO…
	temperate_region_433	5	214276082	214547417	-1.61394	GRMZM2G027282	0.005	1716	27	46.5816	48.3775	-0.0545785	0.148426		0.0056754	0.0061855	0.0054781		3.72376	4.11834	3.30368		0.0551694		-	-		No significant hits (1e-5)
	temperate_region_434	5	215771414	215826830	-1.45374	GRMZM2G056598	0.005	3311	54	6.66599	5.91196	0.173183	0.456879		0.0062617	0.0041509	0.0066865		4.46214	1.87139	4.69713		0.125079		245	0.293878		No significant hits (1e-5)
	temperate_region_435	5	216426330	216777629	-1.6323	GRMZM2G133752	0.005	1219	8	0.536606	0.333105	0.687885	7.21e-05		0.0020436	0.0017627	0.002211		2.20727	1.5353	2.4182		0.0115464		-	-		No significant hits (1e-5); maizesequence.org: UniGene:Zm.129970; Clone 1591661 mRNA sequence | UniGene:Zm.62280; Transcribed locus		CHE
	temperate_region_436	6	645472	672722	-1.39414	GRMZM2G358540	0.01	1321	35	8.09286	10.9934	-0.441911	4.5e-06		0.008638	0.0057177	0.0091655		3.22467	1.10699	3.54164		0.103722		107	0.158879		No significant hits (1e-5)
	temperate_region_437	6	1223297	1349388	-1.49852	GRMZM2G004396	0.005	1591	38	7.00998	7.66492	-0.128861	0.203236		0.008319	0.0067295	0.007994		3.66208	2.29901	3.20397		0.124622		136	0.102941		B6TI24_MAIZE Putative uncharacterized protein n=1 (Zea mays) Exp=6e-94; maizesequence.org: Uniprot/SPTREMBL:B6TI24; Putative uncharacterized protein | UniGene:Zm.20305; Hypothetical protein LOC100276777 | RefSeq_peptide:NP_001143962; hypothetical protein LOC100276777 | RefSeq_dna:NM_001150490; hypothetical protein LOC100276777 (LOC100276777) mRNA | EntrezGene:100276777; hypothetical protein LOC10…
	temperate_region_438	6	2372213	2462276	-1.44399	GRMZM2G178192	0.005	1286	25	6.46571	5.76887	0.16452	0.00113734		0.0062283	0.005816	0.0060965		2.98463	2.47652	2.68309		0.0759978		145	0.137931		No significant hits (1e-5)
	temperate_region_439	6	3029308	3060432	-1.29163	GRMZM2G073495	0.01	1248	27	17.4898	18.7233	-0.0983244	0.00170139		0.005443	0.0040779	0.005757		1.81541	0.601865	1.90005		0.0666519		173	0.265896		C5YLY2_SORBI Putative uncharacterized protein Sb07g001190 n=1 (Sorghum bicolor) Exp=8e-57
	temperate_region_440	6	3762968	3787418	-1.38121	GRMZM2G143646	0.01	3038	35	1.67819	1.64992	0.0245036	0.712661		0.0035677	0.0026694	0.0037427		2.92885	1.38942	3.00147		0.0954713		-	-		C5YM00_SORBI Putative uncharacterized protein Sb07g001380 n=1 (Sorghum bicolor) Exp=0; maizesequence.org: UniGene:Zm.147155; TSA: Zea mays contig27409 mRNA sequence | UniGene:Zm.127165; Transcribed locus moderately similar to XP_002443755.1 hypothetical protein SORBIDRAFT_07g001380 [Sorghum bicolor]
	temperate_region_441	6	4583924	4673851	-1.37424	GRMZM2G033348	0.01	3334	36	3.95561	3.33506	0.246189	0.0379791		0.0034901	0.002668	0.0035209		3.18446	1.66792	3.03227		0.10373		-	-		No significant hits (1e-5)
	temperate_region_442	6	16133882	16189595	-1.56514	GRMZM2G092286	0.005	1171	28	7.25319	7.22632	0.0053548	0.137663		0.006234	0.0037109	0.007069		1.98523	0.345902	2.41715		0.0667647		-	-		No significant hits (1e-5); maizesequence.org: GO:0005743; mitochondrial inner membrane | GO:0008565; protein transporter activity | GO:0015031; protein transport | Uniprot/SPTREMBL:B4FT58; Putative uncharacterized protein
	temperate_region_443	6	28119674	28248054	-1.47343	GRMZM2G020091	0.005	1446	73	6.99097	5.72279	0.288775	0.000556667		0.0153163	0.0132996	0.0154142		3.00628	2.14836	2.8286		0.0610375		103	0.116505		No significant hits (1e-5)
	temperate_region_444	6	39067271	39102901	-1.4939	GRMZM2G012928	0.005	570	29	1306.06	631.725	1.04785	2.72e-08		0.0241885	0.0214855	0.0243329		5.78779	4.66476	5.58251		0.0408059		130	0.246154		B6UH04_MAIZE Subtilisin-chymotrypsin inhibitor CI-1B n=1 (Zea mays) Exp=8e-35; maizesequence.org: Uniprot/SPTREMBL:B6UH04; Subtilisin-chymotrypsin inhibitor CI-1B | RefSeq_peptide:NP_001152630; LOC100286271 | RefSeq_dna:NM_001159158; LOC100286271 (si605061e03b) mRNA | GO:0009611; response to wounding | GO:0004867; serine-type endopeptidase inhibitor activity | EntrezGene:100286271; LOC100286271
	temperate_region_445	6	83767893	83848699	-1.47655	GRMZM2G065950	0.005	1267	18	58.148	60.6817	-0.0615311	0.0615617		0.0035622	0.0030033	0.0036722		1.68404	0.932803	1.65895		0.0104294		-	-		B6SRQ1_MAIZE Translocon-associated protein alpha subunit n=6 (Andropogoneae) Exp=1e-120; maizesequence.org: Uniprot/SPTREMBL:C4XVE1; Putative uncharacterized protein | Uniprot/SPTREMBL:B6T2R5; Translocon-associated protein alpha subunit | Uniprot/SPTREMBL:B6SRQ1; Translocon-associated protein alpha subunit | Uniprot/SPTREMBL:B4FE49; Putative uncharacterized protein | RefSeq_peptide:NP_001141529; …
	temperate_region_446	6	84314266	84334658	-1.91291	GRMZM2G466229	0.005	393	7	7.59516	7.12618	0.0919506	0.0192858		0.0072168	0.0048761	0.0070641		3.33801	1.54303	3.09011		0.211203		-	-		C5Z1U7_SORBI Putative uncharacterized protein Sb10g030050 n=1 (Sorghum bicolor) Exp=7e-39
	temperate_region_447	6	87836169	87857174	-1.92041	GRMZM2G434935	0.005	872	9	0.560412	0.491848	0.188275	0.0127206		0.0026625	0.0032396	0.0025517		1.53648	2.20976	1.2662		0.0517463		-	-		C5Z8U6_SORBI Putative uncharacterized protein Sb10g028690 n=1 (Sorghum bicolor) Exp=5e-06; maizesequence.org: UniGene:Zm.144268; TSA: Zea mays contig56535 mRNA sequence
	temperate_region_448	6	93817976	93893592	-1.47407	GRMZM2G050701	0.005	1664	25	2.95258	3.97069	-0.427415	0.0512775		0.0031589	0.0027751	0.0032139		1.0802	0.531025	0.996537		0.013858		152	0.309211		Q654A0_ORYSJ Os06g0663200 protein n=5 (Poaceae) Exp=6e-84; maizesequence.org: GO:0004672; protein kinase activity | GO:0005524; ATP binding | GO:0006468; protein amino acid phosphorylation
	temperate_region_449	6	96657621	96700699	-1.39027	GRMZM2G442804	0.01	726	20	9.65871	10.1726	-0.0747921	0.513607		0.0086398	0.00763	0.0087184		2.76507	2.02603	2.63733		0.0257918		145	0.186207		B6SRT6_MAIZE S-adenosylmethionine-dependent methyltransferase n=4 (Andropogoneae) Exp=1e-21
	temperate_region_450	6	97078034	97125733	-1.82657	GRMZM2G045371	0.005	697	21	84.362	103.133	-0.289846	4.87e-13		0.0105531	0.0106557	0.0102561		3.40458	3.31132	3.053		0.0445914		216	0.356481		No significant hits (1e-5); maizesequence.org: GO:0051603; proteolysis involved in cellular protein catabolic process | GO:0005839; proteasome core complex | GO:0004175; endopeptidase activity
	temperate_region_451	6	97931833	98104668	-1.37389	GRMZM2G180654	0.01	891	8	11.8569	12.7062	-0.0998038	0.00314953		0.0023824	0.0020635	0.0025402		1.58593	1.01825	1.70041		0.00365171		-	-		C5Z658_SORBI Putative uncharacterized protein Sb10g024400 n=2 (Andropogoneae) Exp=0
	temperate_region_452	6	102389027	102471411	-1.58622	GRMZM2G406413	0.005	1579	30	5.48731	6.1665	-0.168353	0.00497889		0.0048839	0.0050101	0.0049233		1.93903	1.92119	1.80591		0.0153238		-	-		No significant hits (1e-5)
	temperate_region_453	6	102582593	102611390	-1.42272	GRMZM2G043310	0.005	2387	35	18.8081	22.1452	-0.235645	3.53e-05		0.0043018	0.0037887	0.0044306		2.6341	1.86325	2.60024		0.0453366		191	0.293194		B6UFI5_MAIZE Acetylglucosaminyltransferase n=5 (Poaceae) Exp=0; maizesequence.org: Uniprot/SPTREMBL:C0P7Q7; Putative uncharacterized protein | Uniprot/SPTREMBL:C0HDR3; Putative uncharacterized protein | Uniprot/SPTREMBL:B6UFI5; Acetylglucosaminyltransferase | Uniprot/SPTREMBL:B4FHP8; Putative uncharacterized protein | UniGene:Zm.105089; Hypothetical protein LOC100194173 | GO:0016020; membrane | G…
	temperate_region_454	6	102726048	102765726	-1.30269	GRMZM2G343563	0.01	1178	23	1.4616	2.13582	-0.547236	0.000740268		0.0076958	0.0071009	0.0079994		4.20547	3.52825	4.25554		0.0191905		213	0.394366		B6T007_MAIZE Putative uncharacterized protein n=2 (Zea mays) Exp=7e-50; maizesequence.org: Uniprot/SPTREMBL:B6U3M6; Putative uncharacterized protein | Uniprot/SPTREMBL:B6T007; Putative uncharacterized protein | UniGene:Zm.150566; TSA: Zea mays contig11615 mRNA sequence | RefSeq_peptide:NP_001144942; hypothetical protein LOC100278073 | RefSeq_dna:NM_001151470; hypothetical protein LOC100278073 (LO…
	temperate_region_455	6	103112225	103139189	-3.39873	GRMZM2G079080	0.005	3581	3	0.774423	0.567817	0.447697	4.3561e-05		0.0003769	0.0002685	0.0003647		2.91193	1.59865	2.67792		0.214197		-	-		No significant hits (1e-5)
	temperate_region_456	6	104444744	104518487	-1.33238	GRMZM2G159744	0.01	4590	51	17.6499	19.2251	-0.123328	0.0775287		0.003316	0.001533	0.0037932		2.83281	0.404492	3.4173		0.144644		157	0.210191		B9FTS9_ORYSJ Putative uncharacterized protein n=2 (Oryza sativa) Exp=0; maizesequence.org: UniGene:Zm.97987; TSA: Zea mays contig07253 mRNA sequence | UniGene:Zm.27440; Transcribed locus strongly similar to XP_002438583.1 hypothetical protein SORBIDRAFT_10g022240 [Sorghum bicolor] | UniGene:Zm.152697; TSA: Zea mays contig01487 mRNA sequence | UniGene:Zm.149887; TSA: Zea mays contig14966 mRNA sequ…
	temperate_region_457	6	105083953	105108839	-1.41188	GRMZM2G179638	0.01	2080	43	5.3425	5.79139	-0.116394	0.377711		0.0075144	0.0066106	0.007228		3.99126	3.01831	3.51411		0.119551		109	0.119266		No significant hits (1e-5)
	temperate_region_458	6	105361539	105446791	-1.50058	GRMZM2G701044	0.005	-	-	-	-	-	-		-	-	-		-	-	-		-		-	-		B4FHQ0_MAIZE Putative uncharacterized protein n=1 (Zea mays) Exp=6e-42; maizesequence.org: UniGene:Zm.139986; Hypothetical protein LOC100194174 | UniGene:Zm.154112; TSA: Zea mays contig35026 mRNA sequence | Uniprot/SPTREMBL:B4FHQ0; Putative uncharacterized protein
	temperate_region_459	6	106056972	106166944	-1.302	GRMZM2G070378	0.01	985	26	35.4996	36.3613	-0.0345987	0.563899		0.0082864	0.0074036	0.008283		2.88987	2.17113	2.70161		0.036172		-	-		No significant hits (1e-5); maizesequence.org: Uniprot/SPTREMBL:B6T213; Putative uncharacterized protein | UniGene:Zm.93845; Hypothetical protein LOC100275959 | UniGene:Zm.22643; Transcribed locus | RefSeq_peptide:NP_001143346; hypothetical protein LOC100275959 | RefSeq_dna:NM_001149874; hypothetical protein LOC100275959 (LOC100275959) mRNA | EntrezGene:100275959; hypothetical protein LOC100275959
	temperate_region_460	6	106328056	106363138	-1.6142	GRMZM2G129431	0.005	1750	36	39.7846	39.2014	0.0213057	0.488124		0.0055556	0.0062184	0.0050881		2.21957	2.65118	1.63652		0.0506732		169	0.260355		B4G0Z1_MAIZE Putative uncharacterized protein n=1 (Zea mays) Exp=0; maizesequence.org: Uniprot/SPTREMBL:B4G0Z1; Putative uncharacterized protein | UniGene:Zm.96908; Hypothetical protein LOC100274433 | RefSeq_peptide:NP_001142264; hypothetical protein LOC100274433 | RefSeq_dna:NM_001148792; hypothetical protein LOC100274433 (LOC100274433) mRNA | GO:0008270; zinc ion binding | GO:0005515; protein b…
	temperate_region_461	6	107624270	107896436	-1.6741	GRMZM2G392700	0.005	1948	35	19.4305	21.5762	-0.151121	0.0162129		0.0052872	0.0031302	0.0056889		2.65018	0.368491	2.85583		0.0836384		-	-		B6SWQ7_MAIZE Smr domain containing protein n=2 (Andropogoneae) Exp=0; maizesequence.org: Uniprot/SPTREMBL:B6SWQ7; Smr domain containing protein | UniGene:Zm.5753; Smr domain containing protein | RefSeq_peptide:NP_001147971; smr domain containing protein | RefSeq_dna:NM_001154499; smr domain containing protein (LOC100281580) mRNA | EntrezGene:100281580; smr domain containing protein
	temperate_region_462	6	108659838	108687887	-1.66341	GRMZM2G118309	0.005	3810	35	5.70763	5.47625	0.0597043	0.771368		0.0019888	0.0029755	0.0019134		1.24299	3.02659	0.941203		0.0800268		-	-		No significant hits (1e-5)
	temperate_region_463	6	111231766	111270162	-1.556	GRMZM2G031930	0.005	1394	31	4.8052	5.80254	-0.27209	1.76e-06		0.0072152	0.006109	0.0072655		3.1485	2.12192	2.9905		0.0793691		160	0.2		No significant hits (1e-5)
	temperate_region_464	6	111559834	111581262	-1.41197	GRMZM2G111421	0.01	1429	30	3.85346	3.8381	0.00576129	0.401047		0.0080414	0.007357	0.0080874		4.17473	3.43298	3.99321		0.0331078		-	-		No significant hits (1e-5)
	temperate_region_465	6	114732547	114767909	-1.50768	GRMZM2G054070	0.005	1946	21	2.36176	2.15008	0.13547	0.024338		0.0033839	0.0023752	0.0037		2.78765	1.10218	3.09346		0.0506806		-	-		C5Z7J3_SORBI Putative uncharacterized protein Sb10g008680 n=1 (Sorghum bicolor) Exp=6e-174; maizesequence.org: Uniprot/SPTREMBL:C0HFR4; Putative uncharacterized protein | RefSeq_peptide:NP_001167713; hypothetical protein LOC100381401 | RefSeq_dna:NM_001174242; hypothetical protein LOC100381401 (LOC100381401) mRNA | EntrezGene:100381401; hypothetical protein LOC100381401
	temperate_region_466	6	114975606	115208242	-1.45722	GRMZM2G059282	0.005	787	35	77.5064	67.1909	0.206051	0.00201529		0.012133	0.0111614	0.0120083		2.2621	1.73152	2.03211		0.0266012		203	0.285714		B6SNI8_MAIZE Elongin C n=4 (Andropogoneae) Exp=2e-56; maizesequence.org: EntrezGene:100283809; LOC100283809 | Uniprot/SPTREMBL:B6TM10; Elongin C | Uniprot/SPTREMBL:B6SNI8; Elongin C | RefSeq_peptide:NP_001150179; LOC100283809 | GO:0006511; ubiquitin-dependent protein catabolic process | GO:0005515; protein binding
	temperate_region_467	6	117585563	117609517	-1.90667	GRMZM2G382711	0.005	1647	11	0.936591	1.09072	-0.219788	0.107389		0.0016573	0.0015172	0.0016464		1.47467	1.06856	1.32195		0.0374479		-	-		C4J4C2_MAIZE Putative uncharacterized protein n=1 (Zea mays) Exp=4e-118; maizesequence.org: UniGene:Zm.143046; TSA: Zea mays contig65441 mRNA sequence | UniGene:Zm.84109; Full-length cDNA clone ZM_BFc0046C09 | Uniprot/SPTREMBL:C4J4C2; Putative uncharacterized protein
	temperate_region_468	6	119109193	119133783	-1.55743	GRMZM2G104511	0.005	2640	21	16.4809	18.135	-0.137982	0.00474352		0.002107	0.0014609	0.0023864		1.96883	0.49939	2.38761		0.0612199		-	-		No significant hits (1e-5)
	temperate_region_469	6	121360867	121401179	-1.4945	GRMZM2G100018	0.005	835	45	4813.49	548.133	3.13449	8.71e-15		0.0150647	0.0134311	0.0153257		2.44878	1.74545	2.34587		0.0295634		127	0.204724		C7AIP8_MAIZE Delta zein storage protein n=1 (Zea mays) Exp=4e-25; maizesequence.org: RefSeq_peptide:NP_001146937; prolamin | RefSeq_peptide:NP_001152712; prolamin | UniGene:Zm.12; Modified zein precursor | UniGene:Zm.136434; Prolamin | UniGene:Zm.136988; Delta zein structural18 | UniGene:Zm.142746; Clone 1279781 mRNA sequence | Uniprot/SPTREMBL:B6SI60; Prolamin | Uniprot/SPTREMBL:B6UIA9; Prolamin…			delta zein structural18, dzs18
	temperate_region_470	6	121674982	121733319	-2.17023	GRMZM2G015432	0.005	2905	22	2.17372	2.01113	0.112161	0.971386		0.0025696	0.0020301	0.0027002		3.24548	1.90986	3.34403		0.0229479		-	-		B4F7U4_MAIZE Putative uncharacterized protein n=2 (Zea mays) Exp=4e-50; maizesequence.org: UniGene:Zm.152367; TSA: Zea mays contig03059 mRNA sequence | UniGene:Zm.27212; Hypothetical protein LOC100191158
	temperate_region_471	6	121916033	121956294	-1.32517	GRMZM2G142363	0.01	1057	21	68.3369	73.9256	-0.113409	0.848185		0.0063642	0.0056541	0.0063344		2.90134	2.38442	2.69772		0.0679629		-	-		B4FNF4_MAIZE Putative uncharacterized protein n=1 (Zea mays) Exp=9e-19; maizesequence.org: UniGene:Zm.9546; Hypothetical protein LOC100276154 | UniGene:Zm.137581; Transcribed locus moderately similar to NP_001143481.1 hypothetical protein LOC100276154 [Zea mays] | RefSeq_dna:NM_001150009; hypothetical protein LOC100276154 (LOC100276154) mRNA
	temperate_region_472	6	128289646	128319191	-1.706	GRMZM2G044442	0.005	2298	23	6.76705	6.46603	0.0656458	0.196298		0.0032715	0.0029093	0.0033027		3.05673	2.30286	2.9234		0.0354426		-	-		No significant hits (1e-5)
	temperate_region_473	6	128445030	128652307	-2.02219	GRMZM2G137849	0.005	2161	15	4.24946	4.11165	0.04756	0.172819		0.0015926	0.0004404	0.0019495		1.28818	-1.39917	1.94826		0.112037		-	-		No significant hits (1e-5)
	temperate_region_474	6	130887040	130935672	-1.37877	GRMZM2G317426	0.01	633	17	2.0406	2.32269	-0.186802	0.964583		0.0085347	0.0091232	0.0084249		2.75054	2.9669	2.51765		0.0405826		-	-		No significant hits (1e-5); maizesequence.org: UniGene:Zm.131399; Hypothetical protein LOC100275403 | UniGene:Zm.144827; TSA: Zea mays contig52078 mRNA sequence | UniGene:Zm.149377; TSA: Zea mays contig17324 mRNA sequence
	temperate_region_475	6	132249754	132272332	-1.56451	GRMZM2G015955	0.005	1749	46	23.2874	22.043	0.07923	0.764475		0.007714	0.0086806	0.0072573		2.71039	3.22544	2.19722		0.0566104		140	0.235714		B6TQ79_MAIZE Zinc transporter 4 n=3 (Andropogoneae) Exp=1e-142; maizesequence.org: Uniprot/SPTREMBL:C0HIK6; Putative uncharacterized protein | Uniprot/SPTREMBL:B6TQ79; Zinc transporter 4 | UniGene:Zm.21545; Zinc transporter 4 | RefSeq_peptide:NP_001150490; zinc transporter 4 | RefSeq_dna:NM_001157018; zinc transporter 4 (LOC100284121) mRNA | GO:0055085; transmembrane transport | GO:0046873; metal…
	temperate_region_476	6	141675611	141699986	-1.48087	GRMZM2G007038	0.005	1980	20	9.16494	8.28934	0.144869	0.426544		0.0021931	0.0016897	0.0024271		1.15592	0.22664	1.39271		0.0401293		-	-		No significant hits (1e-5)
	temperate_region_477	6	142192513	142325324	-1.42176	GRMZM2G119970	0.005	1722	2	0.739781	0.714293	0.0505825	0.751758		0.0004424	0.000511	0.0003614		1.90478	2.32674	1.26652		0.159823		-	-		C5YVV1_SORBI Putative uncharacterized protein Sb09g013790 n=2 (Andropogoneae) Exp=0; maizesequence.org: Uniprot/SPTREMBL:B8A3S5; Putative uncharacterized protein | RefSeq_peptide:NP_001146825; hypothetical protein LOC100280431 | GO:0055085; transmembrane transport | GO:0016020; membrane | GO:0006810; transport | GO:0005215; transporter activity | EntrezGene:100280431; hypothetical protein LOC1002…
	temperate_region_478	6	142804031	142836012	-1.32338	GRMZM2G023836	0.01	2740	34	1.81303	2.01476	-0.152205	0.229041		0.0043561	0.0039999	0.0044113		3.66479	2.98889	3.53098		0.0216296		152	0.276316		C5YXF4_SORBI Putative uncharacterized protein Sb09g019110 n=1 (Sorghum bicolor) Exp=0; maizesequence.org: UniGene:Zm.104042; TSA: Zea mays contig20474 mRNA sequence | GO:0006468; protein amino acid phosphorylation | GO:0005524; ATP binding | GO:0004674; protein serine/threonine kinase activity | GO:0004672; protein kinase activity
	temperate_region_479	6	145177940	145287227	-1.53713	GRMZM2G060079	0.005	2657	33	16.8048	15.5855	0.108664	0.115778		0.0031326	0.0008166	0.0038841		1.87597	-1.54705	2.76792		0.124286		-	-		C5YXN1_SORBI Putative uncharacterized protein Sb09g019740 n=1 (Sorghum bicolor) Exp=0; maizesequence.org: GO:0005506; iron ion binding | GO:0009058; biosynthetic process | GO:0016491; oxidoreductase activity | GO:0055114; oxidation reduction
	temperate_region_480	6	147633515	147670515	-1.55995	GRMZM5G833124	0.005	2163	26	41.1833	45.8627	-0.155264	4.54e-05		0.003929	0.0036509	0.0040474		3.11477	2.56838	3.09143		0.0204026		-	-		No significant hits (1e-5); maizesequence.org: Uniprot/SPTREMBL:B6UDU4; Putative uncharacterized protein | UniGene:Zm.105907; LOC100278802 | RefSeq_peptide:NP_001145431; hypothetical protein LOC100278802 | RefSeq_dna:NM_001151959; LOC100278802 (AY107881) mRNA | GO:0050826; response to freezing | GO:0050825; ice binding | GO:0042309; homoiothermy | EntrezGene:100278802; LOC100278802
	temperate_region_481	6	151115421	151253752	-1.34513	GRMZM2G061906	0.01	1298	15	25.062	29.2306	-0.221975	0.00549445		0.002865	0.0029764	0.0026837		1.57957	1.61785	1.19528		0.0308678		-	-		No significant hits (1e-5)
	temperate_region_482	6	151430759	151467344	-1.50439	GRMZM2G059121	0.005	1322	15	11.3713	10.8893	0.0624801	0.254262		0.0043839	0.0039436	0.0045427		3.76359	3.01669	3.7984		0.0237853		-	-		C5YZ72_SORBI Putative uncharacterized protein Sb09g022320 n=2 (Andropogoneae) Exp=2e-148; maizesequence.org: Uniprot/SPTREMBL:B4FR28; Putative uncharacterized proteinUracil phosphoribosyltransferase ; | UniGene:Zm.12545; LOC100284489 | RefSeq_peptide:NP_001150856; LOC100284489 | RefSeq_dna:NM_001157384; LOC100284489 (gpm9) mRNA | GO:0009116; nucleoside metabolic process | GO:0006223; uracil salva…
	temperate_region_483	6	151553477	151575368	-1.78719	GRMZM2G146219	0.005	1083	2	0.326491	0.39152	-0.262046	0.0672215		0.000443	0.0003913	0.0005124		0.752732	0.474719	0.992889		0.00620992		-	-		No significant hits (1e-5)
	temperate_region_484	6	154120608	154178121	-1.64403	GRMZM2G128315	0.005	3343	42	2.82672	2.503	0.175473	0.00331113		0.0038953	0.0029821	0.004077		2.99525	1.51906	3.05349		0.0659119		201	0.288557		No significant hits (1e-5)
	temperate_region_485	6	156387491	156545855	-1.33319	GRMZM2G020150	0.01	1858	46	6.0419	7.19696	-0.252386	0.375839		0.0077247	0.0072846	0.0076542		3.05894	2.5712	2.801		0.0320638		106	0.245283		C5Z0C2_SORBI Putative uncharacterized protein Sb09g024400 n=1 (Sorghum bicolor) Exp=5e-45; maizesequence.org: UniGene:Zm.26993; Clone 4069 mRNA sequence | UniGene:Zm.156512; TSA: Zea mays contig50283 mRNA sequence | GO:0006355; regulation of transcription DNA-dependent | GO:0003700; transcription factor activity | GO:0003677; DNA binding | UniGene:Zm.128879; TSA: Zea mays contig47545 mRNA sequence
	temperate_region_486	6	156743981	156837574	-1.35504	GRMZM2G701221	0.01	1486	40	18.1558	22.9535	-0.338288	1e-06		0.0087746	0.0087748	0.008617		3.27254	3.10842	2.95988		0.0239623		132	0.318182		No significant hits (1e-5); maizesequence.org: Uniprot/SPTREMBL:B6T8U5; ER6 protein | UniGene:Zm.67216; LOC100282555 | UniGene:Zm.145441; TSA: Zea mays contig47274 mRNA sequence | RefSeq_peptide:NP_001148935; LOC100282555 | RefSeq_dna:NM_001155463; LOC100282555 (AY104923) mRNA | GO:0006950; response to stress | EntrezGene:100282555; LOC100282555
	temperate_region_487	6	158248627	158279653	-1.30071	GRMZM2G143714	0.01	936	33	7.64388	7.48229	0.0308251	0.474326		0.0126951	0.0129837	0.0123305		3.81354	3.78822	3.41745		0.0222368		93	0.107527		C5Z0W1_SORBI Putative uncharacterized protein Sb09g025320 n=3 (Andropogoneae) Exp=3e-48; maizesequence.org: Uniprot/SPTREMBL:B6TNH6; Putative uncharacterized protein | Uniprot/SPTREMBL:B4FRK1; Putative uncharacterized protein | GO:0045449; regulation of transcription | GO:0043189; H4/H2A histone acetyltransferase complex | GO:0005634; nucleus
	temperate_region_488	6	159140907	159193607	-1.32744	AC205982.3_FG014	0.01	576	16	2.36464	2.04623	0.208646	0.0886457		0.0063583	0.0070059	0.006081		1.29663	1.55474	1.45242		0.0195533		-	-		No significant hits (1e-5); maizesequence.org: Uniprot/SPTREMBL:C0P957; Putative uncharacterized protein | RefSeq_peptide:NP_001168785; hypothetical protein LOC100382584 | RefSeq_dna:NM_001175314; hypothetical protein LOC100382584 (LOC100382584) mRNA | EntrezGene:100382584; hypothetical protein LOC100382584
	temperate_region_489	6	159369904	159481460	-1.34086	GRMZM2G421791	0.01	1803	33	11.1579	15.7468	-0.496988	7.16e-11		0.0053184	0.004014	0.0056909		2.56507	1.16122	2.73634		0.030815		166	0.216867		C5YUF7_SORBI Putative uncharacterized protein Sb09g026520 n=1 (Sorghum bicolor) Exp=0; maizesequence.org: UniGene:Zm.84956; TSA: Zea mays contig01374 mRNA sequence | GO:0030036; actin cytoskeleton organization | GO:0015629; actin cytoskeleton | GO:0003779; actin binding
	temperate_region_490	6	159580394	159782388	-1.29353	GRMZM2G101413	0.01	1285	36	12.4939	10.8411	0.204716	0.00382194		0.0092525	0.0063392	0.0095042		3.31225	1.29707	3.26584		0.116154		81	0.0740741		Q65XC2_ORYSJ ER lumen protein retaining receptor n=5 (Poaceae) Exp=6e-108; maizesequence.org: Uniprot/SPTREMBL:B6TBH2; ER lumen protein retaining receptor | RefSeq_peptide:NP_001149172; ER lumen protein retaining receptor | RefSeq_dna:NM_001155700; ER lumen protein retaining receptor (LOC100282794) mRNA | GO:0046923; ER retention sequence binding | GO:0016021; integral to membrane | GO:0006621; p…
	temperate_region_491	6	161400177	161673090	-1.94859	GRMZM2G090087	0.005	-	-	-	-	-	-		-	-	-		-	-	-		-		-	-		Q3S832_TRITU Delta-1-pyrroline-5-carboxylate dehydrogenase n=4 (BEP clade) Exp=0
	temperate_region_492	6	161792643	162167184	-1.83021	GRMZM5G892879	0.005	1763	21	0.89755	0.813807	0.141305	0.382126		0.0035846	0.0036404	0.0035834		2.57523	2.51663	2.40126		0.0332826		-	-		No significant hits (1e-5); maizesequence.org: Uniprot/SPTREMBL:C0HED1; Putative uncharacterized protein | Uniprot/SPTREMBL:B6T951; Calmodulin binding protein | UniGene:Zm.5981; Calmodulin binding protein | RefSeq_peptide:NP_001148955; calmodulin binding protein | RefSeq_dna:NM_001155483; calmodulin binding protein (LOC100282575) mRNA | EntrezGene:100282575; calmodulin binding protein
	temperate_region_493	6	162872094	163116386	-1.56001	GRMZM2G057369	0.005	1264	19	7.88567	9.73335	-0.303704	9.99e-09		0.0048592	0.0050155	0.0047503		2.89912	2.92977	2.60671		0.0651978		158	0.177215		No significant hits (1e-5)
	temperate_region_494	6	163825366	163932480	-1.27913	GRMZM2G386995	0.01	1928	3	0.227169	0.296374	-0.383652	0.172677		0.000231	0.0003879	0.0002162		0.0064999	0.917206	-0.153339		0.0198949		-	-		No significant hits (1e-5)
	temperate_region_495	6	164356995	164398653	-1.35346	GRMZM2G039886	0.01	1891	59	28.6349	39.4595	-0.4626	1.35e-06		0.0107043	0.0096596	0.0109256		3.71659	2.91163	3.61989		0.0731959		134	0.201493		No significant hits (1e-5)
	temperate_region_496	6	164509768	164699904	-1.87132	GRMZM2G030710	0.005	2907	58	19.9038	20.8766	-0.0688386	0.291055		0.0059076	0.003727	0.0064297		2.81859	0.620794	3.09816		0.081668		178	0.179775		C5YVJ4_SORBI Putative uncharacterized protein Sb09g028450 n=1 (Sorghum bicolor) Exp=0; maizesequence.org: UniGene:Zm.124056; Clone 1447629 mRNA sequence | GO:0045449; regulation of transcription | GO:0009725; response to hormone stimulus | GO:0006355; regulation of transcription DNA-dependent | GO:0005634; nucleus | GO:0003677; DNA binding
	temperate_region_497	6	167394554	167716547	-1.57699	GRMZM2G099529	0.005	2852	15	10.3417	11.5419	-0.158403	0.000259915		0.001606	0.0016648	0.0016238		2.48562	2.53454	2.37979		0.0235755		-	-		C5YWZ8_SORBI ATP-dependent Clp protease proteolytic subunit n=5 (Poaceae) Exp=0; maizesequence.org: Uniprot/SPTREMBL:B6U5D1; ATP-dependent Clp protease proteolytic subunit | Uniprot/SPTREMBL:B4FYJ0; ATP-dependent Clp protease proteolytic subunit | Uniprot/SPTREMBL:B4F9Z4; ATP-dependent Clp protease proteolytic subunit | UniGene:Zm.80182; Hypothetical protein LOC100274001 | UniGene:Zm.146274; TSA:…		DDB1A;DDB1B
	temperate_region_498	6	168424966	168452955	-2.08609	GRMZM2G141818	0.005	4033	42	9.42124	9.02927	0.061307	0.0347651		0.0024891	0.0022377	0.0028574		1.68402	1.11194	2.15034		0.022538		150	0.28		No significant hits (1e-5)
	temperate_region_499	7	3880565	3902626	-1.93524	GRMZM2G148831	0.005	1931	25	1.58709	2.15351	-0.440301	0.00703546		0.0035056	0.0037376	0.0034472		2.12677	2.29834	1.8821		0.0175033		-	-		No significant hits (1e-5)
	temperate_region_500	7	5505951	5623983	-1.5517	GRMZM2G129357	0.005	1530	31	9.2572	7.29548	0.343572	4.21e-05		0.0059563	0.0056377	0.0059038		2.60531	2.33639	2.37512		0.0482058		92	0.152174		Q9ZP61_MAIZE GST6 protein n=3 (Zea mays) Exp=1e-118; maizesequence.org: UniGene:Zm.122972; Glutathione transferase6 | UniGene:Zm.137383; Hypothetical protein LOC100280389 | UniGene:Zm.147931; TSA: Zea mays contig23975 mRNA sequence | UniGene:Zm.245; Glutathione S-transferase | Uniprot/SPTREMBL:B6T8R4; Glutathione S-transferase | Uniprot/SPTREMBL:B8A3K0; Putative uncharacterized protein | Uniprot/…
	temperate_region_501	7	5966197	6376739	-1.50946	GRMZM2G026614	0.005	1511	31	0.844576	1.10418	-0.386678	2.142e-05		0.0056066	0.0042953	0.0059218		2.23649	0.978211	2.32735		0.0487732		145	0.193103		B6SS58_MAIZE Ribonucleoprotein n=2 (Zea mays) Exp=6e-128; maizesequence.org: Uniprot/SPTREMBL:B6SS58; Ribonucleoprotein | Uniprot/SPTREMBL:B4FMY7; Putative uncharacterized protein | UniGene:Zm.24304; Hypothetical protein LOC100272318 | RefSeq_peptide:NP_001140274; hypothetical protein LOC100272318 | RefSeq_dna:NM_001146802; hypothetical protein LOC100272318 (LOC100272318) mRNA | GO:0003723; RNA b…
	temperate_region_502	7	13555705	13587423	-1.31716	GRMZM2G446921	0.01	465	10	1.96748	1.77637	0.14742	0.528145		0.0048009	0.0032304	0.0054334		1.0822	-0.0460803	1.37788		0.028723		138	0.188406		No significant hits (1e-5)
	temperate_region_503	7	18129415	18158234	-1.95076	GRMZM2G122810	0.005	1662	36	111.527	114.345	-0.0360039	0.606023		0.0055539	0.0054996	0.0053763		1.97161	1.78922	1.65195		0.0256587		-	-		O49215_MAIZE (S)-adenosyl-L-methionine:delta 24-sterol methyltransferase n=4 (Andropogoneae) Exp=1e-172; maizesequence.org: Uniprot/SPTREMBL:P93852; Cycloartenol-C-24-methyltransferase 1Endosperm C-24 sterol methyltransferasePutative uncharacterized protein ;; | Uniprot/SPTREMBL:O49215; (S)-adenosyl-L-methionine:delta 24-sterol methyltransferase (EC 2.1.1.41) | Uniprot/SPTREMBL:B6T9P7; Cycloarten…
	temperate_region_504	7	48948964	48972385	-1.57979	GRMZM2G098606	0.005	853	3	0.751582	0.207187	1.859	4.77e-18		0.0006577	0.0002577	0.0008228		0.378128	-0.767259	0.7538		0.0614221		-	-		No significant hits (1e-5)
	temperate_region_505	7	103866337	103888886	-1.81586	GRMZM2G315431	0.005	2550	45	1.16333	1.48255	-0.349822	0.00282961		0.005493	0.004718	0.0057205		3.03867	2.07594	3.0674		0.0489917		153	0.261438		B6SWJ0_MAIZE Ubiquitin-protein ligase n=2 (Andropogoneae) Exp=0; maizesequence.org: Uniprot/SPTREMBL:B6SWJ0; Ubiquitin-protein ligase | UniGene:Zm.33665; Ubiquitin-protein ligase | RefSeq_peptide:NP_001147953; ubiquitin-protein ligase | RefSeq_dna:NM_001154481; ubiquitin-protein ligase (LOC100281562) mRNA | GO:0016567; protein ubiquitination | GO:0005488; binding | GO:0004842; ubiquitin-protein l…
	temperate_region_506	7	124497320	124519588	-1.42687	GRMZM2G050407	0.005	1434	15	3.30603	2.31193	0.516	2.76e-05		0.0029123	0.0017635	0.0032784		2.06066	0.235071	2.45218		0.064304		-	-		No significant hits (1e-5); maizesequence.org: Uniprot/SPTREMBL:B4FH51; Putative uncharacterized protein | Uniprot/SPTREMBL:B4FCL5; Putative uncharacterized protein | UniGene:Zm.34412; LOC100194021 | RefSeq_peptide:NP_001132556; hypothetical protein LOC100194021 | RefSeq_dna:NM_001139084; LOC100194021 (cl3480_-2) mRNA | EntrezGene:100194021; LOC100194021
	temperate_region_507	7	126900131	126921577	-1.41084	GRMZM2G133836	0.01	1447	30	2.46053	2.8305	-0.202087	0.0938379		0.0062472	0.0050927	0.0065497		2.72459	1.60645	2.79084		0.0516071		-	-		B6TY90_MAIZE Gibberellin receptor GID1L2 n=1 (Zea mays) Exp=9e-171; maizesequence.org: Uniprot/SPTREMBL:B6TY90; Gibberellin receptor GID1L2 | UniGene:Zm.37764; Gibberellin receptor GID1L2 | RefSeq_peptide:NP_001151232; gibberellin receptor GID1L2 | RefSeq_dna:NM_001157760; gibberellin receptor GID1L2 (LOC100284865) mRNA | GO:0016787; hydrolase activity | GO:0008152; metabolic process | EntrezGene…
	temperate_region_508	7	127134203	127309041	-1.73724	GRMZM2G467907	0.005	2044	19	3.92213	4.12758	-0.0736575	0.0071309		0.0027355	0.0022678	0.0027105		2.42022	1.47137	2.21116		0.0941724		-	-		B6U4F3_MAIZE Putative uncharacterized protein n=2 (Zea mays) Exp=0; maizesequence.org: Uniprot/SPTREMBL:B6U4F3; Putative uncharacterized protein | Uniprot/SPTREMBL:B4G0R6; Putative uncharacterized protein | Uniprot/SPTREMBL:B4FLS2; Putative uncharacterized protein | UniGene:Zm.101232; Hypothetical protein LOC100278143 | RefSeq_peptide:NP_001144988; hypothetical protein LOC100278143 | RefSeq_dna:N…
	temperate_region_509	7	127558726	127606714	-1.89782	GRMZM2G145101	0.005	1721	46	11.6374	11.1918	0.0563356	0.302581		0.0081529	0.0049497	0.0090741		2.92879	0.579347	3.35209		0.0880424		193	0.238342		B6TGY7_MAIZE Carbonic anhydrase n=4 (Zea mays) Exp=1e-142; maizesequence.org: GO:0004089; carbonate dehydratase activity | GO:0008270; zinc ion binding | GO:0015976; carbon utilization | Uniprot/SPTREMBL:B7ZYT1; Carbonic anhydrase (EC 4.2.1.1)
	temperate_region_510	7	127845595	127874054	-1.38026	GRMZM2G140614	0.01	2292	25	30.3642	29.711	0.031373	0.628242		0.0033947	0.0030025	0.0034845		2.82634	2.07017	2.78222		0.0473393		182	0.230769		Q6YXI1_ORYSJ Glucose-6-phosphate isomerase n=6 (Poaceae) Exp=0; maizesequence.org: Uniprot/SPTREMBL:C0PAU7; Glucose-6-phosphate isomerase (EC 5.3.1.9) | Uniprot/SPTREMBL:B6SWT4; Glucose-6-phosphate isomerase (EC 5.3.1.9) | Uniprot/SPTREMBL:B4FQC6; Glucose-6-phosphate isomerase (EC 5.3.1.9) | UniGene:Zm.117958; Glucose-6-phosphate isomerase | RefSeq_peptide:NP_001168977; hypothetical protein LOC10…
	temperate_region_511	7	130771851	130795587	-1.41955	GRMZM2G051626	0.005	1924	41	12.4465	13.3652	-0.102741	0.0151791		0.0061293	0.0068657	0.0060654		2.57496	3.04771	2.3294		0.0440234		239	0.372385		C5X358_SORBI Putative uncharacterized protein Sb02g027580 n=2 (Andropogoneae) Exp=2e-155; maizesequence.org: GO:0003824; catalytic activity
	temperate_region_512	7	130935141	131248131	-1.33701	GRMZM2G069528	0.01	1116	37	34.2997	43.539	-0.34411	0.00127497		0.00862	0.0060457	0.0089406		2.04324	0.604797	2.03852		0.0998347		-	-		No significant hits (1e-5)
	temperate_region_513	7	133037658	133271562	-1.74976	GRMZM2G394027	0.005	3192	3	0.422606	0.471011	-0.156447	0.00166746		0.0004665	0.0004273	0.0004572		3.35959	2.8818	3.16565		0.0660108		-	-		C5X3X0_SORBI Putative uncharacterized protein Sb02g028350 n=1 (Sorghum bicolor) Exp=0; maizesequence.org: GO:0007155; cell adhesion | UniGene:Zm.34338; Transcribed locus strongly similar to XP_002460454.1 hypothetical protein SORBIDRAFT_02g028350 [Sorghum bicolor]
	temperate_region_514	7	135563278	135603007	-1.52546	GRMZM2G130959	0.005	1323	43	29.7329	16.6713	0.834693	2.77e-15		0.009906	0.0054421	0.0102451		2.90502	0.253592	2.89262		0.137502		172	0.168605		C6TDB6_SOYBN Putative uncharacterized protein n=2 (Papilionoideae) Exp=1e-58
	temperate_region_515	7	135798269	135850237	-1.62059	GRMZM5G822842	0.005	754	12	3.73721	3.67078	0.0258738	0.870777		0.0042216	0.0017554	0.0046777		1.76288	-0.639003	2.04864		0.0919714		187	0.213904		No significant hits (1e-5)
	temperate_region_516	7	136251560	136340155	-1.31088	GRMZM2G097059	0.01	1186	35	78.1683	83.5974	-0.0968736	0.196764		0.0103556	0.0107192	0.0102902		3.67484	3.72499	3.42242		0.00985639		128	0.234375		B6T736_MAIZE MADS-box transcription factor 8 n=6 (Andropogoneae) Exp=1e-138; maizesequence.org: UniGene:Zm.99961; MADS-domain transcription factor 4 | Uniprot/SPTREMBL:B4FMG3; Putative uncharacterized protein | Uniprot/SPTREMBL:B6T736; MADS-box transcription factor 8 | Uniprot/SPTREMBL:D3YBA1; MADS-domain transcription factor | Uniprot/SPTREMBL:Q9ZR65; Putative MADS-domain transcription factor Fr…
	temperate_region_517	7	141109066	141148622	-1.56507	GRMZM2G069126	0.005	1060	25	2.48041	6.46997	-1.38318	5.46e-05		0.0079179	0.0088747	0.007417		3.24983	3.78714	2.698		0.0886154		147	0.22449		C3UZ68_MAIZE DRE-binding protein 3 n=2 (Zea mays) Exp=2e-82; maizesequence.org: Uniprot/SPTREMBL:C3UZ68; DRE-binding protein 3 | Uniprot/SPTREMBL:B6SLT3; SbCBF6 | UniGene:Zm.149623; TSA: Zea mays contig16236 mRNA sequence | UniGene:Zm.143804; TSA: Zea mays contig59939 mRNA sequence | UniGene:Zm.133840; Clone 377277 mRNA sequence | UniGene:Zm.128370; SbCBF6 | RefSeq_peptide:NP_001147172; sbCBF6 | …
	temperate_region_518	7	141634109	141742896	-1.37061	GRMZM2G116514	0.01	1471	50	50.7943	47.2573	0.104127	0.00437139		0.0110506	0.0125644	0.0100573		3.32836	3.97812	2.57869		0.102213		197	0.248731		B4FU25_MAIZE Membrane protein n=2 (Zea mays) Exp=2e-135; maizesequence.org: Uniprot/SPTREMBL:B6T846; Membrane protein | Uniprot/SPTREMBL:B4G1H4; Putative uncharacterized protein | UniGene:Zm.40472; Hypothetical protein LOC100274505 | RefSeq_peptide:NP_001142335; hypothetical protein LOC100274505 | RefSeq_dna:NM_001148863; hypothetical protein LOC100274505 (LOC100274505) mRNA | GO:0016021; integra…
	temperate_region_519	7	141852210	141958723	-1.364	GRMZM2G052233	0.01	1567	1	0.286155	0.257621	0.151547	0.103847		3.56e-05	0.0001792	7.2e-06		-0.553185	0.762986	-0.860495		0.145494		-	-		No significant hits (1e-5)
	temperate_region_520	7	143286604	143537994	-1.69078	GRMZM2G091586	0.005	1623	62	44.6374	34.3842	0.37651	2.08e-07		0.015818	0.0097435	0.014987		5.08674	1.90145	4.41757		0.262605		201	0.243781		B4FE88_MAIZE Putative uncharacterized protein n=1 (Zea mays) Exp=7e-76; maizesequence.org: Uniprot/SPTREMBL:B4FE88; Putative uncharacterized protein | RefSeq_peptide:NP_001131844; hypothetical protein LOC100193219 | RefSeq_dna:NM_001138372; hypothetical protein LOC100193219 (LOC100193219) mRNA | GO:0045449; regulation of transcription | GO:0030528; transcription regulator activity | GO:0008270; z…
	temperate_region_521	7	145622447	145786768	-1.4527	GRMZM2G375307	0.005	2468	72	12.1118	13.3719	-0.142785	0.0035317		0.008468	0.0072914	0.0084783		2.75024	1.82378	2.54956		0.0856103		174	0.195402		No significant hits (1e-5)
	temperate_region_522	7	147068396	147176436	-1.29126	GRMZM2G168330	0.01	693	21	318.671	348.241	-0.128019	0.00529538		0.0109328	0.0100625	0.010777		3.58148	2.95396	3.30389		0.0085444		-	-		Q6K1Q6_ORYSJ Ribosomal protein L14 n=11 (Poaceae) Exp=3e-66; maizesequence.org: GO:0003735; structural constituent of ribosome | GO:0005622; intracellular | GO:0005840; ribosome | GO:0006412; translation
	temperate_region_523¶	7	150776541	150987459	-1.73935	GRMZM2G161809	0.005	1795	19	2.08375	3.08679	-0.56693	1.14e-05		0.0033209	0.0020558	0.0036813		2.74173	0.662581	3.12099		0.0689069		-	-		B6SSG0_MAIZE Transparent testa 12 protein n=1 (Zea mays) Exp=3e-179; maizesequence.org: Uniprot/SPTREMBL:B6SSG0; Transparent testa 12 protein | UniGene:Zm.87628; Transparent testa 12 protein | RefSeq_peptide:NP_001147516; transparent testa 12 protein | RefSeq_dna:NM_001154044; transparent testa 12 protein (LOC100281125) mRNA | GO:0055085; transmembrane transport | GO:0016020; membrane | GO:001529…
	temperate_region_524¶	7	151071968	151098287	-1.79408	GRMZM2G395508	0.005	1827	12	1.20337	0.829726	0.536378	1.49e-05		0.0029698	0.0022061	0.0028748		4.56763	2.70018	4.16927		0.192595		-	-		C5X9B4_SORBI Putative uncharacterized protein Sb02g034100 n=1 (Sorghum bicolor) Exp=0; maizesequence.org: GO:0008152; metabolic process | GO:0016758; transferase activity transferring hexosyl groups | UniGene:Zm.93174; Transcribed locus strongly similar to XP_002462901.1 hypothetical protein SORBIDRAFT_02g034100 [Sorghum bicolor]
	temperate_region_525	7	152674996	152837542	-1.48694	GRMZM2G048987	0.005	2493	10	5.93248	5.68846	0.0605968	0.675871		0.0012693	0.0010853	0.00139		2.41888	1.65808	2.70283		0.0278707		255	0.4		No significant hits (1e-5)
	temperate_region_526	7	157348770	157480420	-2.25605	GRMZM5G872502	0.005	1750	19	1.36311	1.73298	-0.346358	0.165813		0.0029564	0.0017785	0.0033092		2.05706	0.168227	2.42499		0.0520946		-	-		No significant hits (1e-5)
	temperate_region_527	7	158917643	159037357	-1.53908	GRMZM5G886969	0.005	1360	47	6.61854	0.214567	4.94702	3.13e-15		0.0129834	0.0090877	0.0133758		4.25368	2.00397	4.22448		0.115223		153	0.254902		No significant hits (1e-5); maizesequence.org: Uniprot/SPTREMBL:B6TNB9; Putative uncharacterized protein | Uniprot/SPTREMBL:C0HIE3; Putative uncharacterized protein
	temperate_region_528	7	159120478	159146959	-1.48126	GRMZM2G107562	0.005	1073	32	37.6014	36.3092	0.0504513	0.532804		0.0089564	0.0061149	0.0091777		2.72955	0.90619	2.67044		0.102708		-	-		B6TG00_MAIZE Copper ion binding protein n=1 (Zea mays) Exp=9e-57; maizesequence.org: Uniprot/SPTREMBL:B6TG00; Copper ion binding proteinPutative uncharacterized protein ; | UniGene:Zm.147864; TSA: Zea mays contig24306 mRNA sequence | RefSeq_peptide:NP_001149603; LOC100283229 | RefSeq_dna:NM_001156131; LOC100283229 (pco067235) mRNA | GO:0050826; response to freezing | GO:0050825; ice binding | GO:…
	temperate_region_529	7	159400299	159614788	-1.37536	GRMZM5G816386	0.01	902	7	0.720334	1.04164	-0.532118	0.0540125		0.0028901	0.0030107	0.0029157		2.91305	3.00793	2.82291		0.0122093		-	-		No significant hits (1e-5)
	temperate_region_530	7	160133290	160333992	-1.68198	GRMZM2G374971	0.005	1319	14	15.6119	9.34859	0.739824	9.56e-05		0.00345	0.0036221	0.0033333		2.75521	2.87687	2.42691		0.0201149		169	0.218935		ZEAM_MAIZE Zeamatin n=23 (Zea) Exp=8e-130; maizesequence.org: Uniprot/SPTREMBL:B8QY31; Zeamatin-like protein | Uniprot/SPTREMBL:B8QY33; Zeamatin-like protein | Uniprot/SPTREMBL:C0P7Y2; Putative uncharacterized protein | Uniprot/SPTREMBL:Q2XXJ6; Zeamatin-like protein | Uniprot/SPTREMBL:Q2XXK4; Zeamatin-like protein | Uniprot/SPTREMBL:Q2XXK5; Zeamatin-like protein | Uniprot/SPTREMBL:Q2XXK7; Zeamati…
	temperate_region_531	7	161326701	161455533	-1.43442	GRMZM2G178829	0.005	1572	53	18.482	20.1824	-0.12698	0.357465		0.0091696	0.0075054	0.0093633		2.34286	1.27867	2.25702		0.0687297		124	0.185484		B6TSD3_MAIZE Spotted leaf protein 11 n=2 (Andropogoneae) Exp=1e-179; maizesequence.org: GO:0005488; binding
	temperate_region_532	7	161648285	161710933	-1.44755	GRMZM5G898305	0.005	1461	29	6.08188	6.08331	-0.000339292	0.865814		0.0051317	0.0045082	0.0050934		1.95631	1.70693	1.75431		0.0696785		152	0.210526		No significant hits (1e-5); maizesequence.org: Uniprot/SPTREMBL:B6TC50; ZCW7 | UniGene:Zm.94804; LOC100282860 | RefSeq_peptide:NP_001149238; LOC100282860 | RefSeq_dna:NM_001155766; LOC100282860 (umc1543) mRNA | EntrezGene:100282860; LOC100282860 | Uniprot/SPTREMBL:C0P8C4; Putative uncharacterized protein
	temperate_region_533	7	165892027	165999801	-1.54353	GRMZM2G371721	0.005	2143	28	3.87118	4.02318	-0.0555611	0.0618916		0.0032807	0.002579	0.003362		1.81611	0.758498	1.75839		0.00712015		-	-		Q5GAN9_MAIZE AT hook-containing MAR binding 1-like protein n=1 (Zea mays) Exp=0; maizesequence.org: Uniprot/SPTREMBL:Q5GAS7; AT hook-containing MAR binding 1-like protein Fragment | Uniprot/SPTREMBL:Q5GAN9; AT hook-containing MAR binding 1-like protein | Uniprot/SPTREMBL:B4FFH3; Putative uncharacterized protein | UniGene:Zm.103698; Hypothetical protein LOC100193564 | RefSeq_peptide:NP_001132145; …
	temperate_region_534	7	166948738	167053346	-1.60215	GRMZM2G427408	0.005	2346	5	0.713457	0.616315	0.211158	0.131405		0.0006925	0.0007395	0.0006786		2.06034	2.23019	1.87842		0.0333862		-	-		No significant hits (1e-5)
	temperate_region_535	7	167144041	167358491	-1.38714	GRMZM2G158021	0.01	2186	16	36.7795	37.0203	-0.00941759	0.209682		0.0019119	0.0013463	0.0020053		1.81312	0.479744	1.86549		0.0708051		130	0.107692		Q7XI68_ORYSJ Os07g0627800 protein n=5 (Poaceae) Exp=0; maizesequence.org: Uniprot/SPTREMBL:B6TI04; Developmentally-regulated GTP-binding protein 1 | RefSeq_peptide:NP_001149773; developmentally-regulated GTP-binding protein 1 | RefSeq_dna:NM_001156301; developmentally-regulated GTP-binding protein 1 (LOC100283400) mRNA | GO:0017111; nucleoside-triphosphatase activity | GO:0005622; intracellular |…
	temperate_region_536	7	168241112	168301477	-1.33663	GRMZM2G160569	0.01	1812	63	88.4934	98.0824	-0.148425	0.0531741		0.0094106	0.0091538	0.0091509		2.35012	2.05771	2.01607		0.0741911		129	0.155039		C5X399_SORBI Putative uncharacterized protein Sb02g040470 n=2 (Andropogoneae) Exp=0; maizesequence.org: Uniprot/SPTREMBL:B4F9X6; Putative uncharacterized protein | RefSeq_peptide:NP_001141895; hypothetical protein LOC100274042 | EntrezGene:100274042; LOC100274042
	temperate_region_537	7	170234063	170665462	-1.37584	GRMZM2G020574	0.01	1320	5	4.27083	4.41975	-0.0494452	0.47131		0.0010586	0.0012173	0.0009713		1.53174	1.93484	1.16584		0.0104505		-	-		No significant hits (1e-5)		BAS1
	temperate_region_538	7	171336631	171370155	-1.3528	AC234159.1_FG002	0.01	1164	18	4.00392	4.27061	-0.0930293	0.844431		0.0055619	0.0052812	0.005603		3.46582	3.02788	3.32416		0.0225839		208	0.326923		No significant hits (1e-5)
	temperate_region_539	7	171718748	171834487	-1.72341	GRMZM2G025885	0.005	1247	4	0.668123	0.645227	0.0503079	0.339647		0.0012405	0.0015109	0.0010982		2.56832	3.38478	1.99245		0.0567011		-	-		C5X4U2_SORBI Putative uncharacterized protein Sb02g042120 n=1 (Sorghum bicolor) Exp=4e-59; maizesequence.org: GO:0055114; oxidation reduction | GO:0016491; oxidoreductase activity | GO:0009239; enterobactin biosynthetic process | GO:0008667; 23-dihydro-23-dihydroxybenzoate dehydrogenase activity | GO:0008152; metabolic process | GO:0004022; alcohol dehydrogenase (NAD) activity
	temperate_region_540	7	172454713	172958399	-1.32139	GRMZM2G126261	0.01	1554	38	3.56377	0.966838	1.88206	4.62e-08		0.0070406	0.0073065	0.0063826		2.55934	2.60447	2.13604		0.0878807		-	-		PER42_MAIZE Peroxidase 42 n=2 (Zea mays) Exp=5e-151; maizesequence.org: Uniprot/SWISSPROT:A5H453; Peroxidase 42 Precursor (EC 1.11.1.7)(Plasma membrane-bound peroxidase 3-1)(pmPOX3-1) | Uniprot/SPTREMBL:B4G1S4; Putative uncharacterized protein | RefSeq_peptide:NP_001106019; peroxidase 42 precursor | RefSeq_dna:NM_001112549; LOC100101533 (pco073925) mRNA | GO:0055114; oxidation reduction | GO:0045…		FLP1;FPF1
	temperate_region_541	7	173807875	173848463	-1.299	AC155434.2_FG005	0.01	1104	6	0.710618	0.852115	-0.261973	0.0157987		0.0016559	0.0017498	0.0015091		1.93894	2.0612	1.4964		0.0370212		170	0.288235		No significant hits (1e-5)
	temperate_region_542	7	174136366	174240096	-1.76647	GRMZM2G361847	0.005	2033	32	17.0793	18.7141	-0.131879	0.018788		0.0045547	0.0037922	0.0046911		2.53355	1.53669	2.50071		0.0432508		163	0.184049		Q7X993_ORYSJ Os07g0687700 protein n=9 (Poaceae) Exp=8e-139; maizesequence.org: Uniprot/SPTREMBL:C0HGY0; Putative uncharacterized protein | UniGene:Zm.94569; Hypothetical protein LOC100279481 | UniGene:Zm.156662; Full-length cDNA clone ZM_BFc0073E19 | GO:0046983; protein dimerization activity | GO:0043565; sequence-specific DNA binding | GO:0006355; regulation of transcription DNA-dependent | GO:0…
	temperate_region_543	7	174559385	174596448	-1.32785	GRMZM2G056772	0.01	808	16	37.0038	47.6209	-0.363923	0.0159882		0.0048431	0.0047674	0.0049782		1.54725	1.3743	1.51147		0.0283687		-	-		No significant hits (1e-5)
	temperate_region_544	8	3145556	3253489	-1.38022	GRMZM5G806649	0.01	868	19	11.307	10.5576	0.0989274	0.733019		0.0059243	0.0039502	0.006653		2.02981	0.438934	2.41101		0.0398833		-	-		No significant hits (1e-5)
	temperate_region_545	8	3416738	3675926	-1.39284	GRMZM2G175071	0.01	2017	90	18.2926	12.6935	0.527168	9.46e-07		0.0142004	0.012259	0.0144166		3.33434	2.32228	3.20048		0.0620361		134	0.126866		B6U7B9_MAIZE Hydroxymethylglutaryl-CoA lyase n=2 (Zea mays) Exp=0; maizesequence.org: Uniprot/SPTREMBL:B6U7B9; Hydroxymethylglutaryl-CoA lyase | Uniprot/SPTREMBL:B4FFY3; Putative uncharacterized protein | UniGene:Zm.66814; Hypothetical protein LOC100193689 | RefSeq_peptide:NP_001132253; hypothetical protein LOC100193689 | RefSeq_dna:NM_001138781; hypothetical protein LOC100193689 (LOC100193689) m…
	temperate_region_546	8	3911705	3939327	-1.31903	GRMZM2G050325	0.01	1273	29	22.164	22.6409	-0.0307133	0.0491842		0.004435	0.0032916	0.0050328		0.828399	-0.155737	1.13811		0.0319404		142	0.140845		No significant hits (1e-5)
	temperate_region_547	8	4790581	5146608	-1.30685	GRMZM2G475017	0.01	2396	58	10.5437	11.3191	-0.102375	0.0302102		0.006253	0.0055571	0.0061838		2.10058	1.41727	2.11008		0.0924859		155	0.180645		No significant hits (1e-5)		FLP1;FPF1
	temperate_region_548	8	6012846	6301108	-2.13873	GRMZM2G058681	0.005	2595	35	3.19139	1.47479	1.11367	1.59e-08		0.0041999	0.0024617	0.0046428		2.95992	0.707493	3.34358		0.0736636		-	-		B6TD58_MAIZE Zinc finger, C3HC4 type family protein n=2 (Zea mays) Exp=1e-77; maizesequence.org: GO:0008270; zinc ion binding | UniGene:Zm.97101; Hypothetical protein LOC100384687
	temperate_region_549	8	6807559	6904116	-1.51919	GRMZM2G146163	0.005	1354	28	0.59519	0.598621	-0.00829273	0.318		0.0063407	0.0059993	0.0063865		2.79217	2.35988	2.64399		0.0887921		189	0.354497		B6U349_MAIZE Chaperone protein dnaJ 20 n=1 (Zea mays) Exp=8e-80; maizesequence.org: Uniprot/SPTREMBL:B6U349; Chaperone protein dnaJ 20 | UniGene:Zm.60487; Transcribed locus | UniGene:Zm.124344; Chaperone protein dnaJ 20 | RefSeq_peptide:NP_001151671; chaperone protein dnaJ 20 | RefSeq_dna:NM_001158199; chaperone protein dnaJ 20 (LOC100285306) mRNA | GO:0031072; heat shock protein binding | Entrez…
	temperate_region_550	8	7417834	7441467	-2.00926	GRMZM2G154499	0.005	918	20	4.52901	4.45002	0.0253845	0.141361		0.0066278	0.0063309	0.0064954		2.60819	2.24942	2.33778		0.0553121		-	-		B6SL54_MAIZE HESB-like domain-containing protein 2 n=5 (Andropogoneae) Exp=6e-50; maizesequence.org: Uniprot/SPTREMBL:B6TBM8; HESB-like domain-containing protein 2Putative uncharacterized protein ; | Uniprot/SPTREMBL:B6SL54; HESB-like domain-containing protein 2 | UniGene:Zm.33186; HESB-like domain-containing protein 2 | RefSeq_peptide:NP_001149194; HESB-like domain-containing protein 2 | RefSeq_…
	temperate_region_551	8	7612687	7778300	-1.5881	GRMZM2G129806	0.005	2564	50	6.97369	6.80802	0.0346866	0.587449		0.0070031	0.0060665	0.0072139		3.96677	2.90061	3.93413		0.0770548		174	0.155172		B4FWJ3_MAIZE Putative uncharacterized protein n=1 (Zea mays) Exp=0; maizesequence.org: Uniprot/SPTREMBL:B4FWJ3; Putative uncharacterized protein | UniGene:Zm.18504; Hypothetical protein LOC100279335 | RefSeq_peptide:NP_001145828; hypothetical protein LOC100279335 | RefSeq_dna:NM_001152356; hypothetical protein LOC100279335 (LOC100279335) mRNA | EntrezGene:100279335; hypothetical protein LOC100279…
	temperate_region_552	8	8604577	8628147	-1.42475	GRMZM2G098015	0.005	1251	12	1.0438	0.979176	0.0922082	0.237383		0.0034445	0.0032174	0.0035023		3.17115	2.69339	3.09888		0.0503525		-	-		No significant hits (1e-5); maizesequence.org: RefSeq_peptide:NP_001144198; hypothetical protein LOC100277058 | RefSeq_peptide:NP_001145398; hypothetical protein LOC100278749 | UniGene:Zm.125649; Hypothetical protein LOC100278749 | UniGene:Zm.144163; TSA: Zea mays contig57371 mRNA sequence | UniGene:Zm.148473; TSA: Zea mays contig21489 mRNA sequence | UniGene:Zm.38171; Hypothetical protein LOC100…
	temperate_region_553	8	13768471	13812004	-1.51914	GRMZM2G079458	0.005	1902	55	5.9335	7.2062	-0.280356	0.000210566		0.0097687	0.0099857	0.0096569		3.59621	3.5585	3.30122		0.0498027		150	0.213333		No significant hits (1e-5); maizesequence.org: EntrezGene:100191782; hypothetical protein LOC100191782 | GO:0003677; DNA binding | RefSeq_peptide:NP_001130679; hypothetical protein LOC100191782 | Uniprot/SPTREMBL:B4FA48; Putative uncharacterized protein | Uniprot/SPTREMBL:B6SVU4; MYB-like transcription factor DIVARICATA
	temperate_region_554	8	14531175	14605565	-1.34699	GRMZM2G052869	0.01	1266	44	2379.43	1930.73	0.301468	0.00370256		0.01222	0.010658	0.0116992		3.78	2.78654	3.28629		0.0624133		116	0.258621		B6TMY6_MAIZE Metallothionein-like protein type 2 n=6 (Zea mays) Exp=4e-10; maizesequence.org: UniGene:Zm.19682; Hypothetical protein LOC100276909
	temperate_region_555	8	15089468	15121310	-1.29341	GRMZM2G165692	0.01	2121	46	9.45874	8.80534	0.103268	0.173474		0.0071304	0.0072146	0.0068562		3.37115	3.27299	2.92761		0.0758666		135	0.140741		No significant hits (1e-5)
	temperate_region_556	8	16680779	16865009	-1.61232	GRMZM2G143211	0.005	2411	51	11.7992	9.6052	0.296802	0.000333068		0.0070522	0.0065364	0.0071961		3.48987	2.86706	3.39545		0.0244063		155	0.212903		C5XNH5_SORBI Putative uncharacterized protein Sb03g004650 n=3 (Andropogoneae) Exp=0; maizesequence.org: Uniprot/SPTREMBL:C4J7K3; Putative uncharacterized protein | Uniprot/SPTREMBL:C4J4C4; Putative uncharacterized protein | UniGene:Zm.88691; Transcribed locus | UniGene:Zm.13550; Full-length cDNA clone ZM_BFc0046D18
	temperate_region_557	8	17370160	17436460	-1.52318	GRMZM2G061932	0.005	1284	30	2.17349	2.5112	-0.208363	0.362451		0.0077993	0.0060633	0.0080365		3.30108	1.84816	3.27737		0.0655186		83	0.0843373		B6U3F4_MAIZE Lipase/lipooxygenase, PLAT/LH2 n=2 (Zea mays) Exp=7e-70; maizesequence.org: Uniprot/SPTREMBL:B6U3F4; Lipase/lipooxygenase PLAT/LH2 | Uniprot/SPTREMBL:B4G0V9; Putative uncharacterized protein | UniGene:Zm.12128; Hypothetical protein LOC100274420 | RefSeq_peptide:NP_001142251; hypothetical protein LOC100274420 | RefSeq_dna:NM_001148779; hypothetical protein LOC100274420 (LOC100274420) …
	temperate_region_558	8	17862894	17981201	-1.29571	GRMZM2G175171	0.01	2324	68	11.0743	11.8955	-0.103207	0.00414591		0.0085292	0.0091251	0.0078915		2.76343	2.98365	2.37445		0.122969		157	0.203822		No significant hits (1e-5)
	temperate_region_559	8	18188587	18330919	-1.38054	GRMZM2G107639	0.01	2134	40	66.2	81.4636	-0.299326	2.33e-08		0.0066178	0.0060369	0.00658		3.76995	3.03791	3.51425		0.107908		160	0.13125		No significant hits (1e-5)
	temperate_region_560	8	18417657	18461290	-1.35944	GRMZM2G078267	0.01	1328	48	2.26727	2.61712	-0.20702	0.0677784		0.0117139	0.0088176	0.0120959		3.29693	1.65919	3.27671		0.0915985		137	0.189781		No significant hits (1e-5)
	temperate_region_561	8	18674444	18786550	-1.70579	GRMZM2G365983	0.005	2166	7	4.62576	4.72091	-0.0293753	0.428415		0.0007746	0.0006343	0.0008399		1.19162	0.549225	1.34126		0.0213075		-	-		No significant hits (1e-5)
	temperate_region_562	8	21800058	21886830	-1.41005	GRMZM2G032049	0.01	3194	62	115.195	122.89	-0.0932942	0.305202		0.0046337	0.0039671	0.0047733		1.73691	0.952759	1.69186		0.0198585		154	0.233766		Q5VRX8_ORYSJ Os01g0185200 protein n=4 (Poaceae) Exp=0; maizesequence.org: GO:0016876; ligase activity forming aminoacyl-tRNA and related compounds | GO:0043039; tRNA aminoacylation | RefSeq_dna:NM_001158833; glutaminyl-tRNA synthetase (LOC100285944) mRNA | RefSeq_peptide:NP_001152305; glutaminyl-tRNA synthetase | UniGene:Zm.125391; Clone 443779 mRNA sequence | UniGene:Zm.64662; Glutaminyl-tRNA sy…
	temperate_region_563	8	23368964	23437791	-1.42705	GRMZM2G472625	0.005	2210	53	29.2815	29.5351	-0.0124426	0.153452		0.0074968	0.0072353	0.007695		3.10931	2.74115	3.05079		0.0428325		125	0.144		B6TBH6_MAIZE Shaggy-related protein kinase eta n=5 (Poaceae) Exp=0; maizesequence.org: Uniprot/SPTREMBL:B6TBH6; Shaggy-related protein kinase eta | Uniprot/SPTREMBL:B4FE45; Putative uncharacterized protein | UniGene:Zm.67306; Hypothetical protein LOC100193185 | UniGene:Zm.156347; Clone 281495 mRNA sequence | UniGene:Zm.151248; TSA: Zea mays contig08455 mRNA sequence | RefSeq_peptide:NP_001131812;…
	temperate_region_564	8	28467796	28489358	-1.47184	GRMZM2G069295	0.005	646	4	3.56385	5.25382	-0.559932	9.68e-08		0.0015934	0.0015312	0.0014978		1.17746	1.00001	0.923951		0.0611919		-	-		No significant hits (1e-5)
	temperate_region_565	8	38795820	38818358	-1.29762	GRMZM2G003417	0.01	900	19	8.28933	8.09886	0.033536	0.383238		0.0044236	0.0024036	0.0051187		1.02021	-0.644034	1.41575		0.0528287		-	-		C5XIW6_SORBI Putative uncharacterized protein Sb03g013060 n=1 (Sorghum bicolor) Exp=1e-68
	temperate_region_566	8	39006489	39028390	-1.43348	GRMZM2G305362	0.005	1902	19	19.4844	29.1783	-0.582579	9.63e-08		0.0029399	0.0016931	0.0033878		2.4206	0.260443	2.98096		0.0754817		-	-		C5XIW5_SORBI Putative uncharacterized protein Sb03g013050 n=1 (Sorghum bicolor) Exp=4e-64; maizesequence.org: UniGene:Zm.38360; Transcribed locus moderately similar to XP_002455555.1 hypothetical protein SORBIDRAFT_03g013050 [Sorghum bicolor] | UniGene:Zm.27240; Transcribed locus weakly similar to NP_001042884.1 Os01g0318400 [Oryza sativa Japonica Group]
	temperate_region_567	8	66546104	66571688	-2.32573	GRMZM2G092147	0.005	1992	35	5.87288	4.75475	0.304698	0.00854356		0.0050848	0.0029615	0.0058157		2.56199	0.267931	3.10975		0.0621396		-	-		B6UCD6_MAIZE Putative uncharacterized protein n=1 (Zea mays) Exp=2e-21; maizesequence.org: Uniprot/SPTREMBL:B6UCD6; Putative uncharacterized protein | UniGene:Zm.142160; Hypothetical protein LOC100278699 | UniGene:Zm.125945; Clone 1475257 mRNA sequence
	temperate_region_568	8	68213172	68238922	-1.3154	GRMZM2G056079	0.01	2547	17	3.28445	3.31056	-0.0114266	0.157318		0.0015765	0.0013074	0.0016422		1.4305	0.675747	1.44401		0.00103928		204	0.397059		B4F9E0_MAIZE Putative uncharacterized protein n=1 (Zea mays) Exp=2e-115
	temperate_region_569	8	73676122	73748033	-1.35124	GRMZM2G063069	0.01	1782	23	46.1446	44.4055	0.0554236	0.259159		0.0044042	0.0021311	0.0048587		3.30198	0.195454	3.69975		0.155081		-	-		No significant hits (1e-5)
	temperate_region_570	8	73836704	73864311	-1.42798	GRMZM2G002034	0.005	1857	27	1.8582	1.81175	0.0365196	0.179733		0.0052684	0.0033954	0.0056559		3.75263	1.37584	4.00227		0.111099		-	-		B4FX87_MAIZE Putative uncharacterized protein n=1 (Zea mays) Exp=0; maizesequence.org: Uniprot/SPTREMBL:B4FX87; Putative uncharacterized protein | Uniprot/SPTREMBL:B4FAG1; Putative uncharacterized protein | UniGene:Zm.151625; TSA: Zea mays contig06629 mRNA sequence | RefSeq_peptide:NP_001141617; hypothetical protein LOC100273736 | RefSeq_dna:NM_001148145; hypothetical protein LOC100273736 (LOC100…
	temperate_region_571	8	80027654	80056134	-1.63224	GRMZM2G106526	0.005	1116	7	13.9511	15.0221	-0.106715	0.210998		0.0021325	0.0013558	0.0023499		2.49264	0.804115	2.80914		0.091114		-	-		B6T7N8_MAIZE ATP10 protein n=1 (Zea mays) Exp=2e-135; maizesequence.org: Uniprot/SPTREMBL:B6T7N8; ATP10 proteinPutative uncharacterized protein ; | Uniprot/SPTREMBL:B4FVY1; Putative uncharacterized protein | RefSeq_peptide:NP_001148847; ATP10 protein | RefSeq_dna:NM_001155375; ATP10 protein (LOC100282465) mRNA | GO:0033615; mitochondrial proton-transporting ATP synthase complex assembly | GO:0005…
	temperate_region_572	8	82841693	82863963	-1.5311	GRMZM2G055116	0.005	1798	17	25.2263	29.1814	-0.210123	1.44e-09		0.0024384	0.0003321	0.0030658		1.78153	-1.43806	2.68502		0.17639		-	-		C0HGU1_MAIZE Putative uncharacterized protein n=1 (Zea mays) Exp=3e-167; maizesequence.org: Uniprot/SPTREMBL:C0HGU1; Putative uncharacterized protein | UniGene:Zm.8939; Hypothetical protein LOC100381535 | RefSeq_peptide:NP_001167835; hypothetical protein LOC100381535 | RefSeq_dna:NM_001174364; hypothetical protein LOC100381535 (LOC100381535) mRNA | EntrezGene:100381535; hypothetical protein LOC10…
	temperate_region_573	8	87228606	87253400	-1.50623	GRMZM2G145573	0.005	756	16	30.3251	23.1512	0.389428	3.05e-05		0.0076714	0.0071074	0.0074987		3.43193	2.87124	3.12537		0.0654152		-	-		B6T0D7_MAIZE Catalytic/ oxidoreductase, acting on NADH or NADPH n=3 (Zea mays) Exp=2e-33; maizesequence.org: Uniprot/SPTREMBL:B6U636; Catalytic/ oxidoreductase acting on NADH or NADPH | Uniprot/SPTREMBL:B6T0D7; Catalytic/ oxidoreductase acting on NADH or NADPH | Uniprot/SPTREMBL:B4FF33; Putative uncharacterized protein | UniGene:Zm.122784; LOC100285331 | RefSeq_peptide:NP_001152949; LOC100285331 …
	temperate_region_574	8	87666566	87737967	-1.52721	GRMZM2G323456	0.005	285	7	0.814852	0.689137	0.241747	0.0454116		0.0090107	0.0065679	0.0097173		2.8412	1.939	3.07773		0.0555631		-	-		C5YXL1_SORBI Putative uncharacterized protein Sb09g019530 n=1 (Sorghum bicolor) Exp=5e-20; maizesequence.org: GO:0016787; hydrolase activity | UniGene:Zm.32591; Transcribed locus moderately similar to XP_002439758.1 hypothetical protein SORBIDRAFT_09g019530 [Sorghum bicolor]
	temperate_region_575	8	91374943	91500639	-1.44053	GRMZM2G047097	0.005	919	23	72.2826	76.3402	-0.0787957	0.232661		0.0071294	0.0059103	0.0073163		2.33989	1.3878	2.29434		0.0518533		-	-		B6T224_MAIZE Mitochondria fission 1 protein n=1 (Zea mays) Exp=6e-62; maizesequence.org: EntrezGene:100285909; LOC100285909 | RefSeq_dna:NM_001158798; LOC100285909 (pco067418a) nuclear gene encoding mitochondrial protein mRNA | RefSeq_peptide:NP_001152270; LOC100285909 | Uniprot/SPTREMBL:B6T224; Mitochondria fission 1 protein
	temperate_region_576	8	91765747	91854753	-1.83311	GRMZM2G124455	0.005	1354	11	76.5567	84.1545	-0.136511	0.150866		0.0025818	0.0007406	0.0029682		2.49804	-0.753118	3.03941		0.198098		-	-		No significant hits (1e-5)
	temperate_region_577	8	94564630	94588875	-1.76181	GRMZM5G898867	0.005	1664	14	13.3735	11.2447	0.250139	1.02e-06		0.0030548	0.0028111	0.0030293		3.34642	2.76758	3.12919		0.0521681		-	-		No significant hits (1e-5); maizesequence.org: Uniprot/SPTREMBL:C4J5F4; Putative uncharacterized protein
	temperate_region_578	8	95115931	95139840	-1.88071	GRMZM2G086637	0.005	1667	25	5.13365	5.39302	-0.071108	0.876132		0.0031177	0.0030461	0.0032406		1.03934	0.843869	1.03312		0.0170754		-	-		No significant hits (1e-5)
	temperate_region_579	8	101316807	101450285	-1.36373	GRMZM2G316889	0.01	2151	19	1.90075	1.75989	0.111082	0.514184		0.0014216	0.0016405	0.0011886		0.217226	0.524352	-0.331303		0.00684962		-	-		C5YYD3_SORBI Putative uncharacterized protein Sb09g021330 n=2 (Andropogoneae) Exp=0; maizesequence.org: Uniprot/SPTREMBL:C0HIH4; Putative uncharacterized protein | Uniprot/SPTREMBL:C0HHN2; Putative uncharacterized protein | RefSeq_peptide:NP_001168010; hypothetical protein LOC100381733 | RefSeq_dna:NM_001174539; hypothetical protein LOC100381733 (LOC100381733) mRNA | GO:0055085; transmembrane tra…
	temperate_region_580	8	106618045	106640650	-1.67542	GRMZM2G016605	0.005	1352	59	4.82159	4.05937	0.248253	0.0016845		0.0123077	0.0087215	0.0129954		2.55483	0.993231	2.64829		0.06877		121	0.181818		B0S4S8_SORBI Putative GID1-like gibberellin receptor n=4 (Andropogoneae) Exp=3e-146; maizesequence.org: Uniprot/SPTREMBL:B4FJG3; Putative uncharacterized protein | RefSeq_peptide:NP_001136607; hypothetical protein LOC100216730 | RefSeq_dna:NM_001143135; hypothetical protein LOC100216730 (LOC100216730) mRNA | EntrezGene:100216730; hypothetical protein LOC100216730
	temperate_region_581	8	115627751	115648759	-1.66406	GRMZM2G413687	0.005	1009	20	2.30012	2.30704	-0.00433204	0.761644		0.0047349	0.0031158	0.0052762		1.51881	0.0611128	1.81582		0.0420154		-	-		C5YWA4_SORBI Putative uncharacterized protein Sb09g016440 n=1 (Sorghum bicolor) Exp=4e-76
	temperate_region_582	8	116012161	116036950	-1.80793	GRMZM2G174370	0.005	1655	15	10.8427	11.1724	-0.043204	0.13221		0.0025044	0.0006357	0.0030296		2.02749	-1.09355	2.77506		0.157365		-	-		B4FD11_MAIZE Putative uncharacterized protein n=2 (Zea mays) Exp=0; maizesequence.org: Uniprot/SPTREMBL:B7ZZX8; Putative uncharacterized protein | Uniprot/SPTREMBL:B4FQF7; Putative uncharacterized protein | RefSeq_peptide:NP_001146213; hypothetical protein LOC100279783 | RefSeq_dna:NM_001152741; hypothetical protein LOC100279783 (LOC100279783) mRNA | EntrezGene:100279783; hypothetical protein LOC…
	temperate_region_583	8	116475135	116496871	-1.55218	GRMZM2G421415	0.005	1737	20	4.33048	4.16495	0.0562264	0.141233		0.0033849	0.0027271	0.0035429		2.4376	1.36784	2.49402		0.0533625		-	-		No significant hits (1e-5)
	temperate_region_584	8	118314556	118335631	-1.32908	GRMZM2G009968	0.01	1076	9	2.39878	3.03246	-0.33819	0.00859787		0.0032964	0.0029163	0.0033411		3.43471	2.68885	3.35637		0.033216		-	-		No significant hits (1e-5)
	temperate_region_585	8	118845906	118889384	-2.11584	GRMZM2G162445	0.005	2692	12	2.6433	2.76687	-0.0659139	0.431927		0.0015142	0.0014266	0.0015777		2.87979	2.46562	2.93393		0.01387		-	-		MCM31_MAIZE DNA replication licensing factor MCM3 homolog 1 n=9 (Poaceae) Exp=0; maizesequence.org: RefSeq_dna:NM_001138435; hypothetical protein LOC100193296 (LOC100193296) mRNA | RefSeq_peptide:NP_001131907; hypothetical protein LOC100193296 | UniGene:Zm.13913; Replication origin activator 4 | UniGene:Zm.95586; Hypothetical protein LOC100193296 | Uniprot/SPTREMBL:B4FEI4; Putative uncharacterize…
	temperate_region_586	8	119709003	119732507	-1.5296	GRMZM2G161009	0.005	1898	9	12.5626	13.027	-0.0523666	0.0153955		0.0009776	0.0011934	0.0009442		0.814069	1.35284	0.605697		0.0215241		-	-		No significant hits (1e-5)
	temperate_region_587	8	120045236	120073628	-1.49137	GRMZM2G034647	0.005	1796	10	1.6385	1.63263	0.00518118	0.500554		0.002103	0.00183	0.0021391		3.29735	2.4809	3.23402		0.090626		-	-		No significant hits (1e-5)		NF-YC11	cyclin1, cyc1
	temperate_region_588	8	124573741	124667923	-1.54893	GRMZM2G071223	0.005	695	24	6.32356	6.79757	-0.104284	0.475156		0.0094322	0.0083888	0.0097623		2.15413	1.67868	2.14726		0.0313401		137	0.167883		B6SIQ4_MAIZE Putative uncharacterized protein n=1 (Zea mays) Exp=1e-26; maizesequence.org: Uniprot/SPTREMBL:B6SIQ4; Putative uncharacterized protein		ATHXK1
	temperate_region_589	8	124920000	125022511	-1.65311	GRMZM5G855375	0.005	1162	38	0.198302	0.269317	-0.44161	0.00271974		0.0106345	0.0095769	0.0111181		3.24	2.49792	3.29819		0.0392392		173	0.219653		No significant hits (1e-5)
	temperate_region_590	8	125284565	125327107	-1.48174	GRMZM2G044866	0.005	2095	32	3.31198	3.98245	-0.26596	1.79e-06		0.0035882	0.0027665	0.0039022		1.5591	0.485896	1.75649		0.0259776		243	0.353909		C5YUF7_SORBI Putative uncharacterized protein Sb09g026520 n=1 (Sorghum bicolor) Exp=0; maizesequence.org: UniGene:Zm.94846; Hypothetical protein LOC100304235 | RefSeq_dna:NM_001165680; hypothetical protein LOC100304235 (LOC100304235) mRNA
	temperate_region_591	8	125459959	125549093	-3.08178	GRMZM2G017142	0.005	1251	3	10.9657	12.3488	-0.171369	2.28e-06		0.0006247	0.0004812	0.0006498		1.08634	0.451573	1.10751		0.0141632		-	-		No significant hits (1e-5)
	temperate_region_592	8	131668500	131704614	-1.32737	GRMZM2G012584	0.01	2268	35	6.60192	6.01089	0.135307	0.214191		0.0053372	0.0041983	0.0056296		3.58333	2.10583	3.707		0.0587746		163	0.184049		B4F9U2_MAIZE IQD1 n=4 (Zea mays) Exp=1e-174; maizesequence.org: UniGene:Zm.77362; Hypothetical protein LOC100277647 | Uniprot/SPTREMBL:C0PDW2; Putative uncharacterized protein | Uniprot/SPTREMBL:C4J0T5; Putative uncharacterized protein
	temperate_region_593	8	134453276	134542428	-1.3288	GRMZM2G067985	0.01	1671	51	263.637	294.251	-0.158497	0.00629041		0.0104808	0.0087798	0.010844		3.67813	2.47375	3.67246		0.023935		70	0.0142857		B8AWW7_ORYSI Putative uncharacterized protein n=1 (Oryza sativa subsp. indica) Exp=3e-87; maizesequence.org: GO:0005515; protein binding | GO:0005524; ATP binding
	temperate_region_594	8	135198445	135222407	-1.29442	GRMZM2G339151	0.01	2550	23	4.8043	4.5815	0.0685087	0.289979		0.0031071	0.0036761	0.0027454		3.3575	4.26463	2.49563		0.0938258		-	-		C5YXY0_SORBI Putative uncharacterized protein Sb09g000320 n=1 (Sorghum bicolor) Exp=0; maizesequence.org: UniGene:Zm.26422; Full-length cDNA clone ZM_BFb0217E05 | GO:0016567; protein ubiquitination | GO:0008270; zinc ion binding | GO:0005515; protein binding | GO:0004842; ubiquitin-protein ligase activity | GO:0000151; ubiquitin ligase complex
	temperate_region_595	8	136402826	136428849	-1.28438	AC207342.3_FG007	0.01	855	12	14.5471	15.443	-0.086217	0.00111529		0.0036873	0.0036858	0.0035715		1.72482	1.61567	1.46687		0.0243122		156	0.173077		No significant hits (1e-5)
	temperate_region_596	8	149139865	149162839	-1.50675	GRMZM2G075092	0.005	1167	30	8.8674	11.6694	-0.396145	0.00130292		0.0089884	0.0092254	0.0084584		3.58215	3.57988	3.01842		0.0362619		-	-		C5XFZ6_SORBI Putative uncharacterized protein Sb03g030560 n=1 (Sorghum bicolor) Exp=7e-126; maizesequence.org: UniGene:Zm.25501; TSA: Zea mays contig34834 mRNA sequence
	temperate_region_597	8	152422818	152448814	-1.36614	GRMZM2G077187	0.01	1659	23	2.68055	3.53612	-0.399642	0.00486782		0.00462	0.0032795	0.0049484		3.16563	1.39445	3.37375		0.0858424		-	-		C4JA04_MAIZE Putative uncharacterized protein n=1 (Zea mays) Exp=2e-162; maizesequence.org: GO:0003824; catalytic activity | GO:0016020; membrane | UniGene:Zm.24873; Full-length cDNA clone ZM_BFb0146M04 | Uniprot/SPTREMBL:C4JA04; Putative uncharacterized protein
	temperate_region_598	8	155004820	155091200	-1.6752	GRMZM2G408706	0.005	3236	23	2.31633	2.44344	-0.0770726	0.0214119		0.0027316	0.0028474	0.0025591		4.03759	4.14801	3.42585		0.0382534		-	-		B6SM48_MAIZE S-adenosylmethionine-dependent methyltransferase n=5 (Andropogoneae) Exp=3e-109
	temperate_region_599	8	156339765	156502164	-2.13003	GRMZM2G176301	0.005	1145	14	6.1072	5.43678	0.167761	0.0268221		0.0041541	0.0033268	0.0043862		2.98375	1.81715	3.1089		0.0549658		-	-		No significant hits (1e-5)
	temperate_region_600	8	156606216	156783008	-2.33608	GRMZM2G168412	0.005	1458	20	4.79052	4.80745	-0.00508871	0.399838		0.0032647	0.0027638	0.0033931		1.50413	0.787647	1.50826		0.0373528		130	0.169231		No significant hits (1e-5)
	temperate_region_601	8	157365135	157484003	-1.74891	GRMZM2G133926	0.005	2439	31	28.2022	28.4304	-0.0116244	0.403053		0.0030499	0.0016762	0.0032974		1.6427	-0.377839	1.81867		0.104805		145	0.193103		C5XIK9_SORBI Putative uncharacterized protein Sb03g046480 n=1 (Sorghum bicolor) Exp=3e-54; maizesequence.org: UniGene:Zm.99963; TSA: Zea mays contig41458 mRNA sequence | UniGene:Zm.20063; TSA: Zea mays contig30271 mRNA sequence | GO:0006334; nucleosome assembly | GO:0003677; DNA binding | GO:0003676; nucleic acid binding | GO:0000786; nucleosome
	temperate_region_602	8	157608948	157766818	-1.37497	GRMZM2G105221	0.01	2697	45	15.2319	14.5765	0.0634481	0.396278		0.0053614	0.005997	0.0046831		3.22555	3.75423	2.2787		0.154093		157	0.159236		No significant hits (1e-5)
	temperate_region_603	8	157949046	158000070	-1.30366	GRMZM2G319187	0.01	898	2	2.52197	2.56448	-0.0241177	0.840967		0.0008637	0.0011134	0.0006746		1.96103	2.81399	1.19926		0.166249		143	0.13986		Q9FRZ1_MAIZE Response regulator 4 n=3 (Zea mays) Exp=3e-103; maizesequence.org: Uniprot/SPTREMBL:B8A214; Putative uncharacterized protein | UniGene:Zm.137599; Hypothetical protein LOC100280118 | RefSeq_peptide:NP_001146526; hypothetical protein LOC100280118 | RefSeq_dna:NM_001153054; hypothetical protein LOC100280118 (LOC100280118) mRNA | GO:0006355; regulation of transcription DNA-dependent | GO…
	temperate_region_604	8	158976011	159105771	-2.67615	GRMZM2G060723	0.005	1923	13	0.745739	0.698265	0.0948963	0.792198		0.0022706	0.0020715	0.0022788		2.8757	2.30576	2.73453		0.0847628		-	-		B4FQ78_MAIZE Putative uncharacterized protein n=1 (Zea mays) Exp=0; maizesequence.org: Uniprot/SPTREMBL:B4FQ78; Putative uncharacterized protein | RefSeq_peptide:NP_001140651; hypothetical protein LOC100272726 | RefSeq_dna:NM_001147179; hypothetical protein LOC100272726 (LOC100272726) mRNA | GO:0005515; protein binding | EntrezGene:100272726; hypothetical protein LOC100272726
	temperate_region_605	8	159880536	160006521	-1.29618	GRMZM2G010202	0.01	2181	44	8.22091	8.59952	-0.0649574	0.749335		0.0053941	0.0053412	0.0052607		2.21793	2.02422	1.91362		0.0543368		132	0.128788		Q5JK39_ORYSJ Os01g0928800 protein n=4 (Poaceae) Exp=0; maizesequence.org: Uniprot/SPTREMBL:Q2VU85; Putative serine palmitoyltransferase Fragment | Uniprot/SPTREMBL:B6SMZ5; Putative uncharacterized proteinSerine palmitoyltransferase 2 ; | UniGene:Zm.23877; Serine palmitoyltransferase-like | GO:0030170; pyridoxal phosphate binding | GO:0016769; transferase activity transferring nitrogenous groups |…
	temperate_region_606	8	161057687	161090283	-1.78512	GRMZM2G145496	0.005	1082	21	16.2747	17.1402	-0.0747558	0.249037		0.0053025	0.0058248	0.0050322		2.10891	2.42555	1.71695		0.0511928		-	-		B6TM74_MAIZE 50S ribosomal protein L27 n=3 (Andropogoneae) Exp=9e-69; maizesequence.org: Uniprot/SPTREMBL:C0PPC4; Putative uncharacterized protein | Uniprot/SPTREMBL:B6TM74; 50S ribosomal protein L27 | RefSeq_peptide:NP_001150195; LOC100283825 | RefSeq_dna:NM_001156723; LOC100283825 (cl12353_1) mRNA | GO:0006412; translation | GO:0005840; ribosome | GO:0005622; intracellular | GO:0003735; structu…
	temperate_region_607	8	162547420	162597330	-1.62058	GRMZM2G030717	0.005	756	35	65.0534	57.4053	0.180439	0.108917		0.0118152	0.009976	0.0119478		1.94346	1.10127	1.82104		0.0423964		93	0.215054		No significant hits (1e-5)
	temperate_region_608	8	163271489	163756124	-3.60705	GRMZM2G479610	0.005	645	3	0.380004	0.170341	1.15759	7.78e-06		0.001345	0.0020411	0.0010143		1.36279	2.73084	0.60224		0.195364		-	-		B6SZS1_MAIZE Nuclear transcription factor Y subunit C-9 n=1 (Zea mays) Exp=2e-46; maizesequence.org: GO:0043565; sequence-specific DNA binding | GO:0005622; intracellular | GO:0003677; DNA binding
	temperate_region_609	8	164073362	164148270	-1.40436	GRMZM2G421829	0.01	3970	61	10.1684	9.47841	0.101373	0.2403		0.0056407	0.0045627	0.0058735		4.18447	2.86345	4.22531		0.111515		183	0.185792		No significant hits (1e-5); maizesequence.org: GO:0000228; nuclear chromosome | UniGene:Zm.81439; TSA: Zea mays contig33020 mRNA sequence
	temperate_region_610	8	164885743	164984360	-2.61353	GRMZM5G893263	0.005	-	-	-	-	-	-		-	-	-		-	-	-		-		-	-		No significant hits (1e-5)
	temperate_region_611	8	165966530	166005931	-1.52259	GRMZM2G148773	0.005	2494	10	0.767288	0.789287	-0.0407825	0.815581		0.0012054	0.00163	0.001213		2.19207	3.58318	2.08176		0.0250603		143	0.188811		No significant hits (1e-5)
	temperate_region_612	8	166168032	166195993	-1.32442	GRMZM2G334791	0.01	1749	16	13.7953	13.3876	0.043283	0.619997		0.0018128	0.0009253	0.0020286		0.805228	-0.823797	1.04644		0.10757		146	0.178082		SAPK4_ORYSJ Serine/threonine-protein kinase SAPK4 n=5 (Poaceae) Exp=1e-175; maizesequence.org: UniGene:Zm.141893; Transcribed locus strongly similar to NP_001044930.1 Os01g0869900 [Oryza sativa Japonica Group] | UniGene:Zm.139108; Transcribed locus strongly similar to NP_001170331.1 hypothetical protein LOC100384302 [Zea mays] | GO:0006468; protein amino acid phosphorylation | GO:0005524; ATP bin…
	temperate_region_613	8	166781835	166985577	-1.93047	GRMZM2G146437	0.005	1361	5	0.608012	1.17736	-0.953382	3.55e-07		0.0013403	0.0010538	0.0013685		2.52466	1.53694	2.50033		0.0536262		-	-		B6TV95_MAIZE Undecaprenyl pyrophosphate synthetase n=2 (Andropogoneae) Exp=9e-148; maizesequence.org: Uniprot/SPTREMBL:B6TV95; Undecaprenyl pyrophosphate synthetase | UniGene:Zm.33422; Undecaprenyl pyrophosphate synthetase | RefSeq_peptide:NP_001150939; undecaprenyl pyrophosphate synthetase | RefSeq_dna:NM_001157467; undecaprenyl pyrophosphate synthetase (LOC100284572) mRNA | GO:0016765; transfer…
	temperate_region_614	8	167956398	168020427	-1.71918	GRMZM2G169293	0.005	1804	45	10.4799	9.66649	0.116556	0.0298094		0.0067029	0.0047257	0.0071777		2.24761	0.6559	2.40696		0.0540369		160	0.21875		C5XPT9_SORBI Putative uncharacterized protein Sb03g039930 n=3 (Andropogoneae) Exp=8e-172; maizesequence.org: RefSeq_peptide:NP_001169069; hypothetical protein LOC100382910 | UniGene:Zm.118821; Hypothetical protein LOC100216799 | UniGene:Zm.123352; Hypothetical protein LOC100278689 | UniGene:Zm.144538; TSA: Zea mays contig54418 mRNA sequence | Uniprot/SPTREMBL:B4FJT0; Putative uncharacterized prot…
	temperate_region_615	8	169242975	169274275	-1.37009	GRMZM2G143780	0.01	925	9	29.7167	29.6041	0.00547362	0.227525		0.0021795	0.001239	0.0024688		1.06285	0.13167	1.35554		0.0795847		-	-		No significant hits (1e-5)
	temperate_region_616	8	169507770	169544484	-1.32977	GRMZM2G328341	0.01	1147	21	1.92487	2.46521	-0.356943	0.000231342		0.0048279	0.0047764	0.0047829		1.94897	1.77664	1.74922		0.0110324		202	0.341584		No significant hits (1e-5)
	temperate_region_617	8	169626545	169704676	-1.33759	GRMZM2G357873	0.01	2376	66	2.989	3.02352	-0.0165659	0.526455		0.009351	0.0084023	0.0092918		3.6239	2.80129	3.35581		0.0413753		180	0.294444		B6SYS4_MAIZE ATP binding protein n=3 (Andropogoneae) Exp=0; maizesequence.org: Uniprot/SPTREMBL:B4F8X1; Putative uncharacterized protein | UniGene:Zm.20838; Hypothetical protein LOC100191468 | RefSeq_peptide:NP_001130373; hypothetical protein LOC100191468 | RefSeq_dna:NM_001136901; hypothetical protein LOC100191468 (LOC100191468) mRNA | GO:0006468; protein amino acid phosphorylation | GO:0005524;…
	temperate_region_618	8	170025152	170172518	-1.36948	GRMZM2G036631	0.01	687	2	0.7912	0.519124	0.607964	0.373039		0.0012114	0.0009636	0.0012723		2.19249	1.44178	2.2871		0.0406905		158	0.316456		No significant hits (1e-5)
	temperate_region_619	8	170621089	170891879	-1.29623	GRMZM5G805026	0.01	1427	55	2.65506	2.45258	0.114448	0.112554		0.0103495	0.0075321	0.0108913		2.28479	0.912248	2.35345		0.083002		166	0.168675		No significant hits (1e-5); maizesequence.org: Uniprot/SPTREMBL:B4FIK7; Putative uncharacterized proteinWUSCHEL-related homeobox 14 ; | Uniprot/SPTREMBL:A0AAU4; WOX13B protein Fragment | GO:0043565; sequence-specific DNA binding | GO:0006355; regulation of transcription DNA-dependent | GO:0003700; transcription factor activity
	temperate_region_620	8	171175422	171227930	-1.37645	GRMZM2G121785	0.01	1647	29	26.329	26.096	0.0128267	0.859854		0.0044385	0.0034256	0.0046398		1.84222	0.712828	1.87358		0.0434033		139	0.122302		No significant hits (1e-5)
	temperate_region_621	8	171431146	171639074	-1.32421	GRMZM2G091006	0.01	2117	75	12.6528	15.6786	-0.309337	2.88e-06		0.0104486	0.0088171	0.0103004		2.84776	1.93445	2.55839		0.032578		160	0.225		B7ZWV0_MAIZE Putative uncharacterized protein n=1 (Zea mays) Exp=0; maizesequence.org: Uniprot/SPTREMBL:B7ZWV0; Putative uncharacterized protein | GO:0006281; DNA repair | GO:0005622; intracellular | GO:0004519; endonuclease activity | GO:0004518; nuclease activity | GO:0003677; DNA binding | GO:0003676; nucleic acid binding
	temperate_region_622	8	171744927	172027212	-1.37365	GRMZM2G139175	0.01	1499	12	4.62312	5.39237	-0.222054	0.498495		0.0022567	0.002011	0.0022618		2.01269	1.4469	1.88089		0.0436746		88	0.125		B6UEN3_MAIZE Putative uncharacterized protein n=1 (Zea mays) Exp=8e-60; maizesequence.org: Uniprot/SPTREMBL:B6UEN3; Putative uncharacterized protein | UniGene:Zm.85587; Hypothetical protein LOC100278859 | UniGene:Zm.139495; TSA: Zea mays contig34151 mRNA sequence | RefSeq_peptide:NP_001145470; hypothetical protein LOC100278859 | RefSeq_dna:NM_001151998; hypothetical protein LOC100278859 (LOC10027…
	temperate_region_623	8	172228804	172578352	-1.40615	GRMZM2G111511	0.01	1364	65	5.89516	5.83554	0.0146654	0.200031		0.0162355	0.0152896	0.0165982		3.69778	3.14321	3.6101		0.0453065		115	0.130435		B6U9M1_MAIZE Cobalt import ATP-binding protein cbiO 2 n=2 (Andropogoneae) Exp=2e-141; maizesequence.org: GO:0017111; nucleoside-triphosphatase activity | GO:0016887; ATPase activity | GO:0005524; ATP binding | GO:0000166; nucleotide binding
	temperate_region_624	8	172961628	173093930	-1.34092	GRMZM2G027535	0.01	1836	43	12.6501	12.9293	-0.0315012	0.258914		0.0064613	0.0057629	0.0066045		2.37025	1.68053	2.29279		0.0254224		153	0.30719		No significant hits (1e-5)
	temperate_region_625	8	173310734	173363964	-1.74058	GRMZM2G339435	0.005	833	13	256.472	329.235	-0.360314	0.0356687		0.0041231	0.0032009	0.0044749		1.77974	0.778413	1.9782		0.0413064		-	-		No significant hits (1e-5)
	temperate_region_626	9	821398	846879	-1.35548	GRMZM2G158729	0.01	1845	12	-	-	-	-		0.0021977	0.0017544	0.0022978		2.85297	1.72119	2.92451		0.0235095		-	-		No significant hits (1e-5)
	temperate_region_627	9	4822748	4855584	-1.28873	GRMZM2G124288	0.01	2226	48	23.6589	25.3129	-0.0974882	0.00302297		0.0071537	0.0076998	0.007082		3.44034	3.73352	3.16317		0.0110007		179	0.24581		No significant hits (1e-5)
	temperate_region_628	9	7555262	7712089	-1.8134	GRMZM2G120302	0.005	2476	24	8.97897	8.83384	0.0235091	0.891294		0.0033225	0.0029674	0.0033793		3.35079	2.57914	3.2561		0.0179416		166	0.26506		C5Z6J1_SORBI Putative uncharacterized protein Sb10g007270 n=1 (Sorghum bicolor) Exp=0; maizesequence.org: Uniprot/SPTREMBL:C0P596; Putative uncharacterized protein | Uniprot/SPTREMBL:B6UHC0; Acyl-peptide hydrolase-likePutative uncharacterized protein ; | RefSeq_peptide:NP_001152650; acylaminoacyl-peptidase1 | RefSeq_dna:NM_001159178; acylaminoacyl-peptidase1 (aap1) mRNA | GO:0042026; protein refo…
	temperate_region_629	9	11052577	11247099	-1.3547	GRMZM2G012863	0.01	1724	18	38.8541	30.57	0.345948	1.16e-08		0.0030748	0.0024737	0.003082		2.39971	1.34383	2.24761		0.0821615		159	0.150943		No significant hits (1e-5)
	temperate_region_630	9	11910568	12120868	-1.71462	GRMZM5G834697	0.005	1739	42	7.24852	7.06548	0.0369002	0.405306		0.0072587	0.0048048	0.0076237		2.81987	1.19023	2.89394		0.100459		148	0.114865		No significant hits (1e-5)
	temperate_region_631	9	15294994	15390578	-1.31676	GRMZM2G328612	0.01	4347	7	0.878313	0.988504	-0.170512	0.355971		0.0004462	0.0003885	0.0004561		1.67683	1.12578	1.6397		0.0434001		-	-		No significant hits (1e-5)
	temperate_region_632	9	15965038	16006774	-1.33963	GRMZM2G005209	0.01	1407	33	33.4763	41.9002	-0.323818	9.97e-13		0.008345	0.0073221	0.0083974		3.73673	2.96026	3.56309		0.103228		168	0.220238		C5Z4Z1_SORBI Putative uncharacterized protein Sb10g004750 n=1 (Sorghum bicolor) Exp=1e-129; maizesequence.org: Uniprot/SPTREMBL:C0PN30; Putative uncharacterized protein
	temperate_region_633	9	17653014	17682153	-1.65026	GRMZM2G071249	0.005	3375	41	15.1963	15.4027	-0.0194677	0.54142		0.0037804	0.0028003	0.0037542		3.00886	1.49206	2.76805		0.133383		141	0.120567		B6TN35_MAIZE Proline-rich cell wall protein-like n=2 (Andropogoneae) Exp=5e-103; maizesequence.org: Uniprot/SPTREMBL:B6TN35; Proline-rich cell wall protein-like | UniGene:Zm.85655; Proline-rich cell wall protein-like | RefSeq_peptide:NP_001150285; proline-rich cell wall protein-like | RefSeq_dna:NM_001156813; proline-rich cell wall protein-like (LOC100283915) mRNA | EntrezGene:100283915; proline-…
	temperate_region_634	9	18227985	18341617	-1.29724	GRMZM5G852396	0.01	603	26	26.1226	35.6699	-0.44941	3.81e-05		0.0139174	0.0133702	0.0141595		3.04377	2.67714	2.94992		0.0442927		103	0.194175		No significant hits (1e-5); maizesequence.org: Uniprot/SPTREMBL:B6SX86; Putative uncharacterized protein | UniGene:Zm.4101; Hypothetical protein LOC100275658 | UniGene:Zm.133991; TSA: Zea mays contig43633 mRNA sequence | RefSeq_peptide:NP_001143165; hypothetical protein LOC100275658 | RefSeq_dna:NM_001149693; hypothetical protein LOC100275658 (LOC100275658) mRNA | EntrezGene:100275658; hypothetic…
	temperate_region_635	9	20216912	20481877	-1.62	GRMZM2G444801	0.005	2618	37	20.5675	14.8798	0.467016	4.06e-10		0.0047614	0.0029383	0.0048893		3.44351	0.972748	3.39496		0.155194		-	-		No significant hits (1e-5)
	temperate_region_636	9	20595661	20839629	-1.33536	GRMZM2G147399	0.01	966	27	98.0588	107.228	-0.128962	0.0397682		0.0089425	0.0072168	0.0089776		3.01094	1.96001	2.84246		0.0974368		-	-		B4FE42_MAIZE Early nodulin 93 n=9 (Poaceae) Exp=1e-47; maizesequence.org: Uniprot/SPTREMBL:B6SIM1; Early nodulin 93 | Uniprot/SPTREMBL:B4FE42; Early nodulin 93Putative uncharacterized protein ; | UniGene:Zm.8940; Clone EL01N0310G10.c mRNA sequence | UniGene:Zm.121972; Transcribed locus strongly similar to NP_001131809.1 hypothetical protein LOC100193182 [Zea mays] | RefSeq_peptide:NP_001131809; h…
	temperate_region_637	9	21667164	21737733	-1.5282	GRMZM2G376918	0.005	3892	15	4.82567	5.11111	-0.0829078	0.332531		0.0013014	0.0008224	0.001378		2.99549	0.931267	3.13545		0.163868		-	-		B4FGU9_MAIZE Peptide methionine sulfoxide reductase n=2 (Andropogoneae) Exp=9e-116; maizesequence.org: Uniprot/SPTREMBL:B4FGU9; Peptide methionine sulfoxide reductasePutative uncharacterized protein ; | UniGene:Zm.152455; TSA: Zea mays contig02700 mRNA sequence | RefSeq_peptide:NP_001132486; hypothetical protein LOC100193945 | RefSeq_dna:NM_001139014; hypothetical protein LOC100193945 (LOC1001939…
	temperate_region_638	9	21864753	22170383	-1.65519	GRMZM2G148106	0.005	1333	14	51.5476	41.889	0.299333	2.34e-07		0.0032457	0.0019125	0.0035947		2.50634	0.438561	2.85772		0.0937274		-	-		Q5VQ13_ORYSJ ATP-dependent Clp protease proteolytic subunit n=4 (Poaceae) Exp=2e-154; maizesequence.org: Uniprot/SPTREMBL:B6ST09; ATP-dependent Clp protease proteolytic subunit | Uniprot/SPTREMBL:A6YSM2; ATP-dependent Clp protease proteolytic subunit | UniGene:Zm.84781; PL5L15 | RefSeq_peptide:NP_001106056; PL5L15 | RefSeq_dna:NM_001112586; PL5L15 (LOC100125655) mRNA | GO:0006508; proteolysis | G…
	temperate_region_639	9	23048641	23270236	-2.06114	GRMZM2G010768	0.005	875	24	6.91335	3.332	1.053	1.1e-15		0.0088603	0.0048075	0.0094622		3.01149	0.368404	3.19458		0.147856		-	-		Q7XZE6_ORYCO Inositol 1-phosphate synthase n=1 (Oryza coarctata) Exp=4e-87; maizesequence.org: GO:0004512; inositol-3-phosphate synthase activity | GO:0006021; inositol biosynthetic process | GO:0008654; phospholipid biosynthetic process
	temperate_region_640	9	23941802	23965582	-1.53427	GRMZM2G018006	0.005	2386	19	16.1914	16.0186	0.0154853	0.492888		0.0023845	0.0007216	0.002733		2.50555	-0.930927	3.04677		0.138063		-	-		C5Z3A4_SORBI Putative uncharacterized protein Sb10g001990 n=1 (Sorghum bicolor) Exp=0; maizesequence.org: Uniprot/SPTREMBL:B7ZYV5; Putative uncharacterized protein | RefSeq_peptide:NP_001146049; hypothetical protein LOC100279580 | RefSeq_dna:NM_001152577; hypothetical protein LOC100279580 (LOC100279580) mRNA | GO:0030170; pyridoxal phosphate binding | GO:0016847; 1-aminocyclopropane-1-carboxylate…
	temperate_region_641	9	24936774	25081663	-1.70703	AC234164.1_FG004	0.005	1893	12	0.683836	0.742299	-0.11835	0.43654		0.0027041	0.0026695	0.0026578		4.1839	3.96195	3.89757		0.0458106		-	-		No significant hits (1e-5)
	temperate_region_642	9	25238189	25284540	-1.41403	GRMZM5G882758	0.01	1527	3	0.296522	0.352013	-0.24749	0.290754		0.0009217	0.0009392	0.0009276		3.09742	3.10611	3.029		-0.000919464		84	0.107143		No significant hits (1e-5)
	temperate_region_643	9	26538872	26631708	-1.46485	GRMZM2G051890	0.005	1267	20	36.1221	39.9016	-0.143566	0.00890264		0.0052696	0.0044561	0.0054055		3.10196	2.11337	3.06138		0.0344784		129	0.116279		B4FEG8_MAIZE Nucleic acid binding protein n=6 (Andropogoneae) Exp=7e-121; maizesequence.org: Uniprot/SPTREMBL:C4JA36; Putative uncharacterized protein | Uniprot/SPTREMBL:B6TI68; Nucleic acid binding protein | UniGene:Zm.79427; Nucleic acid binding protein | RefSeq_peptide:NP_001149788; nucleic acid binding protein | RefSeq_dna:NM_001156316; nucleic acid binding protein (LOC100283415) mRNA | GO:00…
	temperate_region_644	9	26923283	26976351	-1.62137	GRMZM2G066775	0.005	787	1	0.345148	0.29532	0.22494	0.0576892		0.0006345	0.0003913	0.000619		2.11542	0.92535	1.98731		0.279769		-	-		No significant hits (1e-5)
	temperate_region_645	9	36535543	36557162	-1.49355	GRMZM2G144610	0.005	1620	20	120.006	150.848	-0.329991	3.15e-06		0.003508	0.0024704	0.0038714		2.27357	0.765048	2.59008		0.0499507		-	-		B4FDR7_MAIZE Putative uncharacterized protein n=1 (Zea mays) Exp=3e-165; maizesequence.org: Uniprot/SPTREMBL:B4FDR7; Putative uncharacterized protein | UniGene:Zm.394; Hypothetical protein LOC100193093 | UniGene:Zm.30970; Transcribed locus moderately similar to NP_001131728.1 hypothetical protein LOC100193093 [Zea mays] | UniGene:Zm.137134; Transcribed locus strongly similar to NP_001131728.1 hyp…
	temperate_region_646	9	36839526	36860583	-1.56933	GRMZM2G167576	0.005	1058	31	6.74435	5.03335	0.422162	0.0101425		0.00774	0.003765	0.0090115		2.07397	-0.437047	2.65681		0.0832554		-	-		C0HF68_MAIZE Putative uncharacterized protein n=1 (Zea mays) Exp=6e-111; maizesequence.org: Uniprot/SPTREMBL:C0HF68; Putative uncharacterized protein | UniGene:Zm.13848; Hypothetical protein LOC100304371 | RefSeq_peptide:NP_001159281; hypothetical protein LOC100304371 | RefSeq_dna:NM_001165809; hypothetical protein LOC100304371 (LOC100304371) mRNA | GO:0043565; sequence-specific DNA binding | GO:…
	temperate_region_647	9	56412201	56435505	-1.60821	GRMZM2G126900	0.005	1282	30	40.9037	28.3303	0.529884	3.99e-08		0.0073732	0.0037051	0.0079452		2.96873	0.0847579	3.2004		0.14442		-	-		B4FA10_MAIZE Putative uncharacterized protein n=2 (Zea mays) Exp=4e-180; maizesequence.org: Uniprot/SPTREMBL:C4JB70; Putative uncharacterized protein | GO:0055114; oxidation reduction | GO:0050113; inositol oxygenase activity | GO:0019310; inositol catabolic process | GO:0005737; cytoplasm | GO:0005506; iron ion binding
	temperate_region_648	9	80555202	80579476	-1.59913	GRMZM2G027385	0.005	2942	10	0.0340732	0.0271121	0.329699	0.0179315		0.0009493	0.0013808	0.0009042		1.88579	3.57901	1.56656		0.0539958		-	-		No significant hits (1e-5)
	temperate_region_649	9	91239257	91267714	-1.70072	GRMZM2G076526	0.005	-	-	-	-	-	-		-	-	-		-	-	-		-		-	-		No significant hits (1e-5)
	temperate_region_650	9	97971732	97994183	-1.64047	AC233863.1_FG001	0.005	360	16	4.27459	2.18834	0.965949	4.2e-05		0.0135834	0.0066548	0.0151568		2.52319	-0.0587927	2.91703		0.134592		-	-		B6U7C1_MAIZE Putative uncharacterized protein n=2 (Zea mays) Exp=2e-38; maizesequence.org: Uniprot/SPTREMBL:B6U7C1; Putative uncharacterized protein | Uniprot/SPTREMBL:B6SHQ1; Putative uncharacterized protein | UniGene:Zm.92876; Hypothetical protein LOC100278341 | UniGene:Zm.123552; Hypothetical protein LOC100274724 | RefSeq_peptide:NP_001145121; hypothetical protein LOC100278341 | RefSeq_peptide…
	temperate_region_651	9	99519332	99878963	-1.87152	GRMZM2G108570	0.005	1411	20	3.7469	4.20947	-0.167942	0.00130111		0.0028672	0.0029775	0.0028589		0.908601	0.928434	0.762429		0.0123277		-	-		C5Z672_SORBI Putative uncharacterized protein Sb10g024520 n=1 (Sorghum bicolor) Exp=2e-69; maizesequence.org: UniGene:Zm.94908; TSA: Zea mays contig00938 mRNA sequence | GO:0050662; coenzyme binding | GO:0044237; cellular metabolic process | GO:0016491; oxidoreductase activity | GO:0008152; metabolic process | GO:0006694; steroid biosynthetic process | GO:0003854; 3-beta-hydroxy-delta5-steroid de…
	temperate_region_652	9	109281127	109329741	-1.73655	GRMZM2G095337	0.005	569	10	16.5205	14.0808	0.230525	0.696757		0.0041191	0.0019525	0.0045459		1.24186	-0.413629	1.46266		0.164063		-	-		No significant hits (1e-5)
	temperate_region_653	9	110557873	110595943	-1.64803	GRMZM2G009724	0.005	1617	29	7.09124	5.45402	0.378717	0.17834		0.0050352	0.0042181	0.0050026		2.34891	1.4181	2.14003		0.0741377		172	0.203488		B4FKJ5_MAIZE Putative uncharacterized protein n=1 (Zea mays) Exp=0; maizesequence.org: Uniprot/SPTREMBL:B4FKJ5; Putative uncharacterized proteinSpeckle-type POZ protein ; | UniGene:Zm.98922; Transcribed locus strongly similar to NP_001147764.1 speckle-type POZ protein [Zea mays] | RefSeq_peptide:NP_001147764; speckle-type POZ protein | GO:0005515; protein binding | EntrezGene:100281374; speckle-t…
	temperate_region_654	9	113198705	113226726	-1.57723	GRMZM2G099337	0.005	5106	12	8.59568	8.41058	0.0314069	0.501222		0.0005938	0.0005237	0.0005844		1.57373	1.02672	1.38097		0.0571438		-	-		No significant hits (1e-5)
	temperate_region_655	9	113809237	113860349	-1.77085	GRMZM2G110988	0.005	1734	12	0.492383	0.7379	-0.583646	7.06e-07		0.0019887	0.0020732	0.0020037		2.09482	2.16282	1.98406		0.0130754		-	-		No significant hits (1e-5); maizesequence.org: UniGene:Zm.125124; Clone 337619 mRNA sequence | GO:0023034; intracellular signaling pathway | GO:0008270; zinc ion binding | GO:0005515; protein binding
	temperate_region_656	9	114680543	114829637	-1.9277	GRMZM2G028796	0.005	3003	12	1.91949	2.08599	-0.120008	0.013718		0.0013372	0.0014968	0.001343		2.80405	3.27289	2.67063		0.0290977		-	-		C5WRI7_SORBI Putative uncharacterized protein Sb01g028950 n=1 (Sorghum bicolor) Exp=0; maizesequence.org: GO:0005488; binding | UniGene:Zm.96232; Transcribed locus strongly similar to XP_002467483.1 hypothetical protein SORBIDRAFT_01g028950 [Sorghum bicolor]
	temperate_region_657	9	115480345	115602857	-1.58449	GRMZM5G889719	0.005	846	16	4.07459	5.74435	-0.495487	3.37e-05		0.0038898	0.002396	0.0041933		0.925362	-0.421644	1.04601		0.0196409		145	0.144828		No significant hits (1e-5)
	temperate_region_658	9	122210190	122236863	-1.44781	GRMZM2G152908	0.005	3149	69	267.388	251.333	0.0893313	0.00454994		0.0072287	0.0047691	0.0073664		3.50542	1.21015	3.39717		0.134008		129	0.100775		No significant hits (1e-5)			sucrose synthase1, sus1
	temperate_region_659	9	122504778	122606333	-1.40285	GRMZM2G152105	0.01	2082	27	14.0875	13.1314	0.101395	0.0232003		0.005354	0.0033486	0.0054398		4.63591	1.80006	4.52345		0.177285		-	-		C0PGF8_MAIZE Putative uncharacterized protein n=1 (Zea mays) Exp=0; maizesequence.org: Uniprot/SPTREMBL:C0PGF8; Putative uncharacterized protein | UniGene:Zm.7885; Hypothetical protein LOC100383498 | RefSeq_peptide:NP_001169617; hypothetical protein LOC100383498 | RefSeq_dna:NM_001176146; hypothetical protein LOC100383498 (LOC100383498) mRNA | GO:0016747; transferase activity transferring acyl gr…
	temperate_region_660	9	124551975	124572793	-1.56317	GRMZM2G359033	0.005	819	9	0.474014	0.422893	0.164638	0.328249		0.0037849	0.0028868	0.0038985		2.74208	1.50469	2.7428		0.109323		-	-		C5WVM9_SORBI Putative uncharacterized protein Sb01g031970 n=1 (Sorghum bicolor) Exp=3e-61
	temperate_region_661	9	127368444	127539078	-1.58199	GRMZM2G030139	0.005	1708	6	10.223	8.85301	0.207577	0.0010061		0.0010653	0.001073	0.0010213		1.92119	1.85916	1.65588		0.0463572		-	-		No significant hits (1e-5)
	temperate_region_662	9	128643026	128733979	-1.3202	GRMZM2G095124	0.01	3204	43	23.4522	23.4565	-0.000267203	0.708567		0.0035802	0.0028132	0.0036621		2.20154	1.01902	2.12801		0.0724682		140	0.214286		No significant hits (1e-5)
	temperate_region_663	9	130640000	130664015	-1.36627	GRMZM2G025370	0.01	-	-	-	-	-	-		-	-	-		-	-	-		-		-	-		No significant hits (1e-5)
	temperate_region_664	9	130841090	130863271	-1.40757	GRMZM2G124567	0.01	1599	13	2.07551	2.27818	-0.134417	0.0898848		0.0021646	0.0018724	0.0021818		1.81122	1.15825	1.70227		0.0103447		-	-		No significant hits (1e-5)
	temperate_region_665	9	131151707	131179929	-2.21364	GRMZM2G067546	0.005	2731	24	31.7303	28.3313	0.163461	0.0108766		0.002236	0.00091	0.0026075		1.8327	-0.675097	2.38284		0.106575		-	-		C5X0T6_SORBI Putative uncharacterized protein Sb01g036170 n=2 (Andropogoneae) Exp=0; maizesequence.org: Uniprot/SPTREMBL:P93645; Vacuolar sorting receptor homolog Fragment | Uniprot/SPTREMBL:C4J0T2; Putative uncharacterized protein | Uniprot/SPTREMBL:B6U0J6; Putative uncharacterized proteinVacuolar sorting receptor 1 ; | UniGene:Zm.3321; Vacuolar sorting receptor homolog1 | UniGene:Zm.156617; TSA…			vacuolar sorting receptor homolog1, vacs1
	temperate_region_666	9	131555883	131599080	-1.28892	GRMZM2G006178	0.01	2380	34	36.5036	33.6933	0.115575	0.588713		0.0050011	0.0039621	0.0049846		3.64712	2.1925	3.41513		0.111981		142	0.204225		AB2E_ARATH ABC transporter E family member 2 n=12 (Spermatophyta) Exp=0; maizesequence.org: GO:0000166; nucleotide binding | GO:0005524; ATP binding | GO:0009055; electron carrier activity | GO:0016887; ATPase activity | GO:0017111; nucleoside-triphosphatase activity | GO:0051536; iron-sulfur cluster binding | UniGene:Zm.2754; TSA: Zea mays contig59445 mRNA sequence
	temperate_region_667	9	132802862	132825054	-1.41337	GRMZM2G159500	0.01	2048	48	7.78966	10.152	-0.38213	6.77e-05		0.0087376	0.0070155	0.0087212		4.20799	2.67457	3.95988		0.0850244		171	0.187135		No significant hits (1e-5)
	temperate_region_668	9	133038860	133115223	-1.51805	GRMZM2G402341	0.005	1971	26	19.9766	18.4426	0.115272	0.0143732		0.0049777	0.0030878	0.0051994		3.99298	1.37793	4.06887		0.169125		-	-		C4J0I8_MAIZE Putative uncharacterized protein n=1 (Zea mays) Exp=0; maizesequence.org: Uniprot/SPTREMBL:C4JA21; Putative uncharacterized protein | Uniprot/SPTREMBL:B6SXU5; Putative uncharacterized protein | Uniprot/SPTREMBL:B6SW70; Putative uncharacterized protein | UniGene:Zm.143891; TSA: Zea mays contig59386 mRNA sequence | UniGene:Zm.10744; Hypothetical protein LOC100275703 | RefSeq_peptide:NP…
	temperate_region_669	9	137726967	137767042	-1.30382	GRMZM2G047894	0.01	2396	30	4.27356	4.87074	-0.188704	0.011909		0.0045924	0.0034975	0.0044634		3.88619	2.19372	3.49442		0.149409		122	0.139344		No significant hits (1e-5)
	temperate_region_670	9	138670707	138955923	-1.81411	GRMZM2G162426	0.005	3685	40	18.4348	18.5288	-0.00733893	0.751166		0.0027925	0.002354	0.0029434		2.01047	1.14233	2.0821		0.0634478		166	0.277108		No significant hits (1e-5)
	temperate_region_671	9	139177765	139206413	-1.86109	GRMZM2G305046	0.005	997	21	145.661	117.162	0.314116	0.0115134		0.0059699	0.0063811	0.0062099		2.28079	2.47245	2.30227		0.0144963		149	0.201342		No significant hits (1e-5)			histone2A1, his2a1
	temperate_region_672	9	139695351	139775745	-1.27719	GRMZM2G114126	0.01	1927	52	29.3144	27.7606	0.07857	0.765006		0.0070894	0.0070299	0.0069487		2.16467	2.06732	1.88223		0.0446355		148	0.189189		B6U9K5_MAIZE Oxysterol-binding protein n=4 (Andropogoneae) Exp=0; maizesequence.org: RefSeq_dna:NM_001147036; hypothetical protein LOC100272570 (LOC100272570) mRNA | RefSeq_peptide:NP_001140508; hypothetical protein LOC100272570 | UniGene:Zm.82258; Hypothetical protein LOC100272570 | Uniprot/SPTREMBL:B4FPC4; Putative uncharacterized protein | GO:0008202; steroid metabolic process | GO:0006796; ph…
	temperate_region_673	9	140101984	140177741	-1.3315	GRMZM2G053199	0.01	663	9	25.8268	29.9458	-0.213485	0.00337537		0.0044227	0.005423	0.0037635		2.48239	3.38908	1.6783		0.045729		-	-		No significant hits (1e-5); maizesequence.org: GO:0016787; hydrolase activity
	temperate_region_674	9	140330621	140533094	-1.48733	GRMZM2G131539	0.005	2148	20	10.6884	12.3208	-0.205056	4.32e-07		0.0032918	0.0036825	0.0029131		3.43061	3.97053	2.57845		0.0515744		-	-		No significant hits (1e-5)
	temperate_region_675	9	141311433	141559653	-1.37687	GRMZM2G146313	0.01	789	1	2.02852	2.05551	-0.0190651	0.901874		0.0003046	0.0002394	0.0003069		0.556911	0.212011	0.521179		0.000312191		143	0.153846		No significant hits (1e-5)
	temperate_region_676	9	141815338	141951423	-1.33344	GRMZM2G036697	0.01	2008	56	20.6549	24.1147	-0.22343	9.45e-07		0.0083697	0.0084266	0.0082261		2.88687	2.76175	2.58557		0.0562421		162	0.148148		C5WQU9_SORBI Putative uncharacterized protein Sb01g040770 n=1 (Sorghum bicolor) Exp=2e-167; maizesequence.org: Uniprot/SPTREMBL:C0HFT1; Putative uncharacterized protein | UniGene:Zm.79843; Hypothetical protein LOC100381407 | UniGene:Zm.150495; TSA: Zea mays contig11922 mRNA sequence | RefSeq_peptide:NP_001167719; hypothetical protein LOC100381407 | RefSeq_dna:NM_001174248; hypothetical protein LO…
	temperate_region_677	9	142279400	142304418	-1.3143	GRMZM2G144985	0.01	2478	27	9.43937	9.30422	0.0208042	0.433805		0.0043228	0.0039355	0.0043305		4.35408	3.56971	4.14664		0.0334859		-	-		Q10P02_ORYSJ Aminotransferase, classes I and II family protein, expressed n=5 (Poaceae) Exp=0; maizesequence.org: Uniprot/SPTREMBL:B4FZD2; Putative uncharacterized protein | Uniprot/SPTREMBL:B4FP24; Putative uncharacterized proteinSerine palmitoyltransferase 1 ; | RefSeq_peptide:NP_001147940; serine palmitoyltransferase 1 | GO:0030170; pyridoxal phosphate binding | GO:0016769; transferase activit…
	temperate_region_678	9	142727527	142821172	-1.41665	GRMZM2G150598	0.01	918	34	16.0984	16.4141	-0.0280186	0.911093		0.0112613	0.0101588	0.0109425		2.81742	3.2983	2.47327		0.0577174		108	0.12963		B4G1I6_MAIZE ATP-dependent Clp protease ATP-binding subunit clpA n=1 (Zea mays) Exp=4e-80; maizesequence.org: UniGene:Zm.29638; Transcribed locus moderately similar to NP_001049547.1 Os03g0247000 [Oryza sativa Japonica Group] | GO:0019538; protein metabolic process | GO:0005515; protein binding
	temperate_region_679	9	143879297	143907057	-1.95434	GRMZM2G039919	0.005	895	20	3.44249	2.68702	0.357448	0.00326873		0.0052356	0.0054508	0.005952		1.44234	1.48388	1.81856		0.0512227		108	0.101852		No significant hits (1e-5)
	temperate_region_680	9	144287761	144625286	-1.71443	GRMZM2G098875	0.005	1847	15	12.9796	22.1312	-0.76984	1.47e-05		0.0018698	0.0017965	0.0018736		1.30068	1.05283	1.1717		0.0470417		215	0.306977		No significant hits (1e-5)
	temperate_region_681	9	145271618	145395607	-1.57287	GRMZM2G136293	0.005	2484	30	5.87061	5.79015	0.0199099	0.945435		0.0043655	0.0036482	0.0043091		3.79185	2.58994	3.49994		0.0851013		-	-		No significant hits (1e-5)
	temperate_region_682	9	146073613	146347955	-2.04087	AC233893.1_FG006	0.005	2349	25	1.54978	1.50868	0.0387772	0.739563		0.0032104	0.0032837	0.0032733		2.66058	2.63569	2.58079		0.0122742		-	-		No significant hits (1e-5)
	temperate_region_683	9	147080064	147489415	-1.58727	GRMZM2G100511	0.005	2349	19	61.1352	62.7974	-0.0387032	0.153059		0.002323	0.0019712	0.00244		2.30323	1.4671	2.37428		0.0333135		169	0.266272		No significant hits (1e-5)
	temperate_region_684	9	148191803	148378712	-1.41446	GRMZM2G181551	0.01	1485	41	49.7518	61.561	-0.307268	0.00463711		0.0082583	0.0085247	0.0083202		2.78645	2.80521	2.62995		0.027018		160	0.275		B4FDZ1_MAIZE Putative uncharacterized protein n=2 (Zea mays) Exp=2e-78; maizesequence.org: Uniprot/SPTREMBL:B6TP00; Putative uncharacterized protein | Uniprot/SPTREMBL:B4FDZ1; Putative uncharacterized protein
	temperate_region_685	9	149774940	149797245	-1.3519	GRMZM2G095689	0.01	1157	18	2.17833	2.79597	-0.360124	0.002969		0.0033764	0.0028492	0.0034557		1.13257	0.477752	1.07604		0.0539143		-	-		B6TEZ2_MAIZE Putative uncharacterized protein n=1 (Zea mays) Exp=3e-95; maizesequence.org: Uniprot/SPTREMBL:B6TEZ2; Putative uncharacterized protein | UniGene:Zm.85806; Hypothetical protein LOC100276596 | RefSeq_peptide:NP_001143818; hypothetical protein LOC100276596 | RefSeq_dna:NM_001150346; hypothetical protein LOC100276596 (LOC100276596) mRNA | GO:0008270; zinc ion binding | GO:0005515; prote…
	temperate_region_686	9	149952654	150019049	-1.45242	GRMZM2G028855	0.005	734	15	11.4122	7.57225	0.591784	0.025261		0.0072878	0.0058726	0.007754		3.29421	2.08106	3.47427		0.0330481		-	-		Q10QS1_ORYSJ Os03g0185600 protein n=6 (Poaceae) Exp=6e-65; maizesequence.org: EntrezGene:100277328; LOC100277328 | Uniprot/SPTREMBL:B6TTM6; Putative uncharacterized protein | Uniprot/SPTREMBL:B6TSZ9; Putative uncharacterized protein | RefSeq_peptide:NP_001144395; hypothetical protein LOC100277328 | RefSeq_dna:NM_001150923; LOC100277328 (pco094430) mRNA
	temperate_region_687	9	150340123	150455704	-1.34182	GRMZM5G830874	0.01	1623	12	12.8178	13.4156	-0.0657723	0.22933		0.0026157	0.0018185	0.0028668		3.09124	1.36905	3.43252		0.0791621		-	-		No significant hits (1e-5)
	temperate_region_688	9	150639384	150666114	-1.60655	GRMZM2G172523	0.005	2595	26	13.0864	10.6817	0.292921	0.000580481		0.0038526	0.0037777	0.0039826		4.11774	3.82176	4.12563		0.0233204		-	-		No significant hits (1e-5)
	temperate_region_689	9	150759605	150850198	-1.47662	GRMZM2G169363	0.005	1762	43	3.75885	4.04841	-0.107064	0.511563		0.0092135	0.0074822	0.0089386		4.25129	2.77923	3.81464		0.1397		143	0.104895		No significant hits (1e-5)
	temperate_region_690	9	151249539	151833502	-1.75786	GRMZM2G057950	0.005	589	21	8.81403	5.33656	0.723892	1.81e-09		0.0135022	0.0115303	0.0134556		3.88282	2.81064	3.6622		0.105763		176	0.25		B6T4X6_MAIZE Ribosomal protein L32 containing protein n=1 (Zea mays) Exp=1e-43; maizesequence.org: Uniprot/SPTREMBL:B6T4X6; Ribosomal protein L32 containing protein | RefSeq_peptide:NP_001148592; LOC100282208 | GO:0015934; large ribosomal subunit | GO:0006412; translation | GO:0003735; structural constituent of ribosome | EntrezGene:100282208; LOC100282208
	temperate_region_691	9	151959578	152472189	-1.72109	AC149818.2_FG001	0.005	1402	24	9.167	10.0042	-0.12608	0.222873		0.0053974	0.0052116	0.0051874		2.87856	2.55048	2.48921		0.0721744		-	-		C0P484_MAIZE Putative uncharacterized protein n=1 (Zea mays) Exp=3e-93; maizesequence.org: GO:0007264; small GTPase mediated signal transduction | GO:0015031; protein transport | RefSeq_dna:NM_001157223; ras-related protein Rab-18 (LOC100284328) mRNA | RefSeq_peptide:NP_001150695; ras-related protein Rab-18 | UniGene:Zm.23552; Ras-related protein Rab-18 | Uniprot/SPTREMBL:B6TSE5; Ras-related prot…
	temperate_region_692	9	153934513	154036086	-1.35898	AC196090.3_FG006	0.01	2247	44	4.07973	3.38755	0.268231	0.0133307		0.0058126	0.0057684	0.0058017		2.76437	2.56687	2.5564		0.0356023		94	0.212766		B6SYH0_MAIZE Xylem serine proteinase 1 n=2 (Zea mays) Exp=0; maizesequence.org: Uniprot/SPTREMBL:C0P9E7; Putative uncharacterized protein | Uniprot/SPTREMBL:B6SYH0; Xylem serine proteinase 1 | Uniprot/SPTREMBL:B4FF11; Putative uncharacterized protein | RefSeq_peptide:NP_001148151; xylem serine proteinase 1 | RefSeq_peptide:NP_001132028; hypothetical protein LOC100193436 | GO:0043086; negative reg…
	temperate_region_693	9	155267042	155386210	-1.42032	GRMZM5G875564	0.005	2320	37	7.05426	6.67751	0.0791853	0.0740328		0.0046343	0.004268	0.0047174		2.60016	2.03971	2.50307		0.0403926		148	0.175676		No significant hits (1e-5); maizesequence.org: GO:0008202; steroid metabolic process
	temperate_region_694	9	156395214	156448679	-1.6592	GRMZM2G168760	0.005	2265	8	2.9064	3.003	-0.0471669	0.356185		0.0008385	0.0007786	0.0007762		1.2091	0.89315	0.860699		-0.00280347		-	-		No significant hits (1e-5)
	temperate_region_695	10	1269130	1433284	-1.42697	GRMZM2G147266	0.005	3752	19	1.74565	1.20266	0.53754	0.000690654		0.0017437	0.0013961	0.0018452		3.24724	1.98712	3.38951		0.0543896		-	-		B4FQY2_MAIZE Putative uncharacterized protein n=3 (Zea mays) Exp=0; maizesequence.org: Uniprot/SPTREMBL:B6UF73; Putative uncharacterized protein | Uniprot/SPTREMBL:B4FWK1; Putative uncharacterized protein | Uniprot/SPTREMBL:B4FQY2; Putative uncharacterized protein | UniGene:Zm.72614; Ferritin homolog2 | RefSeq_peptide:NP_001145493; hypothetical protein LOC100278892 | RefSeq_dna:NM_001152021; LOC1…			ferritin homolog2, fer2
	temperate_region_696	10	1881328	1945218	-1.44137	GRMZM2G104620	0.005	1464	78	5.06592	5.75367	-0.183658	0.00564633		0.0161552	0.0167673	0.0151861		3.01558	3.37584	2.45639		0.0611068		187	0.229947		B4FEZ4_MAIZE Putative uncharacterized protein n=2 (Zea mays) Exp=0; maizesequence.org: UniGene:Zm.136557; Hypothetical protein LOC100276252 | UniGene:Zm.34791; Hypothetical protein LOC100193422 | Uniprot/SPTREMBL:B4FEZ4; Putative uncharacterized protein | Uniprot/SPTREMBL:B6T7I7; Putative uncharacterized protein | RefSeq_peptide:NP_001143556; hypothetical protein LOC100276252 | RefSeq_peptide:NP_…
	temperate_region_697	10	2636783	2691402	-1.42859	GRMZM2G127379	0.005	1824	61	4.13738	2.33564	0.824902	7.72e-06		0.0108165	0.0088581	0.0109809		3.35117	2.08266	3.22289		0.0629141		120	0.2		C4JB32_MAIZE Putative uncharacterized protein n=1 (Zea mays) Exp=0; maizesequence.org: Uniprot/SPTREMBL:C4JB32; Putative uncharacterized protein | Uniprot/SPTREMBL:C0HEA7; Putative uncharacterized protein | UniGene:Zm.20223; Full-length cDNA clone ZM_BFb0367H17 | UniGene:Zm.153693; TSA: Zea mays contig37112 mRNA sequence | UniGene:Zm.148908; TSA: Zea mays contig19389 mRNA sequence | UniGene:Zm.14…
	temperate_region_698	10	5999679	6082257	-1.6	GRMZM2G131120	0.005	1211	4	9.34811	10.3026	-0.140266	0.0338991		0.0006362	0.0007623	0.0006159		0.481663	0.824012	0.334323		0.0198087		-	-		No significant hits (1e-5)
	temperate_region_699	10	11304182	11326113	-1.33408	GRMZM2G157168	0.01	1758	4	0.5222	0.881279	-0.754996	1.56e-10		0.0005126	0.000424	0.0005399		0.832997	0.350345	0.87497		0.0489432		-	-		No significant hits (1e-5)
	temperate_region_700	10	18323983	18357671	-1.32357	GRMZM2G015238	0.01	2653	5	21.9564	22.3235	-0.0239229	0.220924		0.0003412	0.0002864	0.0003534		0.386977	-0.0171454	0.373796		0.0635919		-	-		No significant hits (1e-5)
	temperate_region_701	10	78118657	78153211	-1.37514	GRMZM2G309933	0.01	1597	44	4.42512	4.25415	0.0568473	0.774231		0.0096476	0.0066712	0.0103292		3.75335	1.61281	3.97914		0.0614965		154	0.25974		C0PCM0_MAIZE Putative uncharacterized protein n=1 (Zea mays) Exp=0; maizesequence.org: UniGene:Zm.157253; TSA: Zea mays contig27503 mRNA sequence
	temperate_region_702	10	81677756	81725797	-5.76872	GRMZM2G108892	0.005	1417	5	6.99258	7.53751	-0.108262	0.0679584		0.0012697	0.0010393	0.0012562		2.46663	1.62566	2.31068		0.0953583		-	-		No significant hits (1e-5)
	temperate_region_703	10	86687509	86717160	-1.48283	GRMZM2G099002	0.005	1874	20	3.35623	3.93574	-0.229795	0.0103469		0.0027771	0.002417	0.0029763		1.87451	1.19766	2.02314		0.012304		-	-		B6T3T6_MAIZE CBL-interacting serine/threonine-protein kinase 1 n=1 (Zea mays) Exp=0; maizesequence.org: GO:0007165; signal transduction | UniGene:Zm.147412; TSA: Zea mays contig26300 mRNA sequence | UniGene:Zm.85988; Hypothetical protein LOC100273737 | Uniprot/SPTREMBL:B4FZP6; Putative uncharacterized protein | Uniprot/SPTREMBL:B6T3T6; CBL-interacting serine/threonine-protein kinase 1 | GO:000646…
	temperate_region_704	10	87072935	87280963	-2.20866	GRMZM2G123029	0.005	1428	15	32.7883	19.0929	0.780144	1.09e-14		0.0024092	0.0023893	0.0026014		1.2867	1.14998	1.43414		0.0251531		170	0.247059		C0P7L5_MAIZE Putative uncharacterized protein n=1 (Zea mays) Exp=4e-155; maizesequence.org: UniGene:Zm.127300; Transcribed locus moderately similar to NP_001146573.1 hypothetical protein LOC100280169 [Zea mays] | GO:0006665; sphingolipid metabolic process | GO:0006629; lipid metabolic process | GO:0006508; proteolysis | GO:0005764; lysosome | GO:0004190; aspartic-type endopeptidase activity
	temperate_region_705	10	88578528	88770301	-1.81565	GRMZM2G422090	0.005	2136	24	1.83711	1.83673	0.000293932	0.383694		0.002594	0.0018471	0.0028137		1.4276	0.184635	1.60433		0.0354259		-	-		C5Y8K5_SORBI Putative uncharacterized protein Sb05g027660 n=1 (Sorghum bicolor) Exp=0; maizesequence.org: GO:0005622; intracellular | GO:0005525; GTP binding | GO:0003924; GTPase activity | GO:0000287; magnesium ion binding
	temperate_region_706	10	89966942	90010754	-1.33715	GRMZM2G063575	0.01	2194	14	1.49489	1.55153	-0.0536547	0.898342		0.0026223	0.0021205	0.0026345		4.09042	2.73992	3.93517		0.123934		185	0.281081		C5Z016_SORBI Putative uncharacterized protein Sb09g003570 n=2 (Andropogoneae) Exp=0; maizesequence.org: Uniprot/SPTREMBL:C0PHV8; Putative uncharacterized protein | UniGene:Zm.104265; Hypothetical protein LOC100383629 | UniGene:Zm.102985; Transcribed locus strongly similar to NP_001169748.1 hypothetical protein LOC100383629 [Zea mays] | RefSeq_peptide:NP_001169748; hypothetical protein LOC10038362…
	temperate_region_707	10	108112298	108240288	-1.30605	GRMZM2G097106	0.01	1803	31	12.0067	13.3205	-0.149809	0.0559779		0.006077	0.0032004	0.006589		3.66523	0.571782	3.97485		0.156718		-	-		B6UB87_MAIZE EMB1688 n=3 (Andropogoneae) Exp=0; maizesequence.org: Uniprot/SPTREMBL:B6UB87; EMB1688 | Uniprot/SPTREMBL:B4G0W5; Putative uncharacterized protein | UniGene:Zm.85178; EMB1688 | RefSeq_peptide:NP_001152253; EMB1688 | RefSeq_dna:NM_001158781; EMB1688 (LOC100285891) mRNA | GO:0005525; GTP binding | GO:0003924; GTPase activity | EntrezGene:100285891; EMB1688
	temperate_region_708	10	109329172	109389713	-1.38435	GRMZM2G001853	0.01	822	14	13.6344	9.55006	0.51367	0.00380455		0.0067529	0.0061931	0.0069729		3.8658	3.21957	3.88238		0.055851		231	0.337662		No significant hits (1e-5)
	temperate_region_709	10	117810487	117839661	-1.34495	GRMZM2G140726	0.01	2879	36	6.78033	7.90879	-0.222103	0.000755996		0.0040137	0.0038473	0.0040417		3.14383	2.74728	2.98174		0.0331133		-	-		No significant hits (1e-5)
	temperate_region_710	10	118091258	118167818	-1.5342	GRMZM2G045280	0.005	1550	29	6.9911	7.77677	-0.153652	0.103135		0.0066119	0.0046909	0.0071293		3.63206	1.68748	3.90351		0.066843		-	-		No significant hits (1e-5)
	temperate_region_711	10	120661025	120686727	-1.3477	GRMZM2G007120	0.01	1945	19	8.23316	8.6487	-0.0710379	0.735674		0.0036859	0.0024608	0.0038775		3.79217	1.60062	3.91678		0.129996		-	-		B4FRR0_MAIZE Cation transport protein chaC n=3 (Andropogoneae) Exp=3e-108; maizesequence.org: Uniprot/SPTREMBL:B4FRR0; Cation transport protein chaCPutative uncharacterized protein ; | Uniprot/SPTREMBL:B6TRA7; Cation transport protein chaC | RefSeq_peptide:NP_001150580; cation transport protein chaC | RefSeq_dna:NM_001157108; cation transport protein chaC (LOC100284213) mRNA | EntrezGene:10028421…
	temperate_region_712	10	120772243	120848781	-1.40307	GRMZM2G136344	0.01	723	13	1.20731	1.87998	-0.638921	5.34e-05		0.0044653	0.0027976	0.0047879		1.53734	0.0320001	1.67105		0.0306396		266	0.387218		No significant hits (1e-5)
	temperate_region_713	10	124173226	124346025	-1.63244	GRMZM2G173878	0.005	1388	26	21.0998	23.5243	-0.15692	0.00470616		0.0052426	0.0038493	0.0055834		2.29748	0.889302	2.43392		0.0610852		-	-		No significant hits (1e-5)
	temperate_region_714	10	125102523	125207616	-1.73358	GRMZM2G111770	0.005	1317	8	0.720225	0.725314	-0.010159	0.835012		0.0019182	0.0019465	0.0018363		2.26653	2.22662	1.95816		0.0210487		-	-		No significant hits (1e-5)
	temperate_region_715	10	127026870	127058197	-1.46566	GRMZM2G175313	0.005	1728	33	4.02999	5.30247	-0.395889	0.00176362		0.0047387	0.0035276	0.0051391		1.80267	0.551134	2.00221		0.0328964		-	-		B6TIQ8_MAIZE ATP/GTP binding protein n=1 (Zea mays) Exp=4e-158; maizesequence.org: UniGene:Zm.138695; Transcribed locus strongly similar to XP_002446705.1 hypothetical protein SORBIDRAFT_06g020900 [Sorghum bicolor]
	temperate_region_716	10	130245447	130320968	-1.51586	GRMZM2G031660	0.005	1946	31	26.842	21.487	0.321026	0.0456036		0.0046238	0.0039288	0.0047643		2.53907	1.63041	2.5091		0.0647092		90	0.144444		B6SYQ7_MAIZE Beta-glucosidase n=2 (Zea mays) Exp=0; maizesequence.org: RefSeq_peptide:NP_001148165; beta-glucosidase | UniGene:Zm.131401; Beta-glucosidase | UniGene:Zm.29540; Hypothetical protein LOC100272792 | Uniprot/SPTREMBL:B4FQQ6; Putative uncharacterized protein | Uniprot/SPTREMBL:B6SYQ7; Beta-glucosidase | RefSeq_peptide:NP_001140717; hypothetical protein LOC100272792 | RefSeq_dna:NM_00115…
	temperate_region_717	10	133205256	133350027	-1.37049	GRMZM2G057084	0.01	1722	22	17.9676	15.8084	0.184709	0.0492691		0.0047312	0.0040947	0.0047826		3.77123	2.78378	3.63922		0.0555321		-	-		No significant hits (1e-5)
	temperate_region_718	10	133726750	133833503	-1.33809	GRMZM2G429237	0.01	1535	31	10.5575	16.3921	-0.63473	1.44e-16		0.0058656	0.005323	0.0060461		2.54245	1.92705	2.5144		0.0460251		90	0.133333		B6TFT8_MAIZE Cysteine-type endopeptidase/ ubiquitin thiolesterase n=1 (Zea mays) Exp=7e-114; maizesequence.org: Uniprot/SPTREMBL:B6TFT8; Cysteine-type endopeptidase/ ubiquitin thiolesterase | UniGene:Zm.21524; Cysteine-type endopeptidase/ ubiquitin thiolesterase | RefSeq_peptide:NP_001149592; cysteine-type endopeptidase/ ubiquitin thiolesterase | RefSeq_dna:NM_001156120; cysteine-type endopeptida…
	temperate_region_719	10	137469549	137497962	-1.30084	AC209206.3_FG011	0.01	3279	53	4.02872	3.12983	0.364237	0.00135747		0.0045811	0.0039408	0.0047662		2.5589	1.75462	2.57267		0.0317791		99	0.0606061		C5YE15_SORBI Putative uncharacterized protein Sb06g025560 n=1 (Sorghum bicolor) Exp=0; maizesequence.org: GO:0003676; nucleic acid binding
	temperate_region_720	10	138475066	138510137	-1.64537	GRMZM5G803874	0.005	1147	13	1.07811	1.09418	-0.0213424	0.516921		0.003843	0.0045144	0.0036022		2.92455	3.69089	2.44515		0.018777		-	-		No significant hits (1e-5); maizesequence.org: GO:0003824; catalytic activity | GO:0008152; metabolic process			inhibitor of striate1, isr1
	temperate_region_721	10	140726031	140786482	-1.31185	AC208110.2_FG007	0.01	784	37	11.9662	7.06612	0.75998	2.7e-05		0.0142572	0.012781	0.0143992		2.80984	2.09702	2.66868		0.085969		156	0.205128		B6TIB8_MAIZE Seed specific protein Bn15D1B n=1 (Zea mays) Exp=5e-43; maizesequence.org: EntrezGene:100283430; seed specific protein Bn15D1B | RefSeq_dna:NM_001156331; seed specific protein Bn15D1B (LOC100283430) mRNA | RefSeq_peptide:NP_001149803; seed specific protein Bn15D1B | Uniprot/SPTREMBL:B6TIB8; Seed specific protein Bn15D1B
	temperate_region_722	10	141010599	141089773	-1.476	GRMZM2G140924	0.005	1600	13	0.721146	0.664867	0.117226	0.590588		0.0024814	0.0018239	0.0026946		2.40977	1.07059	2.6527		0.0481279		135	0.185185		B6U028_MAIZE Zinc finger, C3HC4 type family protein n=1 (Zea mays) Exp=0; maizesequence.org: UniGene:Zm.147898; TSA: Zea mays contig24152 mRNA sequence | UniGene:Zm.153806; TSA: Zea mays contig36483 mRNA sequence | UniGene:Zm.18838; Zinc finger C3HC4 type family protein | Uniprot/SPTREMBL:B6U028; Zinc finger C3HC4 type family protein | RefSeq_peptide:NP_001151400; zinc finger C3HC4 type family pr…
	temperate_region_723	10	141550124	141633273	-1.61749	GRMZM2G156013	0.005	2015	55	23.8099	22.7675	0.0645841	0.0233179		0.0079359	0.0049554	0.00839		2.7053	0.520873	2.81098		0.126909		123	0.154472		B6TWS7_MAIZE Serine/threonine protein kinase n=1 (Zea mays) Exp=0; maizesequence.org: RefSeq_peptide:NP_001149811; serine/threonine protein kinase | RefSeq_peptide:NP_001152919; hypothetical protein LOC100279233 | UniGene:Zm.157024; Hypothetical protein LOC100279233 | UniGene:Zm.95962; Serine/threonine protein kinase | Uniprot/SPTREMBL:B6TIE1; Serine/threonine protein kinase | Uniprot/SPTREMBL:B7…
	temperate_region_724	10	142023872	142046236	-1.29311	GRMZM2G022926	0.01	1415	21	2.18914	2.36639	-0.112321	0.621075		0.0048641	0.0039286	0.0051047		3.02597	1.84003	3.11153		0.0774355		-	-		No significant hits (1e-5)
	temperate_region_725	10	142704714	142809149	-1.27988	GRMZM2G029242	0.01	2083	43	4.49069	5.04847	-0.168909	0.000515605		0.0059949	0.0054717	0.0060853		2.63893	2.02532	2.52366		0.0304761		101	0.0693069		No significant hits (1e-5)
	temperate_region_726	10	142955727	142978913	-1.90825	GRMZM2G419694	0.005	806	31	53.386	47.222	0.177002	0.00298852		0.0115402	0.0110254	0.0113849		2.71357	2.33109	2.45568		0.0685472		-	-		No significant hits (1e-5); maizesequence.org: Uniprot/SPTREMBL:B6UAV2; Putative uncharacterized protein | Uniprot/SPTREMBL:B6SUL0; Autophagy-related 8b variant 1Autophagy-related 8c variant 1Autophagy-related protein 8Putative uncharacterized protein ;;; | UniGene:Zm.103357; Transcribed locus strongly similar to NP_001137493.1 autophagy-related 8b [Zea mays] | RefSeq_peptide:NP_001137494; autoph…
	temperate_region_727	10	143652931	143685455	-1.40381	GRMZM2G180471	0.01	1415	12	13.4007	14.0027	-0.0633983	0.382635		0.0030045	0.0029406	0.0027169		3.09891	2.86107	2.43892		0.149644		-	-		No significant hits (1e-5)
	temperate_region_728	10	144050305	144153208	-1.49121	GRMZM2G000650	0.005	912	16	18.3541	17.9194	0.0345812	0.984253		0.0070818	0.0063631	0.0071961		4.09035	3.29433	4.00151		0.0204439		184	0.217391		Q6Z6T3_ORYSJ Os02g0324300 protein n=5 (Poaceae) Exp=6e-62; maizesequence.org: Uniprot/SPTREMBL:B6TAZ7; Coiled-coil domain-containing protein 94 | Uniprot/SPTREMBL:B4G091; Putative uncharacterized protein | UniGene:Zm.120275; Transcribed locus moderately similar to NP_001046696.1 Os02g0324300 [Oryza sativa Japonica Group]
	temperate_region_729	10	145728465	145808655	-1.38704	GRMZM2G004924	0.01	3140	4	1.82985	1.85447	-0.0192784	0.121374		0.000342	0.0003346	0.000344		1.29713	1.16372	1.22339		0.0261797		-	-		No significant hits (1e-5)
;.	temperate_region_730	10	148218962	148442736	-1.33564	GRMZM2G440259	0.01	1296	59	10.1234	10.6387	-0.0716314	0.524053		0.0134986	0.0126135	0.0131911		2.83034	2.30502	2.49921		0.0524609		100	0.12		Q7XKE2_ORYSJ OSJNBb0017I01.12 protein n=1 (Oryza sativa subsp. japonica) Exp=1e-31; maizesequence.org: UniGene:Zm.143553; TSA: Zea mays contig61900 mRNA sequence		AtDOF1.4
	tropical_region_1	1	1556915	1578178	1.40683	GRMZM2G097229	0.01	1167	9	19.3856	13.7078	0.499985	0.0041431		0.0024874	0.0027928	0.0021821		2.43686	2.87445	1.75663		0.0806572		-	-		C5WMV2_SORBI Putative uncharacterized protein Sb01g050440 n=1 (Sorghum bicolor) Exp=2e-136; maizesequence.org: UniGene:Zm.9322; Clone 1064241 mRNA sequence | GO:0019953; sexual reproduction | GO:0005576; extracellular region
	tropical_region_2	1	4978418	5103048	1.56915	GRMZM2G327059	0.005	1264	4	0.671089	0.964358	-0.523064	1.99e-07		0.0005901	0.0008548	0.0005714		0.415811	1.24321	0.271708		0.0266662		-	-		B6SYZ7_MAIZE BEL1-related homeotic protein 14 n=2 (Zea mays) Exp=5e-155; maizesequence.org: GO:0003700; transcription factor activity | GO:0005634; nucleus | GO:0006355; regulation of transcription DNA-dependent | GO:0030528; transcription regulator activity | GO:0043565; sequence-specific DNA binding
	tropical_region_3	1	7550706	7579296	1.77183	GRMZM2G110345	0.005	1487	19	5.43835	4.78628	0.184263	0.120515		0.003514	0.0036977	0.0034712		2.10202	2.21005	1.88854		0.0436926		-	-		No significant hits (1e-5)
	tropical_region_4	1	8019999	8157853	1.38609	GRMZM2G075701	0.01	1798	36	14.5699	14.6826	-0.0111182	0.961645		0.0070204	0.0075858	0.0062893		3.68192	4.19501	2.82034		0.102817		-	-		SMT2_ORYSJ 24-methylenesterol C-methyltransferase 2 n=9 (Poaceae) Exp=0; maizesequence.org: Uniprot/SPTREMBL:B4FQZ7; Putative uncharacterized protein | Uniprot/SPTREMBL:B4FB47; Putative uncharacterized protein | UniGene:Zm.87089; Hypothetical protein LOC100192647 | RefSeq_peptide:NP_001131331; hypothetical protein LOC100192647 | RefSeq_dna:NM_001137859; hypothetical protein LOC100192647 (LOC10019…
	tropical_region_5	1	8437465	8551552	1.73458	GRMZM2G009014	0.005	1292	31	5.17215	6.33393	-0.292336	1.7e-08		0.0062468	0.0072366	0.005697		2.0061	2.59261	1.43551		0.0372663		-	-		No significant hits (1e-5)
	tropical_region_6	1	8935349	9134362	3.31223	GRMZM5G849919	0.005	1487	4	0.040499	0.0488341	-0.270002	0.0283939		0.0008933	0.0010085	0.0008384		1.98116	2.36047	1.66608		0.0738431		-	-		No significant hits (1e-5)
	tropical_region_7	1	10950463	10988867	1.41235	GRMZM2G056786	0.01	1578	14	0.78272	0.558277	0.487514	0.0152856		0.0026881	0.0027846	0.0025511		2.41234	2.45733	2.02261		0.0405899		-	-		B4FU11_MAIZE Putative uncharacterized protein n=1 (Zea mays) Exp=1e-92; maizesequence.org: Uniprot/SPTREMBL:B4FU11; Putative uncharacterized protein | UniGene:Zm.37103; Hypothetical protein LOC100273252 | RefSeq_peptide:NP_001141166; hypothetical protein LOC100273252 | RefSeq_dna:NM_001147694; hypothetical protein LOC100273252 (LOC100273252) mRNA | GO:0008270; zinc ion binding | GO:0005515; prote…
	tropical_region_8	1	13200614	13223266	1.44392	GRMZM2G541687	0.005	1327	20	1.86942	2.96243	-0.66419	0.0172183		0.0032185	0.004184	0.0025868		1.09643	2.03646	0.271381		0.0698941		-	-		No significant hits (1e-5)
	tropical_region_9	1	15059803	15181560	1.36657	GRMZM2G034302	0.01	2364	45	6.6641	7.35327	-0.141974	0.514582		0.0058176	0.0071065	0.0049364		2.93366	4.00773	1.8916		0.0653725		-	-		D1MAD6_SORBI Sucrose transporter 1 n=6 (Panicoideae) Exp=0; maizesequence.org: Uniprot/SPTREMBL:Q9SXM0; Sucrose Transporter | Uniprot/SPTREMBL:C4J718; Putative uncharacterized protein | Uniprot/SPTREMBL:C4J697; Putative uncharacterized protein | Uniprot/SPTREMBL:C4J5U5; Putative uncharacterized protein | Uniprot/SPTREMBL:C4J3K4; Putative uncharacterized protein | RefSeq_peptide:NP_001104840; sucr…
	tropical_region_10	1	15343246	15526460	1.35455	GRMZM2G075459	0.01	413	6	241.989	368.995	-0.608656	8.01e-08		0.0035416	0.0048097	0.0026675		1.18632	2.17253	0.348871		0.0671087		-	-		No significant hits (1e-5)
	tropical_region_11	1	19240907	19272398	1.31387	GRMZM2G132367	0.01	1909	41	1.29748	1.76132	-0.440943	7.25e-07		0.0069902	0.0061463	0.0069916		3.27175	2.39727	3.06463		0.0252165		-	-		No significant hits (1e-5)
	tropical_region_12	1	19599597	19621354	7.13742	GRMZM2G122488	0.005	590	2	-	-	-	-		0.000663	0.0003706	0.0006901		0.39049	-0.358576	0.393785		0.0223777		-	-		No significant hits (1e-5)
	tropical_region_13	1	21186693	21231560	7.72743	GRMZM2G064841	0.005	1866	3	9.58647	10.5528	-0.138551	0.00848313		0.0004428	0.0003865	0.0004331		1.2303	0.831628	1.09219		0.0634738		-	-		No significant hits (1e-5); maizesequence.org: Uniprot/SPTREMBL:C4J967; Putative uncharacterized protein | Uniprot/SPTREMBL:B4FCE5; Putative uncharacterized protein | UniGene:Zm.119613; Clone EL01N0559A07.c mRNA sequence | RefSeq_peptide:NP_001131394; hypothetical protein LOC100192721 | RefSeq_dna:NM_001137922; hypothetical protein LOC100192721 (LOC100192721) mRNA | GO:0016740; transferase activi…
	tropical_region_14	1	21673013	21786523	1.31443	GRMZM2G114190	0.01	2473	24	4.91224	5.7929	-0.237905	5.82e-06		0.0027474	0.0038638	0.0019021		2.32524	4.13323	0.689016		0.133832		-	-		C5WTR6_SORBI Putative uncharacterized protein Sb01g043520 n=2 (Andropogoneae) Exp=5e-155; maizesequence.org: Uniprot/SPTREMBL:C0PAQ8; Putative uncharacterized protein | UniGene:Zm.82257; Hypothetical protein LOC100382795 | RefSeq_peptide:NP_001168968; hypothetical protein LOC100382795 | RefSeq_dna:NM_001175497; hypothetical protein LOC100382795 (LOC100382795) mRNA | GO:0050826; response to freezi…
	tropical_region_15	1	27761123	27878552	1.60781	GRMZM2G039968	0.005	-	-	-	-	-	-		-	-	-		-	-	-		-		-	-		No significant hits (1e-5); maizesequence.org: GO:0005515; protein binding | GO:0008270; zinc ion binding
	tropical_region_16	1	30287523	30312047	1.70085	GRMZM2G043470	0.005	2218	12	0.814792	0.762302	0.0960687	0.0480398		0.0024964	0.0026571	0.0023135		4.70681	4.99829	4.02058		0.0517654		-	-		No significant hits (1e-5)
	tropical_region_17	1	33257309	33331538	1.51792	GRMZM2G159110	0.005	1459	33	3.86723	2.20665	0.809442	5e-05		0.007109	0.0075819	0.0068954		2.9913	3.20532	2.62979		0.0211622		-	-		B6TTJ7_MAIZE Thaumatin-like protein 1 n=2 (Zea mays) Exp=2e-137; maizesequence.org: UniGene:Zm.18778; Hypothetical protein LOC100193461 | Uniprot/SPTREMBL:B6TRQ1; Thaumatin-like protein 1 | Uniprot/SPTREMBL:B6TTJ7; Thaumatin-like protein 1
	tropical_region_18	1	35445268	35594230	1.60143	GRMZM2G164562	0.005	1671	13	49.3902	51.8707	-0.0706946	0.0456767		0.0018272	0.0019833	0.0017418		1.33127	1.52946	1.03429		0.0226499		-	-		No significant hits (1e-5)
	tropical_region_19	1	39203217	39258781	1.38545	GRMZM2G141799	0.01	1086	4	40.9884	45.2923	-0.144051	0.0157498		0.0011914	0.0012411	0.0011084		1.88844	1.95578	1.55196		0.0312145		-	-		No significant hits (1e-5)
	tropical_region_20	1	39792494	39865614	1.43861	GRMZM2G109831	0.005	1221	8	3.19658	3.34207	-0.0642092	0.091074		0.0018588	0.0017064	0.0018273		1.83373	1.4265	1.64697		-0.00343726		-	-		No significant hits (1e-5)
	tropical_region_21	1	41957962	42031268	1.42817	GRMZM2G150697	0.005	1161	24	7.79957	7.51881	0.0528907	0.0642224		0.0069843	0.0063603	0.006958		3.26645	2.60514	3.05361		0.00945164		-	-		C5WPB9_SORBI Putative uncharacterized protein Sb01g039200 n=2 (Andropogoneae) Exp=9e-67; maizesequence.org: Uniprot/SPTREMBL:B6UB08; Putative uncharacterized protein | UniGene:Zm.12326; Hypothetical protein LOC100278585 | RefSeq_peptide:NP_001145288; hypothetical protein LOC100278585 | RefSeq_dna:NM_001151816; hypothetical protein LOC100278585 (LOC100278585) mRNA | EntrezGene:100278585; hypotheti…
	tropical_region_22	1	42739647	42818721	1.56203	GRMZM2G396674	0.005	1528	9	0.778701	0.949791	-0.28654	0.00107211		0.0008894	0.0017375	0.0003865		0.0448694	1.9496	-1.07963		0.105005		-	-		B4FCX8_MAIZE Putative uncharacterized protein n=1 (Zea mays) Exp=5e-155; maizesequence.org: UniGene:Zm.136528; Hypothetical protein LOC100277037 | UniGene:Zm.142904; Hypothetical protein LOC100304191 | UniGene:Zm.4296; Hypothetical protein LOC100192870 | Uniprot/SPTREMBL:B4FCX8; Putative uncharacterized protein | Uniprot/SPTREMBL:B6TN21; Putative uncharacterized protein | Uniprot/SPTREMBL:B8A1B2;…
	tropical_region_23	1	43961021	43992653	1.40535	GRMZM2G179462	0.01	681	17	1.63428	1.67822	-0.0382747	0.810229		0.0060534	0.0083644	0.0040694		1.53225	2.89304	0.655125		0.125027		151	0.311258		No significant hits (1e-5)
	tropical_region_24	1	45089020	45128291	1.80896	GRMZM2G053669	0.005	2492	14	1.68525	1.11356	0.597787	0.00350709		0.0014466	0.0019104	0.0011781		1.70524	2.85839	0.834402		0.090463		-	-		No significant hits (1e-5)
	tropical_region_25	1	45683794	45709494	2.58259	GRMZM2G313272	0.005	2274	2	0.0794385	0.0799296	-0.00889013	0.483414		0.0004281	0.0004344	0.0004265		2.76941	2.76549	2.67572		0.00374758		-	-		B5U8J7_MAIZE Asparagine synthetase n=2 (Zea mays) Exp=9e-179; maizesequence.org: GO:0003774; motor activity | GO:0004066; asparagine synthase (glutamine-hydrolyzing) activity | GO:0006529; asparagine biosynthetic process | GO:0009296; flagellum assembly | GO:0009424; bacterial-type flagellum hook
	tropical_region_26	1	45918394	45956514	1.73008	GRMZM2G007080	0.005	1229	17	20.618	21.0118	-0.0272939	0.0516784		0.0016451	0.0032327	0.0013581		-0.466843	1.27827	-0.901843		0.0387365		107	0.373832		B6U2A3_MAIZE Mitochondrial import inner membrane translocase subunit tim22 n=2 (Andropogoneae) Exp=4e-79; maizesequence.org: Uniprot/SPTREMBL:B6U2A3; Mitochondrial import inner membrane translocase subunit tim22 | UniGene:Zm.26172; Mitochondrial import inner membrane translocase subunit tim22 | UniGene:Zm.155149; TSA: Zea mays contig30604 mRNA sequence | RefSeq_peptide:NP_001151600; mitochondrial…
	tropical_region_27	1	46051768	46243515	1.35891	GRMZM2G058138	0.01	1992	23	35.9192	36.9725	-0.0416968	0.0388624		0.0029311	0.0026934	0.0029622		1.81052	1.33937	1.69642		0.0167389		-	-		Q10MT2_ORYSJ Os03g0296400 protein n=6 (Poaceae) Exp=2e-159; maizesequence.org: Uniprot/SPTREMBL:B7ZZM7; Putative uncharacterized protein | UniGene:Zm.92809; Hypothetical protein LOC100279728 | RefSeq_peptide:NP_001146159; hypothetical protein LOC100279728 | RefSeq_dna:NM_001152687; hypothetical protein LOC100279728 (LOC100279728) mRNA | GO:0006412; translation | GO:0005850; eukaryotic translation…
	tropical_region_28	1	46842658	46940203	1.28837	GRMZM2G113364	0.01	1393	12	4.12521	3.78617	0.123729	0.224671		0.0020374	0.0022202	0.0018502		1.33141	1.54331	0.881452		0.0200546		-	-		B6TEZ7_MAIZE Programmed cell death protein 2 n=3 (Andropogoneae) Exp=0; maizesequence.org: GO:0005737; cytoplasm | GO:0008270; zinc ion binding
	tropical_region_29	1	47120522	47194552	1.31284	GRMZM2G112538	0.01	916	21	39.3677	43.6423	-0.148715	0.375602		0.0044693	0.0059798	0.0033844		0.792961	1.77585	-0.12181		0.0395924		-	-		B6SXF5_MAIZE Pathogenesis-related protein 1 n=3 (Zea mays) Exp=3e-86; maizesequence.org: Uniprot/SPTREMBL:Q29SB6; Pathogenesis-related protein 10Putative uncharacterized protein ; | Uniprot/SPTREMBL:B6TR52; Pathogenesis-related protein 1 | Uniprot/SPTREMBL:B6SXF5; Pathogenesis-related protein 1 | UniGene:Zm.144663; TSA: Zea mays contig53356 mRNA sequence | UniGene:Zm.143839; TSA: Zea mays contig5…
	tropical_region_30	1	50077976	50109240	1.51549	GRMZM2G394203	0.005	1123	16	92.9203	81.1583	0.195255	0.0275829		0.0023355	0.0040185	0.0015642		0.257965	2.02451	-0.709425		0.0713791		-	-		No significant hits (1e-5); maizesequence.org: UniGene:Zm.152007; TSA: Zea mays contig04825 mRNA sequence | GO:0051260; protein homooligomerization | GO:0016021; integral to membrane | GO:0016020; membrane | GO:0007186; G-protein coupled receptor protein signaling pathway | GO:0004937; alpha1-adrenergic receptor activity
	tropical_region_31	1	52554282	52653451	1.82374	GRMZM2G174696	0.005	1678	17	15.5529	18.2596	-0.231474	8.46e-06		0.0018987	0.0026504	0.0016246		0.641179	1.72287	0.084717		0.0678021		157	0.273885		No significant hits (1e-5)
	tropical_region_32	1	60795906	60845569	1.60688	GRMZM2G090788	0.005	2162	37	2.69888	3.95251	-0.550411	1.89e-11		0.0040715	0.0042918	0.0037296		1.64103	1.73895	1.11858		0.0673212		77	0.194805		C5WZR6_SORBI Putative uncharacterized protein Sb01g035190 n=2 (Andropogoneae) Exp=4e-171; maizesequence.org: Uniprot/SPTREMBL:B6U6L2; Putative uncharacterized protein | UniGene:Zm.32296; Hypothetical protein LOC100278306 | RefSeq_peptide:NP_001145094; hypothetical protein LOC100278306 | RefSeq_dna:NM_001151622; hypothetical protein LOC100278306 (LOC100278306) mRNA | EntrezGene:100278306; hypothet…
	tropical_region_33	1	71004910	71078144	1.78392	GRMZM2G110076	0.005	1282	19	10.9728	12.6623	-0.206604	0.000444551		0.0028662	0.0047617	0.0022425		0.753464	2.72865	0.567288		0.0908198		-	-		B6T3B6_MAIZE Transcription initiation factor TFIID subunit 9B n=4 (Andropogoneae) Exp=3e-93; maizesequence.org: Uniprot/SPTREMBL:B6T3B6; Transcription initiation factor TFIID subunit 9B | Uniprot/SPTREMBL:B4FAS0; Putative uncharacterized protein | RefSeq_peptide:NP_001130845; hypothetical protein LOC100191949 | RefSeq_dna:NM_001137373; hypothetical protein LOC100191949 (LOC100191949) mRNA | GO:00…
	tropical_region_34	1	74253335	74289039	1.56699	GRMZM2G036629	0.005	614	10	0.912414	1.3107	-0.522576	0.0785774		0.0043625	0.0060446	0.0038857		1.72208	3.08222	1.17929		0.0461012		-	-		No significant hits (1e-5)
	tropical_region_35	1	79985737	80095430	1.30879	GRMZM2G162690	0.01	2443	46	4.70312	4.4357	0.084459	0.0703784		0.0065615	0.0062359	0.0062447		3.73809	3.2461	3.20961		0.00900929		199	0.407035		C5WUM7_SORBI Putative uncharacterized protein Sb01g031280 n=1 (Sorghum bicolor) Exp=0; maizesequence.org: GO:0003824; catalytic activity | GO:0004555; alphaalpha-trehalase activity | GO:0005991; trehalose metabolic process
	tropical_region_36	1	94862408	94999733	1.39535	GRMZM2G180909	0.01	1767	41	44.1341	45.3057	-0.037799	0.280296		0.0046937	0.0067261	0.003427		1.00354	2.46413	-0.13163		0.121849		160	0.2625		B6TJ76_MAIZE Nucleic acid binding protein n=4 (Andropogoneae) Exp=0; maizesequence.org: EntrezGene:100283534; nucleic acid binding protein | GO:0003723; RNA binding | RefSeq_dna:NM_001156434; nucleic acid binding protein (LOC100283534) mRNA | RefSeq_peptide:NP_001149906; nucleic acid binding protein | Uniprot/SPTREMBL:B6TJ76; Nucleic acid binding protein | Uniprot/SPTREMBL:B8A3G9; Putative unchar…
	tropical_region_37	1	98086125	98107592	1.37137	GRMZM2G082709	0.01	1032	13	0.725497	1.15363	-0.669138	4.06e-05		0.0044227	0.0045467	0.0038804		3.10832	3.51642	2.2983		0.124456		-	-		No significant hits (1e-5)
	tropical_region_38	1	102938793	102960569	1.63349	GRMZM2G158976	0.005	1777	14	2.18386	2.68864	-0.299998	2.48e-05		0.0023245	0.0029675	0.0018827		2.28894	3.41937	1.28114		0.0713802		-	-		No significant hits (1e-5)
	tropical_region_39	1	105806857	105844256	1.3869	GRMZM2G041028	0.01	1159	5	67.3511	71.0807	-0.0777569	0.709335		0.00076	0.0006052	0.0007794		0.330123	-0.151955	0.294766		0.00629324		-	-		No significant hits (1e-5)
	tropical_region_40	1	144946049	144981726	2.27724	GRMZM2G077757	0.005	2464	9	32.3349	37.5733	-0.216614	1.28e-09		0.0007734	0.000973	0.000628		0.89199	1.55561	0.232225		0.0704448		-	-		B6UEM9_MAIZE G-patch domain containing protein n=1 (Zea mays) Exp=4e-67; maizesequence.org: Uniprot/SPTREMBL:C4J7G8; Putative uncharacterized protein | Uniprot/SPTREMBL:B6UEM9; G-patch domain containing protein | UniGene:Zm.4433; LOC100286119 | RefSeq_peptide:NP_001152479; LOC100286119 | RefSeq_dna:NM_001159007; LOC100286119 (pco138071) mRNA | GO:0005622; intracellular | GO:0003676; nucleic acid …
	tropical_region_41	1	168683316	168704764	1.48988	AC186603.6_FG003	0.005	1449	9	0.56943	0.792091	-0.476147	0.0321013		0.0019726	0.001996	0.0018577		2.36785	2.31272	1.97828		0.00251161		-	-		No significant hits (1e-5)
	tropical_region_42	1	170797623	170862831	1.61024	GRMZM2G052619	0.005	2124	32	1.643	1.64417	-0.00102638	0.137474		0.0022483	0.0037901	0.0018479		0.0258524	1.72372	-0.565975		0.0522835		164	0.219512		No significant hits (1e-5)
	tropical_region_43	1	174624733	174655383	1.71547	GRMZM2G028700	0.005	4075	71	11.2763	12.2119	-0.114988	0.0266392		0.0040009	0.0048287	0.0032888		1.57841	2.33607	0.633839		0.0634226		223	0.399103		BSL2_ORYSJ Serine/threonine-protein phosphatase BSL2 homolog n=8 (Poaceae) Exp=0; maizesequence.org: GO:0050826; response to freezing | RefSeq_dna:NM_001137973; hypothetical protein LOC100192777 (LOC100192777) mRNA | RefSeq_peptide:NP_001131445; hypothetical protein LOC100192777 | UniGene:Zm.141664; TSA: Zea mays contig39126 mRNA sequence | UniGene:Zm.96146; Hypothetical protein LOC100192777 | Un…
	tropical_region_44	1	175281509	175312644	1.5392	GRMZM2G023068	0.005	648	23	2.29234	2.34094	-0.0302653	0.140954		0.0086863	0.0107134	0.0072393		1.6547	2.49021	0.817706		0.0361747		239	0.422594		B6U511_MAIZE Putative uncharacterized protein n=1 (Zea mays) Exp=6e-49; maizesequence.org: Uniprot/SPTREMBL:B6U511; Putative uncharacterized protein | UniGene:Zm.121732; Hypothetical protein LOC100278182 | RefSeq_peptide:NP_001145013; hypothetical protein LOC100278182 | RefSeq_dna:NM_001151541; hypothetical protein LOC100278182 (LOC100278182) mRNA | EntrezGene:100278182; hypothetical protein LOC1…
	tropical_region_45	1	180802244	180963553	1.6014	GRMZM2G071413	0.005	554	16	5.13697	5.33797	-0.0553725	0.411051		0.0089203	0.010694	0.0073585		2.57499	3.41371	1.56458		0.0649665		-	-		No significant hits (1e-5)
	tropical_region_46	1	191052699	191104570	1.35254	GRMZM2G005652	0.01	3247	60	5.80031	6.08069	-0.0681045	0.0942515		0.0049374	0.0060939	0.0042451		2.27537	3.29218	1.38755		0.0676235		134	0.283582		Q84Z87_ORYSJ Os08g0518100 protein n=2 (Oryza sativa) Exp=0; maizesequence.org: UniGene:Zm.78775; Transcribed locus moderately similar to NP_001062249.1 Os08g0518100 [Oryza sativa Japonica Group] | UniGene:Zm.3976; TSA: Zea mays contig46479 mRNA sequence | GO:0032313; regulation of Rab GTPase activity | GO:0006412; translation | GO:0005840; ribosome | GO:0005622; intracellular | GO:0005097; Rab GT…
	tropical_region_47	1	192480099	192502652	1.55773	GRMZM2G179366	0.005	1662	9	12.0861	12.1497	-0.00757086	0.191827		0.0017388	0.0016928	0.0014443		2.41672	2.19216	1.53363		0.0150263		-	-		B6TIV7_MAIZE GAGA-binding protein n=1 (Zea mays) Exp=9e-144; maizesequence.org: EntrezGene:100283491; GAGA-binding protein | RefSeq_peptide:NP_001149863; GAGA-binding protein | Uniprot/SPTREMBL:B6TIV7; GAGA-binding proteinPutative uncharacterized protein ;
	tropical_region_48	1	192603104	192624115	1.73752	GRMZM2G124797	0.005	1012	22	2.73537	3.0722	-0.167538	0.523433		0.0053713	0.0043383	0.0051867		1.68264	0.768239	1.38661		0.033556		-	-		No significant hits (1e-5)
	tropical_region_49	1	194922443	194945353	1.50002	GRMZM2G368827	0.005	1601	40	12.1167	19.3849	-0.677928	8.26e-05		0.0074218	0.0081034	0.0067638		2.74143	3.0788	2.07425		0.0415076		-	-		B6T976_MAIZE MTN3 n=2 (Andropogoneae) Exp=4e-124; maizesequence.org: Uniprot/SPTREMBL:B6T976; MTN3 | UniGene:Zm.143242; TSA: Zea mays contig64103 mRNA sequence | UniGene:Zm.12529; LOC100282584 | RefSeq_peptide:NP_001148964; LOC100282584 | RefSeq_dna:NM_001155492; LOC100282584 (pco137991) mRNA | GO:0016020; membrane | EntrezGene:100282584; LOC100282584
	tropical_region_50	1	200237875	200260455	1.28762	GRMZM5G865811	0.01	1347	4	0.562734	0.69412	-0.302733	0.389752		0.0009224	0.0009552	0.0008743		1.75041	1.79266	1.48278		0.00429258		-	-		No significant hits (1e-5); maizesequence.org: GO:0006629; lipid metabolic process | GO:0008152; metabolic process | UniGene:Zm.138562; TSA: Zea mays contig28429 mRNA sequence | UniGene:Zm.145554; TSA: Zea mays contig46397 mRNA sequence
	tropical_region_51	1	206107307	206276426	1.28828	GRMZM2G095579	0.01	1253	31	2.79954	1.80744	0.631242	9.24e-08		0.0064632	0.0077931	0.0056552		2.02193	2.82696	1.28126		0.0710476		-	-		B4FPQ2_MAIZE Dihydroneopterin aldolase n=2 (Zea mays) Exp=1e-71; maizesequence.org: Uniprot/SPTREMBL:B6UCF9; Dihydroneopterin aldolase | Uniprot/SPTREMBL:B4FPQ2; Dihydroneopterin aldolasePutative uncharacterized protein ; | RefSeq_peptide:NP_001147240; dihydroneopterin aldolase | GO:0006760; folic acid and derivative metabolic process | GO:0004150; dihydroneopterin aldolase activity | EntrezGene:…
	tropical_region_52	1	207379667	207409144	1.31821	GRMZM2G042407	0.01	1872	40	1.72191	1.98905	-0.208066	0.0368625		0.0057353	0.006378	0.0050105		2.21535	2.61309	1.42475		0.0718293		110	0.390909		No significant hits (1e-5)
	tropical_region_53	1	229557215	229623745	1.35806	GRMZM2G014676	0.01	1151	30	20.2547	20.4508	-0.0139039	0.964959		0.0079165	0.0069485	0.0079986		2.7673	1.9716	2.63415		0.0663434		-	-		B6TVU2_MAIZE Prefoldin subunit 5 n=2 (Andropogoneae) Exp=3e-77; maizesequence.org: RefSeq_peptide:NP_001151000; LOC100284633 | UniGene:Zm.63001; Transcribed locus | UniGene:Zm.66724; LOC100284633 | Uniprot/SPTREMBL:B6TVU2; Prefoldin subunit 5Putative uncharacterized protein ; | RefSeq_dna:NM_001157528; LOC100284633 (pco063318) mRNA | GO:0051082; unfolded protein binding | GO:0016272; prefoldin co…
	tropical_region_54	1	236136894	236196463	1.33394	GRMZM2G365731	0.01	2624	15	1.39481	1.25456	0.152897	0.24697		0.0023782	0.002213	0.0023591		4.23155	3.63156	3.98917		0.0460995		-	-		C5X0C8_SORBI Putative uncharacterized protein Sb01g020470 n=1 (Sorghum bicolor) Exp=0; maizesequence.org: GO:0005622; intracellular | GO:0003677; DNA binding
	tropical_region_55	1	242901988	242926942	1.30159	GRMZM2G009591	0.01	2506	31	4.38583	4.25592	0.0433792	0.195907		0.0037158	0.0041545	0.0032141		2.71961	3.19193	1.96816		0.032549		-	-		B6SKL0_MAIZE Pyrophosphate--fructose 6-phosphate 1-phosphotransferase n=2 (Zea mays) Exp=1e-153; maizesequence.org: GO:0006096; glycolysis | GO:0003872; 6-phosphofructokinase activity | GO:0005525; GTP binding | GO:0005737; cytoplasm | GO:0005945; 6-phosphofructokinase complex | UniGene:Zm.45991; Transcribed locus
	tropical_region_56	1	244549763	244573056	1.56976	GRMZM2G120085	0.005	2696	32	1.70535	1.81359	-0.0887783	0.306212		0.0046639	0.0042723	0.0046408		4.38686	3.62791	4.12618		0.0377548		-	-		No significant hits (1e-5)
	tropical_region_57	1	244748653	244844761	1.33752	GRMZM2G145412	0.01	1202	29	2.10182	2.86789	-0.448351	0.0144664		0.0063823	0.0064996	0.0063125		2.06238	2.01157	1.84135		0.0138442		-	-		No significant hits (1e-5)
	tropical_region_58	1	246252974	246277898	1.51006	GRMZM2G105971	0.005	886	11	-	-	-	-		0.0026642	0.0027591	0.0023016		0.981535	0.997171	0.982548		0.0251057		-	-		No significant hits (1e-5)
	tropical_region_59	1	251719327	251836949	1.46289	GRMZM2G423337	0.005	2001	23	6.94572	5.86984	0.242803	0.00878084		0.0021645	0.0036367	0.0013091		0.691736	2.73447	-0.687167		0.0851135		-	-		C0PEZ8_MAIZE Putative uncharacterized protein n=1 (Zea mays) Exp=0; maizesequence.org: Uniprot/SPTREMBL:C0PN55; Putative uncharacterized protein | Uniprot/SPTREMBL:C0PEZ8; Putative uncharacterized protein | Uniprot/SPTREMBL:B4FYN4; Putative uncharacterized protein | Uniprot/SPTREMBL:B4FBT2; Putative uncharacterized protein | UniGene:Zm.67116; LOC100192557 | RefSeq_peptide:NP_001141882; hypothetic…
	tropical_region_60	1	260506879	260530872	1.38218	GRMZM2G146616	0.01	2883	55	7.10568	7.62307	-0.101399	0.0411175		0.0058963	0.0062479	0.0054228		3.05219	3.228	2.38426		0.0585495		64	0.21875		No significant hits (1e-5)
	tropical_region_61	1	273886480	273997146	1.40766	GRMZM2G442658	0.01	1659	75	333.574	294.855	0.177999	0.0474869		0.0126962	0.0129632	0.0126624		2.57508	2.52617	2.35758		0.00982922		63	0.365079		ADH1_ORYSJ Alcohol dehydrogenase 1 n=47 (Poaceae) Exp=0; maizesequence.org: Uniprot/SPTREMBL:A9Y0L0; Alcohol dehydrogenase 1 Fragment | Uniprot/SPTREMBL:A9Y0L1; Alcohol dehydrogenase 1 Fragment | Uniprot/SPTREMBL:D2IP76; Alcohol dehydrogenase 1 Fragment | Uniprot/SPTREMBL:D2IP77; Alcohol dehydrogenase 1 Fragment | Uniprot/SPTREMBL:O49205; Alcohol dehydrogenase 1 Fragment | Uniprot/SPTREMBL:O50035…			alcohol dehydrogenase1, adh1
	tropical_region_62	1	275036934	275104517	1.51981	GRMZM2G149923	0.005	910	38	9.68398	13.3759	-0.465964	0.00657535		0.0105739	0.0137281	0.0096083		1.9255	3.14132	1.33868		0.0325363		71	0.211268		C5X184_SORBI Putative uncharacterized protein Sb01g008460 n=1 (Sorghum bicolor) Exp=3e-82; maizesequence.org: Uniprot/SPTREMBL:Q4KWL4; Putative calmodulin Fragment | Uniprot/SPTREMBL:B6TGU5; Calmodulin | UniGene:Zm.23479; Calmodulin-like | UniGene:Zm.131174; Transcribed locus strongly similar to NP_001051233.1 Os03g0743500 [Oryza sativa Japonica Group] | UniGene:Zm.131173; Transcribed locus stron…
	tropical_region_63	1	275375208	275399162	1.36681	GRMZM2G009895	0.01	1171	14	35.3409	36.2098	-0.0350392	0.0376321		0.0028028	0.0029783	0.0024542		1.34682	1.46527	1.2459		0.0285749		-	-		C5X178_SORBI Putative uncharacterized protein Sb01g008390 n=3 (Andropogoneae) Exp=3e-107; maizesequence.org: Uniprot/SPTREMBL:B4FIW7; Putative uncharacterized protein | UniGene:Zm.3979; LOC100216616 | UniGene:Zm.118303; Hypothetical protein LOC100273391 | RefSeq_peptide:NP_001136501; hypothetical protein LOC100216616 | RefSeq_dna:NM_001143029; LOC100216616 (pco090181a) mRNA | GO:0016021; integral…
	tropical_region_64	1	281849658	281899280	2.83383	GRMZM2G475948	0.005	2327	2	0.365937	0.371958	-0.0235453	0.96649		0.0002859	0.0003518	0.0002598		1.5105	2.07792	1.19464		0.0526754		-	-		No significant hits (1e-5)
	tropical_region_65	1	287460585	287489416	1.35591	GRMZM2G170851	0.01	1111	24	3.17622	3.01659	0.0743929	0.780287		0.00513	0.0057242	0.0047386		1.54127	1.88391	1.08198		0.0262096		88	0.125		B4FJW2_MAIZE Putative uncharacterized protein n=1 (Zea mays) Exp=6e-49; maizesequence.org: EntrezGene:100274966; hypothetical protein LOC100274966 | RefSeq_dna:NM_001149199; hypothetical protein LOC100274966 (LOC100274966) mRNA | RefSeq_peptide:NP_001142671; hypothetical protein LOC100274966 | UniGene:Zm.118989; Hypothetical protein LOC100274966 | UniGene:Zm.143834; TSA: Zea mays contig59766 mRNA…
	tropical_region_66	1	287621317	287644834	1.39935	GRMZM2G052471	0.01	1039	20	115.75	125.083	-0.11187	0.0175599		0.0045148	0.0046955	0.0044447		1.44652	1.48406	1.23947		-0.00130643		-	-		B6SHZ5_MAIZE Thioredoxin-like protein 1 n=4 (Andropogoneae) Exp=2e-90; maizesequence.org: Uniprot/SPTREMBL:B6TBL0; Thioredoxin-like protein 1 | Uniprot/SPTREMBL:B4FR02; Putative uncharacterized protein | RefSeq_peptide:NP_001149186; thioredoxin-like protein 1 | RefSeq_dna:NM_001155714; thioredoxin-like protein 1 (LOC100282808) mRNA | EntrezGene:100282808; thioredoxin-like protein 1
	tropical_region_67	1	288464330	288502177	1.7948	GRMZM2G457544	0.005	1741	35	3.97838	5.356	-0.428975	3.34e-08		0.0040938	0.0031937	0.0043253		1.01047	0.0958684	1.06262		0.0149823		81	0.246914		No significant hits (1e-5); maizesequence.org: Uniprot/SPTREMBL:B6TVD0; Protein binding protein | UniGene:Zm.17615; Protein binding protein | RefSeq_peptide:NP_001150954; protein binding protein | RefSeq_dna:NM_001157482; protein binding protein (LOC100284587) mRNA | GO:0008270; zinc ion binding | GO:0005515; protein binding | EntrezGene:100284587; protein binding protein
	tropical_region_68	1	291522189	291567209	1.34399	GRMZM2G417217	0.01	-	-	-	-	-	-		-	-	-		-	-	-		-		-	-		No significant hits (1e-5); maizesequence.org: UniGene:Zm.132328; Clone 345347 mRNA sequence
	tropical_region_69	1	295338541	295475426	1.35177	GRMZM2G458549	0.01	2186	30	11.5823	12.7581	-0.139492	0.00118403		0.003765	0.0042041	0.0035612		2.24583	2.66435	1.95878		0.0242899		-	-		No significant hits (1e-5)
	tropical_region_70	1	298285008	298428660	1.4285	GRMZM2G024267	0.005	1013	45	10.5592	10.2705	0.0399958	0.499681		0.0122973	0.0107139	0.0124072		2.39846	1.59892	2.25377		0.0330642		-	-		B6SLH5_MAIZE Putative uncharacterized protein n=2 (Zea mays) Exp=2e-104; maizesequence.org: Uniprot/SPTREMBL:B6TW11; Putative uncharacterized protein | Uniprot/SPTREMBL:B6SLH5; Putative uncharacterized protein | UniGene:Zm.131286; Hypothetical protein LOC100274921 | RefSeq_peptide:NP_001144542; hypothetical protein LOC100277542 | RefSeq_peptide:NP_001142641; hypothetical protein LOC100274921 | Re…
	tropical_region_71	1	299451477	299481452	1.32282	GRMZM2G347956	0.01	1601	33	3.4732	3.40944	0.0267289	0.816676		0.0061252	0.006262	0.0057036		2.68339	2.65137	2.1358		0.0483962		-	-		B6TYP8_MAIZE Plastid-specific 30S ribosomal protein 1 n=1 (Zea mays) Exp=3e-121; maizesequence.org: EntrezGene:100284918; plastid-specific 30S ribosomal protein 1 | Uniprot/SPTREMBL:B6TYP8; Plastid-specific 30S ribosomal protein 1 | UniGene:Zm.22066; Plastid-specific 30S ribosomal protein 1 | RefSeq_peptide:NP_001151285; plastid-specific 30S ribosomal protein 1 | RefSeq_dna:NM_001157813; plastid-…
	tropical_region_72	2	496956	521074	2.11533	GRMZM2G123866	0.005	1095	3	0.053615	0.0455187	0.236175	0.540493		0.0003874	0.0005039	0.0003327		-0.061531	0.291401	-0.32082		0.0397929		-	-		No significant hits (1e-5)
	tropical_region_73	2	1553059	1734956	1.40695	GRMZM2G150004	0.01	2301	18	12.735	14.9494	-0.231285	0.0367093		0.0028554	0.0031133	0.0026117		3.55331	3.93699	2.86774		0.0583295		-	-		C5YNT3_SORBI Putative uncharacterized protein Sb08g015250 n=1 (Sorghum bicolor) Exp=1e-145
	tropical_region_74	2	3356755	3389700	1.32972	GRMZM2G047590	0.01	713	11	13.0506	14.2426	-0.126098	0.00173377		0.005694	0.0055891	0.0057831		3.25157	3.0277	3.17653		-0.00151267		-	-		No significant hits (1e-5)
	tropical_region_75	2	5457686	5528846	1.53975	GRMZM2G174784	0.005	3007	22	1.19457	1.29116	-0.11217	0.443568		0.0017397	0.0023526	0.0013185		1.5252	2.80145	0.418145		0.0709971		-	-		No significant hits (1e-5)	AP2;TOE3		AP2-EREBP-transcription factor 197, ereb197
	tropical_region_76	2	6448506	6483603	1.47948	GRMZM2G004305	0.005	1240	19	3.02756	1.55634	0.96	6.25e-07		0.0050221	0.005747	0.0047081		2.97335	3.60299	2.46496		0.0323598		50	0.32		B6SZI9_MAIZE 2-Sep n=4 (Andropogoneae) Exp=1e-67; maizesequence.org: Uniprot/SPTREMBL:B6UB63; 2-Sep | Uniprot/SPTREMBL:B6SZI9; 2-Sep | UniGene:Zm.131281; 2-Sep | RefSeq_peptide:NP_001152247; 2-Sep | RefSeq_dna:NM_001158775; 2-Sep (LOC100285885) mRNA | EntrezGene:100285885; 2-Sep
	tropical_region_77	2	12554839	12580071	1.85422	GRMZM2G539821	0.005	1197	8	0.4252	0.543093	-0.353057	0.643129		0.0017641	0.0022796	0.0012568		1.56725	2.50209	0.439052		0.169721		-	-		B6TAD3_MAIZE Scramblase family protein n=1 (Zea mays) Exp=1e-110
	tropical_region_78	2	14321192	14348380	1.38557	GRMZM2G014187	0.01	980	6	0.836776	0.833674	0.00535831	0.765994		0.0017616	0.0022559	0.0013495		1.72941	2.62995	0.79797		0.183759		-	-		No significant hits (1e-5)
	tropical_region_79	2	15855938	15989737	1.67216	GRMZM2G164340	0.005	801	24	3.85525	3.84378	0.00429799	0.831234		0.0041742	0.0088617	0.0028488		-0.14561	2.40382	-1.00809		0.0825166		-	-		B6T6L3_MAIZE Nitrilase-associated protein n=1 (Zea mays) Exp=3e-60; maizesequence.org: Uniprot/SPTREMBL:B6T6L3; Nitrilase-associated protein | UniGene:Zm.7566; Nitrilase-associated protein | RefSeq_peptide:NP_001148748; nitrilase-associated protein | RefSeq_dna:NM_001155276; nitrilase-associated protein (LOC100282364) mRNA | EntrezGene:100282364; nitrilase-associated protein
	tropical_region_80	2	19247350	19471625	1.86418	GRMZM2G170520	0.005	1394	7	0.651771	0.540548	0.269943	0.0155353		0.0018142	0.0016817	0.001722		2.76892	2.32735	2.40359		0.107976		-	-		No significant hits (1e-5)
	tropical_region_81	2	20769941	20867589	2.69352	AC212835.3_FG001	0.005	1650	3	0.964438	0.8377	0.203254	0.430307		0.0006651	0.0007143	0.0005594		2.10161	2.29072	1.45799		0.130276		-	-		C5YXK5_SORBI Putative uncharacterized protein Sb09g019485 n=1 (Sorghum bicolor) Exp=0
	tropical_region_82	2	21248086	21296542	1.29211	GRMZM2G320827	0.01	1140	20	9.63308	17.5918	-0.868836	6.62e-20		0.0050012	0.0077041	0.0022214		2.289	4.68631	-0.463899		0.247192		-	-		B6TUK0_MAIZE Putative uncharacterized protein n=2 (Zea mays) Exp=7e-36; maizesequence.org: Uniprot/SPTREMBL:B6TUK0; Putative uncharacterized protein | UniGene:Zm.124367; Hypothetical protein LOC100277445 | RefSeq_peptide:NP_001144478; hypothetical protein LOC100277445 | RefSeq_dna:NM_001151006; hypothetical protein LOC100277445 (LOC100277445) mRNA | GO:0050826; response to freezing | GO:0050825; …
	tropical_region_83	2	23528057	23558462	1.36365	GRMZM2G078373	0.01	1470	26	21.0201	23.2041	-0.142614	0.0453332		0.0059652	0.0051202	0.0059521		3.29574	2.32506	3.08828		0.0846826		-	-		No significant hits (1e-5)
	tropical_region_84	2	31634513	31656465	1.32573	GRMZM2G083253	0.01	1823	44	267.126	294.091	-0.138741	0.0224901		0.0066028	0.0079456	0.0062588		2.33276	3.19653	1.88738		0.0234944		217	0.423963		Q7XT72_ORYSA OSJNBa0029H02.21 protein n=3 (Oryza sativa) Exp=4e-48; maizesequence.org: UniGene:Zm.119190; Ribosomal protein L25
	tropical_region_85	2	33331529	33366709	1.35291	GRMZM2G112530	0.01	1767	39	5.39609	5.45859	-0.0166126	0.103649		0.006673	0.0063244	0.0065084		2.83071	2.3915	2.50085		0.0538206		-	-		No significant hits (1e-5)
	tropical_region_86	2	38072457	38093867	1.61641	GRMZM2G447785	0.005	935	4	0.870481	0.263631	1.72329	5.73e-13		0.0010988	0.0014012	0.0009227		1.1723	1.85527	0.645212		0.0380813		-	-		B6TSM7_MAIZE Bowman-Birk type bran trypsin inhibitor n=2 (Zea mays) Exp=1e-109; maizesequence.org: Uniprot/SPTREMBL:C0PNX6; Putative uncharacterized protein | Uniprot/SPTREMBL:B6TSM7; Bowman-Birk type bran trypsin inhibitor | UniGene:Zm.72748; Bowman-Birk type bran trypsin inhibitor | RefSeq_peptide:NP_001150715; Bowman-Birk type bran trypsin inhibitor | RefSeq_dna:NM_001157243; Bowman-Birk type …
	tropical_region_87	2	43360373	43385906	1.50781	GRMZM2G442523	0.005	3269	21	4.69301	5.31881	-0.180589	0.058653		0.0022697	0.0024918	0.002026		3.45585	3.87731	2.64088		0.0902128		-	-		B6U4F9_MAIZE Sugar transport protein 5 n=3 (Andropogoneae) Exp=0; maizesequence.org: RefSeq_dna:NM_001158287; sugar transport protein 5 (LOC100285394) mRNA | RefSeq_peptide:NP_001151759; sugar transport protein 5 | UniGene:Zm.95139; Sugar transport protein 5 | Uniprot/SPTREMBL:B6U4F9; Sugar transport protein 5 | Uniprot/SPTREMBL:C0PI42; Putative uncharacterized protein | GO:0055085; transmembrane…
	tropical_region_88	2	45950409	46006062	1.35755	GRMZM2G331701	0.01	992	22	1.2244	0.928744	0.398721	0.0661326		0.0064633	0.0076238	0.0056536		2.43432	3.17146	1.65774		0.0507908		99	0.333333		B6TXB5_MAIZE 22.0 kDa class IV heat shock protein n=2 (Zea mays) Exp=2e-100; maizesequence.org: Uniprot/SPTREMBL:C0P8J4; Putative uncharacterized protein | Uniprot/SPTREMBL:B6TXB5; 22.0 kDa class IV heat shock protein | UniGene:Zm.124713; 22.0 kDa class IV heat shock protein | RefSeq_peptide:NP_001151139; 22.0 kDa class IV heat shock protein | RefSeq_dna:NM_001157667; 22.0 kDa class IV heat shock…
	tropical_region_89	2	51214058	51294885	1.3902	GRMZM2G131155	0.01	1516	33	3.48906	4.9106	-0.49306	2.17e-05		0.005957	0.0059569	0.0057444		2.26116	2.57167	1.91081		0.0513021		-	-		No significant hits (1e-5)
	tropical_region_90	2	57530774	57553444	1.76343	GRMZM2G146395	0.005	798	11	1.65874	1.6516	0.00622122	0.384408		0.0029549	0.0040844	0.0024108		0.978298	2.0712	0.287182		0.0470436		-	-		B4F9V1_MAIZE Putative uncharacterized protein n=1 (Zea mays) Exp=1e-86; maizesequence.org: Uniprot/SPTREMBL:B4F9V1; Putative uncharacterized protein | UniGene:Zm.97605; Hypothetical protein LOC100191704 | RefSeq_peptide:NP_001130605; hypothetical protein LOC100191704 | RefSeq_dna:NM_001137133; hypothetical protein LOC100191704 (LOC100191704) mRNA | GO:0051537; 2 iron 2 sulfur cluster binding | GO…
	tropical_region_91	2	59272023	59294689	1.28027	GRMZM2G091124	0.01	1218	20	3.55433	2.9454	0.271117	0.0979647		0.0054087	0.005662	0.0048461		3.02799	3.13906	2.51992		0.0640219		-	-		B6TRQ3_MAIZE Putative uncharacterized protein n=2 (Zea mays) Exp=2e-93; maizesequence.org: Uniprot/SPTREMBL:B6TRQ3; Putative uncharacterized protein | Uniprot/SPTREMBL:B6ST12; Putative uncharacterized protein | UniGene:Zm.27645; Hypothetical protein LOC100275426 | UniGene:Zm.134135; Hypothetical protein LOC100277259 | RefSeq_peptide:NP_001144352; hypothetical protein LOC100277259 | RefSeq_peptide…
	tropical_region_92	2	66698324	66722872	1.35839	GRMZM5G829946	0.01	700	5	1.53581	1.21237	0.341167	0.0152974		0.0027933	0.002592	0.0029799		2.82984	2.41326	3.0138		0.00560974		-	-		No significant hits (1e-5)
	tropical_region_93	2	89686000	89720276	1.39029	GRMZM2G353548	0.01	3342	13	7.11235	6.66726	0.0932322	0.518312		0.0006933	0.0007389	0.0006602		0.465653	0.55007	0.220766		0.00362457		-	-		No significant hits (1e-5)
	tropical_region_94	2	120641694	120700308	1.29991	GRMZM2G071654	0.01	-	-	-	-	-	-		-	-	-		-	-	-		-		-	-		No significant hits (1e-5)
	tropical_region_95	2	122219182	122263419	1.59851	GRMZM2G100794	0.005	2090	6	20.2106	23.2533	-0.202328	2.35e-06		0.0009353	0.0010044	0.0006711		2.19991	2.40254	0.960542		0.264932		-	-		No significant hits (1e-5)
	tropical_region_96	2	136338602	136363769	1.35363	GRMZM2G053466	0.01	2410	12	4.73267	3.57528	0.404599	0.0821938		0.0015185	0.0015868	0.0013212		2.35869	2.44575	1.62716		0.108555		-	-		C5Y5Q1_SORBI Putative uncharacterized protein Sb05g004540 n=1 (Sorghum bicolor) Exp=0; maizesequence.org: Uniprot/SPTREMBL:C4J1W0; Putative uncharacterized protein | Uniprot/SPTREMBL:C0PKR2; Putative uncharacterized protein | Uniprot/SPTREMBL:C0P532; Putative uncharacterized protein | GO:0016884; carbon-nitrogen ligase activity with glutamine as amido-N-donor
	tropical_region_97	2	144619199	144647545	1.30102	GRMZM2G403562	0.01	6276	48	2.37241	2.41328	-0.0246415	0.618128		0.0019612	0.0030353	0.0008259		2.03157	4.46316	-0.857947		0.308047		233	0.300429		No significant hits (1e-5)
	tropical_region_98	2	146113340	146215114	1.31959	GRMZM2G076415	0.01	1624	16	8.75301	9.22087	-0.0751224	0.0550925		0.0016402	0.0023517	0.0012075		0.298862	1.34194	-0.509021		0.0765143		-	-		B4FKA1_MAIZE Myosin-like protein n=2 (Andropogoneae) Exp=9e-127; maizesequence.org: EntrezGene:100282581; myosin-like protein | RefSeq_peptide:NP_001148961; myosin-like protein | Uniprot/SPTREMBL:B4FKA1; Myosin-like proteinPutative uncharacterized protein ; | Uniprot/SPTREMBL:C0PE59; Putative uncharacterized protein
	tropical_region_99	2	149326313	149352184	1.44197	GRMZM2G124524	0.005	2014	52	25.7183	25.1575	0.031809	0.0621256		0.0069287	0.0082724	0.0060978		2.27087	3.08209	1.49047		0.0783964		140	0.285714		No significant hits (1e-5)
	tropical_region_100	2	173594553	173617325	1.6888	GRMZM5G887303	0.005	2773	13	14.6247	17.3261	-0.244545	0.00183679		0.0014979	0.0017886	0.0012014		2.62569	3.43801	1.52054		0.0668735		-	-		No significant hits (1e-5); maizesequence.org: Uniprot/SPTREMBL:O81231; Putative leucyl-tRNA synthetase Fragment | UniGene:Zm.98563; TSA: Zea mays contig46731 mRNA sequence | UniGene:Zm.12595; TSA: Zea mays contig43900 mRNA sequence | GO:0006418; tRNA aminoacylation for protein translation | GO:0006412; translation | GO:0005737; cytoplasm | GO:0005524; ATP binding | GO:0004812; aminoacyl-tRNA lig…
	tropical_region_101	2	176864374	176927590	1.60944	GRMZM2G373554	0.005	946	33	8.99927	13.7698	-0.613625	0.000151743		0.0118048	0.01134	0.011192		3.42419	3.02664	2.91023		0.0654751		-	-		B6SZQ9_MAIZE Putative uncharacterized protein n=1 (Zea mays) Exp=2e-41; maizesequence.org: Uniprot/SPTREMBL:B6SZQ9; Putative uncharacterized protein | UniGene:Zm.86320; Hypothetical protein LOC100275817 | UniGene:Zm.145240; TSA: Zea mays contig48832 mRNA sequence | RefSeq_peptide:NP_001143283; hypothetical protein LOC100275817 | RefSeq_dna:NM_001149811; hypothetical protein LOC100275817 (LOC10027…
	tropical_region_102	2	177262817	177285377	1.28438	GRMZM2G140078	0.01	1849	42	2.15982	3.06942	-0.507052	4.07e-07		0.0050759	0.0063314	0.0045823		1.39688	2.26821	0.841471		0.0359466		-	-		C5XBB3_SORBI Putative uncharacterized protein Sb02g023260 n=1 (Sorghum bicolor) Exp=3e-170; maizesequence.org: UniGene:Zm.18612; Full-length cDNA clone ZM_BFb0207C15 | GO:0008152; metabolic process | GO:0005992; trehalose biosynthetic process | GO:0003824; catalytic activity
	tropical_region_103	2	179793232	179827296	1.31035	GRMZM2G040840	0.01	1308	10	0.692332	0.875112	-0.338004	0.000128315		0.0023596	0.002622	0.0020653		2.30697	2.68312	1.62463		0.155297		96	0.239583		No significant hits (1e-5)
	tropical_region_104	2	185845731	185866935	1.9708	GRMZM2G366130	0.005	948	7	0.762328	0.61897	0.300542	0.21212		0.0020573	0.0022074	0.0019532		1.69679	1.86612	1.4006		0.00484182		-	-		No significant hits (1e-5)
	tropical_region_105	2	193153860	193195123	1.31221	GRMZM2G158809	0.01	-	-	-	-	-	-		-	-	-		-	-	-		-		-	-		No significant hits (1e-5)	FT		phosphatidylethanolamine-binding protein18, zn18
	tropical_region_106	2	198104277	198129012	1.40507	GRMZM2G409213	0.01	2857	26	1.88411	2.05572	-0.125763	0.00164354		0.0023799	0.0026493	0.0022712		1.97808	2.35285	1.9398		0.0257061		-	-		No significant hits (1e-5)
	tropical_region_107	2	204224339	204444040	1.65241	GRMZM2G046011	0.005	828	15	59.6722	61.699	-0.0481885	0.387439		0.0051127	0.0042818	0.0050658		2.1207	1.28829	1.92918		0.00126506		-	-		Q75IN7_ORYSJ Os05g0507200 protein n=4 (Poaceae) Exp=2e-32; maizesequence.org: EntrezGene:100280770; LOC100280770 | Uniprot/SPTREMBL:B6SIV4; 60S ribosomal protein L38 | RefSeq_peptide:NP_001147164; LOC100280770 | RefSeq_dna:NM_001153692; LOC100280770 (pco066751) mRNA | GO:0006412; translation | GO:0005840; ribosome | GO:0005622; intracellular | GO:0003735; structural constituent of ribosome
	tropical_region_108	2	210362998	210634121	1.47554	GRMZM2G564586	0.005	1701	22	5.8915	6.86937	-0.221543	0.911959		0.0029486	0.0030451	0.0028883		1.35896	1.36623	1.13319		0.0541734		-	-		No significant hits (1e-5); maizesequence.org: GO:0030001; metal ion transport | GO:0046872; metal ion binding
	tropical_region_109	2	212291578	212418361	5.71147	GRMZM2G128771	0.005	1107	3	3.50165	1.72822	1.01875	6.03e-09		0.000702	0.0008595	0.0005504		1.07239	1.5664	0.459348		0.0825301		-	-		C5X2I3_SORBI Putative uncharacterized protein Sb02g039720 n=1 (Sorghum bicolor) Exp=7e-58; maizesequence.org: GO:0007264; small GTPase mediated signal transduction | GO:0015031; protein transport | UniGene:Zm.72608; Clone 368644 mRNA sequence | UniGene:Zm.99948; Transcribed locus strongly similar to XP_002461043.1 hypothetical protein SORBIDRAFT_02g039720 [Sorghum bicolor] | GO:0007165; signal tr…
	tropical_region_110	2	212734328	212755999	1.4354	GRMZM2G139284	0.005	1445	21	0.829297	1.29368	-0.641516	6.24e-05		0.0043402	0.0045436	0.0040176		2.53674	2.63275	1.99976		0.0592653		-	-		B6TVG3_MAIZE MYB94 n=1 (Zea mays) Exp=1e-131; maizesequence.org: Uniprot/SPTREMBL:Q9SQC1; R2R3MYB-domain protein Fragment | Uniprot/SPTREMBL:B6TVG3; MYB94 | UniGene:Zm.102810; R2R3MYB-domain protein | RefSeq_peptide:NP_001150967; MYB94 | RefSeq_dna:NM_001157495; MYB94 (LOC100284600) mRNA | GO:0003677; DNA binding | EntrezGene:100284600; MYB94
	tropical_region_111	2	213331768	213353903	1.36001	GRMZM2G092877	0.01	2136	63	2.75328	3.85119	-0.484152	0.000561759		0.0063213	0.0069992	0.0059212		1.27248	1.57099	0.852408		0.00658607		-	-		No significant hits (1e-5); maizesequence.org: Uniprot/SPTREMBL:B7ZYD5; Putative uncharacterized protein | UniGene:Zm.120661; Hypothetical protein LOC100279484 | RefSeq_peptide:NP_001145958; hypothetical protein LOC100279484 | RefSeq_dna:NM_001152486; hypothetical protein LOC100279484 (LOC100279484) mRNA | EntrezGene:100279484; hypothetical protein LOC100279484
	tropical_region_112	2	213795091	213859180	1.37143	GRMZM2G159200	0.01	1009	20	6.19953	8.23466	-0.409551	1.1e-12		0.0052855	0.0056255	0.0048308		1.98193	2.1382	1.44875		0.014101		57	0.140351		C5X3F2_SORBI Putative uncharacterized protein Sb02g040970 n=1 (Sorghum bicolor) Exp=1e-71
	tropical_region_113	2	217962747	217988479	1.30563	GRMZM5G836628	0.01	531	13	3.22787	3.28061	-0.0233826	0.899736		0.0036423	0.0036585	0.0036249		0.0150869	-0.060754	-0.104525		-0.00450429		-	-		No significant hits (1e-5); maizesequence.org: GO:0003824; catalytic activity
	tropical_region_114	2	219718680	219870407	1.36173	GRMZM2G172330	0.01	2774	59	19.3538	19.5201	-0.0123463	0.169668		0.0060855	0.0067499	0.0056623		2.6326	3.05634	2.06272		0.0565615		61	0.196721		No significant hits (1e-5)
	tropical_region_115	2	220458734	220553690	1.32114	GRMZM2G081464	0.01	750	26	447.386	446.745	0.0020695	0.782578		0.008926	0.0092897	0.008411		1.90802	1.95727	1.49061		0.0133723		-	-		No significant hits (1e-5)
	tropical_region_116	2	220822473	221093788	1.44116	GRMZM2G447987	0.005	1598	22	4.92597	6.10894	-0.310516	0.00910239		0.0033814	0.0034224	0.0032538		1.65777	1.5853	1.34942		0.0241792		-	-		C4IZI7_MAIZE Leaf angle-associated protein n=2 (Zea mays) Exp=2e-138; maizesequence.org: Uniprot/SPTREMBL:C4IZI7; Leaf angle-associated proteinPutative uncharacterized protein ; | Uniprot/SPTREMBL:B6TNA2; Putative uncharacterized protein | UniGene:Zm.157183; Hypothetical protein LOC100277053 | UniGene:Zm.10549; Hypothetical protein LOC100384697 | RefSeq_peptide:NP_001170644; hypothetical protein …
	tropical_region_117	2	228859941	228888330	1.34518	GRMZM2G144635	0.01	982	22	24.3652	24.3748	-0.000570832	0.223992		0.0076497	0.0079317	0.0077009		3.28196	3.34276	3.13138		0.00745726		123	0.447154		B4FSA2_MAIZE Putative uncharacterized protein n=2 (Zea mays) Exp=1e-88; maizesequence.org: Uniprot/SPTREMBL:C0HF65; Putative uncharacterized protein | UniGene:Zm.79593; Hypothetical protein LOC100304368 | RefSeq_peptide:NP_001159278; hypothetical protein LOC100304368 | RefSeq_dna:NM_001165806; hypothetical protein LOC100304368 (LOC100304368) mRNA | EntrezGene:100304368; hypothetical protein LOC10…
	tropical_region_118	2	229657778	229736311	1.36387	GRMZM2G001180	0.01	2576	57	6.72755	7.1473	-0.0873174	0.0280564		0.0078548	0.0077886	0.0074156		3.93234	3.6925	3.33222		0.0539968		87	0.206897		C5Y703_SORBI Putative uncharacterized protein Sb05g025540 n=1 (Sorghum bicolor) Exp=0; maizesequence.org: Uniprot/SPTREMBL:C0P515; Putative uncharacterized protein | RefSeq_peptide:NP_001168397; hypothetical protein LOC100382166 | RefSeq_dna:NM_001174926; hypothetical protein LOC100382166 (LOC100382166) mRNA | EntrezGene:100382166; hypothetical protein LOC100382166
	tropical_region_119	2	232329955	232538623	1.28268	GRMZM2G149847	0.01	1231	17	11.3437	12.1787	-0.102474	0.263401		0.0033546	0.0032292	0.0032734		1.53904	1.28025	1.30121		0.0425635		-	-		Q6ZKZ4_ORYSJ cDNA clone:001-034-F04, full insert sequence n=4 (Poaceae) Exp=5e-88; maizesequence.org: Uniprot/SPTREMBL:B6SPA7; Ras-related protein ARA-3 | GO:0015031; protein transport | GO:0008134; transcription factor binding | GO:0007264; small GTPase mediated signal transduction | GO:0007165; signal transduction | GO:0006913; nucleocytoplasmic transport | GO:0006886; intracellular protein tra…		ELF5
	tropical_region_120	2	234701857	234737851	1.49198	GRMZM5G805105	0.005	1374	49	14.1715	15.0708	-0.0887628	0.274526		0.0088667	0.0104821	0.0079709		1.88939	2.58021	1.25159		0.0333328		59	0.169492		No significant hits (1e-5); maizesequence.org: RefSeq_peptide:NP_001132484; hypothetical protein LOC100193943 | RefSeq_peptide:NP_001143885; hypothetical protein LOC100276686 | UniGene:Zm.67711; LOC100193943 | Uniprot/SPTREMBL:B4FGU6; Putative uncharacterized protein | Uniprot/SPTREMBL:B6TGH0; Putative uncharacterized protein | RefSeq_dna:NM_001150413; hypothetical protein LOC100276686 (LOC100276…
	tropical_region_121	3	3438711	3529074	1.29412	GRMZM2G102572	0.01	1416	28	22.1183	18.4322	0.263011	0.437474		0.0057844	0.0063436	0.0052067		2.5445	2.89005	1.86145		0.0328408		60	0.133333		No significant hits (1e-5)
	tropical_region_122	3	5813074	5833678	1.59312	GRMZM2G168704	0.005	605	8	1.93743	5.68219	-1.5523	7.71e-08		0.0031888	0.0043741	0.0022289		1.25968	2.36477	0.180047		0.0700648		-	-		C5XLW1_SORBI Putative uncharacterized protein Sb03g002935 (Fragment) n=1 (Sorghum bicolor) Exp=3e-27; maizesequence.org: UniGene:Zm.19749; Clone Contig315 mRNA sequence
	tropical_region_123	3	7661236	7683937	1.37183	GRMZM5G820781	0.01	1823	13	11.8929	12.3811	-0.0580327	0.139889		0.0019583	0.0023752	0.0016378		1.93913	2.70757	1.12124		0.0596364		-	-		No significant hits (1e-5); maizesequence.org: Uniprot/SPTREMBL:C0PLL2; Putative uncharacterized protein | UniGene:Zm.25397; TSA: Zea mays contig30885 mRNA sequence | UniGene:Zm.157328; Hypothetical protein LOC100384109 | RefSeq_peptide:NP_001170169; hypothetical protein LOC100384109 | RefSeq_dna:NM_001176698; hypothetical protein LOC100384109 (LOC100384109) mRNA | EntrezGene:100384109; hypotheti…
	tropical_region_124	3	8185913	8210368	1.45178	GRMZM2G176506	0.005	1762	27	1.77017	1.84733	-0.0615513	0.696109		0.0035056	0.0043004	0.0031812		1.4164	2.18538	1.6554		0.0796721		-	-		B4FVE0_MAIZE Putative uncharacterized protein n=1 (Zea mays) Exp=0; maizesequence.org: Uniprot/SPTREMBL:B4FVE0; Putative uncharacterized protein | UniGene:Zm.15845; Hypothetical protein LOC100216966 | GO:0007165; signal transduction | GO:0006355; regulation of transcription DNA-dependent | GO:0004871; signal transducer activity
	tropical_region_125	3	15414013	15450427	1.76061	GRMZM2G102196	0.005	2071	33	5.27273	5.28236	-0.00263334	0.598083		0.005545	0.0057549	0.0053942		3.59646	3.663	3.77028		0.0470747		109	0.192661		No significant hits (1e-5)
	tropical_region_126	3	23886367	24105931	1.32159	GRMZM2G011523	0.01	570	1	704.465	409.575	0.7824	2.31e-10		0.000853	0.0008698	0.0008662		2.03603	2.05026	2.0267		-0.00529916		-	-		No significant hits (1e-5)
	tropical_region_127	3	24845119	24867726	1.51069	GRMZM2G055999	0.005	1851	47	4.28849	4.08005	0.0718822	0.565181		0.0053889	0.007278	0.0048309		1.20282	2.43707	0.641513		0.0375217		240	0.445833		No significant hits (1e-5)
	tropical_region_128	3	25868945	25933877	1.37148	GRMZM2G130800	0.01	1793	28	24.5593	25.6047	-0.0601397	0.549452		0.0043021	0.0044878	0.0042353		2.245	2.31273	1.99732		0.0368678		-	-		B6UFI8_MAIZE Glycosyltransferase n=3 (Zea mays) Exp=2e-168; maizesequence.org: Uniprot/SPTREMBL:B6U877; Putative uncharacterized protein | RefSeq_peptide:NP_001145173; hypothetical protein LOC100278409 | RefSeq_dna:NM_001151701; hypothetical protein LOC100278409 (LOC100278409) mRNA | GO:0016757; transferase activity transferring glycosyl groups | EntrezGene:100278409; hypothetical protein LOC1002…
	tropical_region_129	3	27541288	27568978	1.66092	GRMZM2G026643	0.005	3303	51	4.0116	3.46573	0.211018	0.00429037		0.0037942	0.0041001	0.0033483		1.84165	2.06587	1.13374		0.0206843		80	0.3125		Q4R0U0_MAIZE Homeobox protein OCL1 n=4 (Andropogoneae) Exp=0; maizesequence.org: GO:0043565; sequence-specific DNA binding | GO:0030528; transcription regulator activity | GO:0006355; regulation of transcription DNA-dependent | GO:0005634; nucleus | GO:0004879; ligand-dependent nuclear receptor activity | GO:0003700; transcription factor activity | GO:0003677; DNA binding	FWA		outer cell layer1, ocl1
	tropical_region_130	3	30912231	30933358	1.41674	AC226235.2_FG003	0.01	1128	20	2.44227	3.78743	-0.632996	1.36e-08		0.0025429	0.0038261	0.0018286		-0.0727966	1.02238	-0.847617		0.0259331		-	-		B4FBF9_MAIZE Putative uncharacterized protein n=2 (Zea mays) Exp=2e-112; maizesequence.org: Uniprot/SPTREMBL:B6STJ4; Putative uncharacterized protein | Uniprot/SPTREMBL:B4FBF9; Putative uncharacterized protein | UniGene:Zm.21579; Hypothetical protein LOC100275458 | UniGene:Zm.156914; Hypothetical protein LOC100192465 | UniGene:Zm.149231; TSA: Zea mays contig17938 mRNA sequence | RefSeq_peptide:NP…
	tropical_region_131	3	34659570	34691110	1.53082	EF517601.1_FG016	0.005	387	9	9.73332	7.96873	0.288581	0.473695		0.0054313	0.0056187	0.0055281		1.19585	1.21409	1.13543		0.0173734		188	0.356383		MFS18_MAIZE MFS18 protein n=5 (Andropogoneae) Exp=1e-21; maizesequence.org: UniGene:Zm.122971; MFS18 protein | UniGene:Zm.132587; Hypothetical protein LOC100277197 | UniGene:Zm.136622; MFS18 protein | UniGene:Zm.143627; TSA: Zea mays contig61258 mRNA sequence | Uniprot/SPTREMBL:B4FEJ4; MFS18 proteinPutative uncharacterized protein ; | Uniprot/SPTREMBL:B6SL53; MFS18 protein | Uniprot/SPTREMBL:B6T8…
	tropical_region_132	3	145719813	145771905	1.49522	GRMZM2G174221	0.005	952	15	51.7262	53.8022	-0.0567687	0.242961		0.0035882	0.0056046	0.0026584		1.2611	3.14325	0.212065		0.0704697		179	0.357542		Q5JJV1_ORYSJ Os01g0966500 protein n=6 (Poaceae) Exp=1e-59; maizesequence.org: Uniprot/SPTREMBL:B6T5W6; Putative uncharacterized protein | Uniprot/SPTREMBL:B6T1L7; Vacuolar protein sorting 55 containing protein | Uniprot/SPTREMBL:B4FM58; Putative uncharacterized protein | UniGene:Zm.84610; LOC100282432 | RefSeq_peptide:NP_001148815; LOC100282432 | RefSeq_dna:NM_001155343; LOC100282432 (IDP1696) mR…
	tropical_region_133	3	158338059	158365046	1.41135	GRMZM2G139617	0.01	2195	25	17.8541	21.5211	-0.269496	7.15e-08		0.003463	0.0039347	0.0030801		2.70224	3.26327	1.9527		0.0509271		-	-		C5XGD7_SORBI Putative uncharacterized protein Sb03g044330 n=1 (Sorghum bicolor) Exp=1e-152; maizesequence.org: UniGene:Zm.94398; TSA: Zea mays contig32641 mRNA sequence
	tropical_region_134	3	162427020	162449211	1.38875	GRMZM2G054713	0.01	1688	15	1.45322	1.02069	0.509704	2.87e-05		0.0030268	0.003104	0.002917		3.04176	3.04374	2.68203		0.0355278		-	-		No significant hits (1e-5)
	tropical_region_135	3	167468879	167498255	1.36791	GRMZM2G044584	0.01	699	19	20.8918	22.9348	-0.134601	0.00238356		0.0080132	0.0083816	0.0077063		2.42886	2.51831	2.08036		0.0056161		66	0.363636		B6TQ75_MAIZE 50S ribosomal protein L13 n=2 (Andropogoneae) Exp=4e-71; maizesequence.org: Uniprot/SPTREMBL:B6SJI3; Putative uncharacterized protein | Uniprot/SPTREMBL:B6SH33; Putative uncharacterized protein | UniGene:Zm.135984; Hypothetical protein LOC100274666 | UniGene:Zm.130306; Hypothetical protein LOC100274808 | RefSeq_peptide:NP_001142554; hypothetical protein LOC100274808 | RefSeq_peptide:…
	tropical_region_136	3	167734313	167757632	2.00311	GRMZM2G457267	0.005	1028	14	3.10549	3.3132	-0.0934065	0.616743		0.0028004	0.0043769	0.0018937		0.899125	2.57252	-0.243673		0.104949		-	-		B6UAH6_MAIZE MPPN domain containing protein n=1 (Zea mays) Exp=3e-28
	tropical_region_137	3	169061206	169090562	1.28038	GRMZM2G026855	0.01	-	-	-	-	-	-		-	-	-		-	-	-		-		-	-		B4FUB7_MAIZE Putative uncharacterized protein n=1 (Zea mays) Exp=0; maizesequence.org: Uniprot/SPTREMBL:C4J705; Putative uncharacterized protein | Uniprot/SPTREMBL:B4FUB7; Putative uncharacterized protein | RefSeq_peptide:NP_001141204; hypothetical protein LOC100273291 | RefSeq_dna:NM_001147732; hypothetical protein LOC100273291 (LOC100273291) mRNA | GO:0005975; carbohydrate metabolic process | G…
	tropical_region_138	3	174451511	174556586	1.3147	GRMZM2G005444	0.01	2346	26	7.96693	8.3724	-0.0716177	0.0279431		0.0026756	0.0025617	0.002472		1.62873	1.32779	1.30191		0.0499071		-	-		B6U4K5_MAIZE Embryogenesis-associated protein EMB8 n=2 (Andropogoneae) Exp=0; maizesequence.org: Uniprot/SPTREMBL:B6U4K5; Embryogenesis-associated protein EMB8 | UniGene:Zm.27808; Embryogenesis-associated protein EMB8 | UniGene:Zm.145899; TSA: Zea mays contig43470 mRNA sequence | RefSeq_peptide:NP_001151781; embryogenesis-associated protein EMB8 | RefSeq_dna:NM_001158309; embryogenesis-associated…
	tropical_region_139	3	175539082	175599373	1.51415	GRMZM2G149756	0.005	1465	20	1.55494	1.60203	-0.0430397	0.263816		0.0040299	0.0044111	0.0037723		2.45775	2.78304	1.98141		0.0232131		-	-		Q5N965_ORYSJ Os01g0868000 protein n=2 (Oryza sativa) Exp=1e-38; maizesequence.org: UniGene:Zm.129462; Transcribed locus moderately similar to XP_001779530.1 predicted protein [Physcomitrella patens subsp. patens] | GO:0006355; regulation of transcription DNA-dependent | GO:0003700; transcription factor activity | GO:0003677; DNA binding
	tropical_region_140	3	176773173	176827038	1.41834	GRMZM2G060276	0.01	1450	6	3.92406	3.84958	0.0276434	0.663881		0.0010489	0.0016656	0.00056		1.30626	3.04671	-0.240274		0.175245		-	-		Q8RZ32_ORYSJ Os01g0859600 protein n=4 (Poaceae) Exp=0; maizesequence.org: Uniprot/SPTREMBL:C0P8C7; Putative uncharacterized protein | RefSeq_peptide:NP_001168702; hypothetical protein LOC100382494 | EntrezGene:100382494; hypothetical protein LOC100382494
	tropical_region_141	3	180488668	180608998	1.34651	GRMZM2G064948	0.01	931	9	1.02383	1.4684	-0.520263	0.224979		0.0036166	0.0047127	0.0027878		3.15609	4.60147	1.83119		0.1334		119	0.226891		B6SJ55_MAIZE Putative uncharacterized protein n=2 (Zea mays) Exp=4e-38; maizesequence.org: Uniprot/SPTREMBL:B6SN76; Putative uncharacterized protein | Uniprot/SPTREMBL:B6SJ55; Putative uncharacterized protein | UniGene:Zm.26730; Hypothetical protein LOC100303840 | UniGene:Zm.156238; Hypothetical protein LOC100279151 | UniGene:Zm.142018; Hypothetical protein LOC100277193
	tropical_region_142	3	180759863	181078805	1.47369	GRMZM2G081919	0.005	2405	26	7.4211	9.37078	-0.336537	8.49e-05		0.0032308	0.003577	0.0027035		2.62758	3.03247	1.61733		0.0534176		-	-		B4G152_MAIZE Myb-like DNA-binding domain containing protein n=2 (Andropogoneae) Exp=0; maizesequence.org: Uniprot/SPTREMBL:B4G152; Myb-like DNA-binding domain containing proteinPutative uncharacterized protein ; | Uniprot/SPTREMBL:B4FGX6; Putative uncharacterized protein | RefSeq_peptide:NP_001151448; LOC100285081 | GO:0003677; DNA binding | EntrezGene:100285081; LOC100285081
	tropical_region_143	3	181554721	181664733	1.4808	GRMZM2G436295	0.005	826	20	2.02646	1.12857	0.844473	7.55e-05		0.0057433	0.0076322	0.0044113		1.49083	2.65333	0.443749		0.10769		-	-		No significant hits (1e-5)
	tropical_region_144	3	186162423	186247469	1.54136	GRMZM2G010447	0.005	801	36	8.29674	14.6584	-0.821115	4.83e-06		0.0127273	0.0147406	0.0107094		2.45766	3.10895	1.47602		0.055191		80	0.2375		C5XN71_SORBI Putative uncharacterized protein Sb03g037890 n=1 (Sorghum bicolor) Exp=1e-10; maizesequence.org: EntrezGene:100278676; LOC100278676 | RefSeq_dna:NM_001151875; LOC100278676 (umc1985) mRNA | RefSeq_peptide:NP_001145347; hypothetical protein LOC100278676 | UniGene:Zm.154951; TSA: Zea mays contig31518 mRNA sequence | Uniprot/SPTREMBL:B6UC49; Putative uncharacterized protein
	tropical_region_145	3	186365449	186410232	1.46662	GRMZM2G155321	0.005	2270	41	10.9834	14.2984	-0.380525	0.121996		0.0037724	0.0049982	0.0031611		1.12463	2.22654	0.359351		0.0544012		138	0.326087		No significant hits (1e-5)
	tropical_region_146	3	190740007	190799317	1.28869	GRMZM2G062283	0.01	1155	14	4.64657	1.85871	1.32187	0.0138857		0.0041586	0.0036204	0.0043489		3.03562	2.22465	3.10973		0.0146941		-	-		B6T6X5_MAIZE Caltractin n=1 (Zea mays) Exp=4e-49; maizesequence.org: RefSeq_peptide:NP_001148773; LOC100282390 | RefSeq_dna:NM_001155301; LOC100282390 (IDP2348) mRNA | GO:0005509; calcium ion binding | EntrezGene:100282390; LOC100282390 | Uniprot/SPTREMBL:B6T6X5; Caltractin
	tropical_region_147	3	190915608	191015455	1.63599	GRMZM2G135054	0.005	2991	22	3.07673	3.55045	-0.206604	0.00180322		0.0013907	0.0019887	0.0010344		0.699645	1.94845	-0.126775		0.0404305		-	-		B6TVZ1_MAIZE VPS28-like protein n=2 (Andropogoneae) Exp=6e-92; maizesequence.org: UniGene:Zm.138401; TSA: Zea mays contig25717 mRNA sequence | UniGene:Zm.37718; Transcribed locus
	tropical_region_148	3	193578524	193658778	1.30872	GRMZM2G042412	0.01	795	9	13.8911	14.9841	-0.109268	0.458265		0.0025402	0.0042607	0.0019954		1.06807	3.07042	0.291621		0.0824316		-	-		No significant hits (1e-5)
	tropical_region_149	3	195596865	195623042	1.89727	GRMZM2G144960	0.005	1385	37	3.70805	4.65247	-0.327337	1.15e-05		0.0041712	0.0051696	0.0033152		0.152074	0.715584	-0.549873		0.0220259		164	0.280488		C5XKS9_SORBI Putative uncharacterized protein Sb03g035140 n=1 (Sorghum bicolor) Exp=8e-63; maizesequence.org: UniGene:Zm.25951; Full-length cDNA clone ZM_BFc0133N01
	tropical_region_150	3	196037077	196217077	1.33962	GRMZM2G027976	0.01	1671	42	2.93428	3.61837	-0.302336	0.00651402		0.008668	0.0093791	0.0081769		3.63795	3.97797	3.06815		0.0530195		63	0.285714		C5XK77_SORBI Putative uncharacterized protein Sb03g034950 n=3 (Andropogoneae) Exp=6e-85; maizesequence.org: RefSeq_dna:NM_001147121; hypothetical protein LOC100272663 (LOC100272663) mRNA | RefSeq_peptide:NP_001140593; hypothetical protein LOC100272663 | UniGene:Zm.32287; Hypothetical protein LOC100272663 | Uniprot/SPTREMBL:B4FPU8; Putative uncharacterized protein | Uniprot/SPTREMBL:B6TDX1; Putati…
	tropical_region_151	3	198373505	198397549	1.51714	GRMZM2G055898	0.005	1498	33	4.18624	3.15202	0.409377	0.00349657		0.0076814	0.0066752	0.0077399		3.60897	2.63748	3.4457		0.0773044		-	-		Q943H0_ORYSJ Os01g0750500 protein n=2 (Poaceae) Exp=1e-85; maizesequence.org: Uniprot/SPTREMBL:B4FL66; Coiled-coil domain-containing protein 25Putative uncharacterized protein ; | UniGene:Zm.16486; LOC100217062 | UniGene:Zm.153108; TSA: Zea mays contig39622 mRNA sequence | RefSeq_peptide:NP_001136905; hypothetical protein LOC100217062 | RefSeq_dna:NM_001143433; LOC100217062 (umc1399) mRNA | Entre…
	tropical_region_152	3	198578979	198693812	1.28981	GRMZM2G176699	0.01	1981	16	2.39534	2.27338	0.0753912	0.0517188		0.001601	0.0022459	0.0013262		0.80627	1.96187	0.144		0.0408316		-	-		B4FP49_MAIZE Putative uncharacterized protein n=1 (Zea mays) Exp=0; maizesequence.org: Uniprot/SPTREMBL:B4FP49; Putative uncharacterized protein | UniGene:Zm.23144; Hypothetical protein LOC100272521 | RefSeq_peptide:NP_001140462; hypothetical protein LOC100272521 | RefSeq_dna:NM_001146990; hypothetical protein LOC100272521 (LOC100272521) mRNA | GO:0009245; lipid A biosynthetic process | GO:000891…
	tropical_region_153	3	199221031	199289073	1.33329	GRMZM2G177940	0.01	1525	26	6.90312	7.17573	-0.0558777	0.775223		0.0044505	0.0059167	0.0036211		1.96995	3.30874	0.976139		0.0809492		51	0.196078		C0HGE0_MAIZE Pectinesterase n=2 (Zea mays) Exp=0; maizesequence.org: Uniprot/SPTREMBL:C4J543; Pectinesterase (EC 3.1.1.11) | Uniprot/SPTREMBL:C0HGE0; Pectinesterase (EC 3.1.1.11) | UniGene:Zm.23003; Hypothetical protein LOC100381490 | UniGene:Zm.137746; Hypothetical protein LOC100217193 | RefSeq_peptide:NP_001167796; hypothetical protein LOC100381490 | RefSeq_dna:NM_001174325; hypothetical protei…
	tropical_region_154	3	202708209	202778685	1.47018	GRMZM2G181135	0.005	1757	11	0.51628	0.585534	-0.1816	0.818856		0.0013271	0.0013809	0.0012761		0.943045	0.972861	0.70528		-0.00149001		-	-		No significant hits (1e-5)
	tropical_region_155	3	211967376	212037199	1.73819	GRMZM2G382632	0.005	1807	27	6.02025	7.56506	-0.329527	0.00125233		0.0044591	0.0043498	0.0044173		2.63465	2.36541	2.40514		0.0617447		-	-		No significant hits (1e-5)
	tropical_region_156	3	215007914	215030718	1.90676	GRMZM2G098305	0.005	1400	31	14.3194	9.47746	0.595401	4.31e-12		0.0060272	0.0071527	0.0043438		2.21719	2.96755	0.716772		0.1858		-	-		B6U5B2_MAIZE Single-stranded DNA-binding protein n=2 (Zea mays) Exp=2e-106; maizesequence.org: Uniprot/SPTREMBL:B6U5B2; Single-stranded DNA-binding protein | Uniprot/SPTREMBL:B4FRF4; Putative uncharacterized proteinSingle-stranded DNA-binding protein ; | RefSeq_peptide:NP_001151839; single-stranded DNA-binding protein | RefSeq_dna:NM_001158367; single-stranded DNA-binding protein (LOC100285474) m…
	tropical_region_157	3	215363010	215392314	1.28458	GRMZM2G048010	0.01	1425	23	0.850717	0.728567	0.223619	0.236682		0.0042455	0.0048275	0.0034989		1.96721	2.44416	1.03196		0.102798		-	-		C5XEK3_SORBI Putative uncharacterized protein Sb03g029210 n=1 (Sorghum bicolor) Exp=0; maizesequence.org: GO:0016020; membrane
	tropical_region_158	3	216454213	216538663	1.40711	GRMZM2G130358	0.01	1193	19	13.1863	11.8296	0.156638	0.00744742		0.0043224	0.0045877	0.0041318		2.04231	2.18838	1.90532		0.0685539		-	-		C5XEG8_SORBI 50S ribosomal protein L31 n=2 (Andropogoneae) Exp=6e-58; maizesequence.org: UniGene:Zm.58404; Transcribed locus | GO:0006412; translation | GO:0005840; ribosome | GO:0005622; intracellular | GO:0003735; structural constituent of ribosome
	tropical_region_159	3	221337429	221632772	2.08832	GRMZM2G059392	0.005	1999	12	0.617881	0.857235	-0.472361	2.7e-05		0.0015918	0.0022683	0.0011546		1.76162	3.32181	0.550305		0.101947		-	-		B6TG74_MAIZE Carboxy-lyase n=3 (Andropogoneae) Exp=5e-46
	tropical_region_160	3	227415489	227642306	1.3384	GRMZM2G035785	0.01	1692	28	13.4634	13.9237	-0.0484993	0.792982		0.0056244	0.0050819	0.005737		3.37684	2.6532	3.29462		0.0239141		-	-		B6TPH4_MAIZE Protein binding protein n=3 (Andropogoneae) Exp=0; maizesequence.org: Uniprot/SPTREMBL:B7ZZS2; Putative uncharacterized protein | Uniprot/SPTREMBL:B6TPH4; Protein binding proteinPutative uncharacterized protein ; | UniGene:Zm.17936; LOC100284043 | RefSeq_peptide:NP_001150413; LOC100284043 | RefSeq_dna:NM_001156941; LOC100284043 (pco106173a) mRNA | GO:0008270; zinc ion binding | GO:00…
	tropical_region_161	3	230513607	230618235	1.32568	GRMZM2G044004	0.01	3215	85	10.9895	9.74388	0.17356	0.01889		0.0075475	0.0088999	0.0065865		2.68479	3.49676	1.78659		0.0935138		-	-		B6UEB5_MAIZE Nucleic acid binding protein n=1 (Zea mays) Exp=0; maizesequence.org: Uniprot/SPTREMBL:C0PFT2; Putative uncharacterized protein | UniGene:Zm.150464; TSA: Zea mays contig12071 mRNA sequence | GO:0008270; zinc ion binding | GO:0003676; nucleic acid binding
	tropical_region_162	4	2611434	2784540	1.36594	GRMZM2G020508	0.01	2089	35	1.39399	1.02275	0.446763	0.000969547		0.0055616	0.0065595	0.004724		3.33186	4.2272	2.24305		0.0532508		-	-		No significant hits (1e-5); maizesequence.org: Uniprot/SPTREMBL:B8A130; Putative uncharacterized protein | UniGene:Zm.153744; TSA: Zea mays contig36828 mRNA sequence | RefSeq_peptide:NP_001146395; hypothetical protein LOC100279975 | EntrezGene:100279975; LOC100279975
	tropical_region_163	4	3449901	3495323	1.79112	GRMZM2G070429	0.005	1444	15	6.76568	7.16187	-0.0821025	0.172973		0.00205	0.0025869	0.0020379		0.781738	1.4853	0.637196		0.0072292		-	-		No significant hits (1e-5)
	tropical_region_164	4	4053930	4114478	1.68781	GRMZM2G348729	0.005	-	-	-	-	-	-		-	-	-		-	-	-		-		-	-		No significant hits (1e-5)
	tropical_region_165	4	5238487	5326078	1.50251	GRMZM5G853191	0.005	341	11	3.07761	2.92878	0.0715099	0.0838116		0.011783	0.0118449	0.0110816		3.19568	3.09902	2.72392		0.053436		157	0.273885		No significant hits (1e-5)
	tropical_region_166	4	5445601	5719883	1.48317	GRMZM2G018193	0.005	966	30	40.0534	67.2216	-0.747001	0.173274		0.0090136	0.0090089	0.0081887		2.5279	2.38111	1.88475		0.0788401		153	0.248366		B6SL82_MAIZE Putative uncharacterized protein n=2 (Zea mays) Exp=7e-21; maizesequence.org: UniGene:Zm.131050; Transcribed locus moderately similar to NP_001167703.1 hypothetical protein LOC100381390 [Zea mays]
	tropical_region_167	4	10338428	10360044	1.39914	GRMZM2G020288	0.01	781	9	0.571386	0.603722	-0.0794181	0.996672		0.0034718	0.0031189	0.003475		2.14035	1.61428	2.01208		0.0302658		-	-		B6UHJ7_MAIZE Glycine cleavage system H protein 1 n=4 (Andropogoneae) Exp=5e-46; maizesequence.org: GO:0005739; mitochondrion | GO:0005960; glycine cleavage complex | GO:0006546; glycine catabolic process | GO:0019464; glycine decarboxylation via glycine cleavage system | UniGene:Zm.51260; Transcribed locus
	tropical_region_168	4	17147907	17168927	2.24388	GRMZM2G079559	0.005	927	6	1.05087	0.675462	0.637639	0.00561883		0.0021505	0.0022047	0.0021234		2.27964	2.2894	2.11129		0.0131853		-	-		No significant hits (1e-5)
	tropical_region_169	4	17278448	17310320	1.41392	GRMZM2G104384	0.01	3590	15	1.15414	1.18512	-0.0382158	0.810601		0.0009802	0.0010387	0.0009262		1.3695	1.47862	1.03188		0.0278829		-	-		No significant hits (1e-5)
	tropical_region_170	4	21901463	21924365	2.04245	GRMZM2G122954	0.005	1746	8	0.62107	0.469159	0.404679	0.0399719		0.0014131	0.0015211	0.0012463		2.16707	2.3806	1.55534		0.0378913		-	-		No significant hits (1e-5)
	tropical_region_171	4	23341859	23539631	1.38429	GRMZM2G033356	0.01	2047	17	16.7802	18.0604	-0.106067	0.0851481		0.0022303	0.0015057	0.0023545		1.95388	0.443482	2.03858		0.0285904		-	-		No significant hits (1e-5)
	tropical_region_172	4	23937575	23961967	1.65903	GRMZM2G154312	0.005	1085	20	54.5406	58.7214	-0.106556	0.0203018		0.0060095	0.0066789	0.005818		2.97172	3.42633	2.62348		0.0244023		-	-		B6TSH1_MAIZE Co-chaperone protein SBA1 n=7 (Zea mays) Exp=1e-50; maizesequence.org: Uniprot/SPTREMBL:B4G1A6; Putative uncharacterized protein | Uniprot/SPTREMBL:B6TC23; Co-chaperone protein SBA1 | Uniprot/SPTREMBL:C0PHL8; Putative uncharacterized protein
	tropical_region_173	4	27171408	27193869	1.33777	GRMZM5G804816	0.01	1331	11	18.4809	18.8052	-0.0250978	0.210443		0.0013806	0.001744	0.0011103		0.283088	0.834544	-0.29872		0.010642		-	-		No significant hits (1e-5); maizesequence.org: UniGene:Zm.97159; Hypothetical protein LOC100279639
	tropical_region_174	4	68392185	68415500	1.4118	GRMZM2G173747	0.01	948	16	214.314	253.739	-0.243621	3.01e-06		0.0043742	0.0043028	0.0044557		1.78053	1.59771	1.70908		0.00453165		-	-		C5YJW7_SORBI Putative uncharacterized protein Sb07g009530 n=2 (Andropogoneae) Exp=3e-66; maizesequence.org: Uniprot/SPTREMBL:B6T3A4; Putative uncharacterized protein | UniGene:Zm.4182; LOC100276027 | RefSeq_peptide:NP_001143389; hypothetical protein LOC100276027 | RefSeq_dna:NM_001149917; LOC100276027 (pco104634) mRNA | EntrezGene:100276027; LOC100276027
	tropical_region_175	4	69831345	69853586	1.43712	GRMZM2G100225	0.005	1194	24	170.827	158.431	0.10868	0.286588		0.0074863	0.0078816	0.0072858		3.86063	4.0315	3.48875		0.0332151		-	-		Q6YYR2_ORYSJ Os08g0234000 protein n=6 (Poaceae) Exp=1e-111; maizesequence.org: RefSeq_dna:NM_001155242; 60S ribosomal protein L7-1 (LOC100282330) mRNA | RefSeq_peptide:NP_001148714; 60S ribosomal protein L7-1 | Uniprot/SPTREMBL:B4FTW5; 60S ribosomal protein L7-1Putative uncharacterized protein ; | Uniprot/SPTREMBL:B6TKG1; Putative uncharacterized protein | Uniprot/SPTREMBL:C4J8X5; Putative unchar…
	tropical_region_176	4	70056543	70078959	1.62523	GRMZM2G073079	0.005	1098	11	6.96026	4.67083	0.575461	0.000552598		0.0032848	0.0032523	0.0031532		2.64633	2.48198	2.30807		0.0698187		-	-		No significant hits (1e-5); maizesequence.org: Uniprot/SPTREMBL:B6TMW5; Retrotransposon protein Ty1-copia subclass | Uniprot/SPTREMBL:B4FY74; Putative uncharacterized protein | MaizeGDB_GenBank:AY104719; | GO:0016787; hydrolase activity
	tropical_region_177	4	75494615	75518224	1.40453	GRMZM2G166711	0.01	1522	31	3.08878	2.55395	0.274303	0.260895		0.0051271	0.0052635	0.0042653		1.8524	1.83682	1.32064		0.0782997		-	-		Q6ZBC3_ORYSJ Os08g0405700 protein n=2 (Oryza sativa) Exp=2e-42; maizesequence.org: GO:0030001; metal ion transport | GO:0046872; metal ion binding | UniGene:Zm.142847; Clone 1411390 mRNA sequence
	tropical_region_178	4	123757024	123778824	2.36712	GRMZM2G394945	0.005	1032	3	0.653344	0.843872	-0.369182	0.0735497		0.0006937	0.0007685	0.0006479		0.875652	1.06108	0.648192		0.00870968		-	-		B6U1W6_MAIZE Angustifolia n=2 (Andropogoneae) Exp=5e-54
	tropical_region_179	4	142187732	142215470	1.74058	GRMZM2G125529	0.005	1348	24	12.6338	16.8673	-0.416946	2.84e-09		0.0043077	0.0039551	0.0043209		1.61809	1.3148	1.47441		0.0378354		59	0.101695		No significant hits (1e-5)
	tropical_region_180	4	152556394	152589882	1.50186	GRMZM2G148485	0.005	1148	20	8.02361	13.8938	-0.792117	4.14e-06		0.0031542	0.004169	0.0027399		0.554612	1.60038	0.036714		0.0464652		-	-		C5XRX3_SORBI Putative uncharacterized protein Sb04g032840 n=1 (Sorghum bicolor) Exp=1e-115; maizesequence.org: UniGene:Zm.13214; Transcribed locus moderately similar to XP_002454533.1 hypothetical protein SORBIDRAFT_04g032840 [Sorghum bicolor] | GO:0019953; sexual reproduction | GO:0009664; plant-type cell wall organization | GO:0005576; extracellular region
	tropical_region_181	4	152908312	152957518	1.42548	GRMZM2G174537	0.005	1428	11	1.33731	1.43246	-0.0991659	0.861034		0.0019777	0.0022925	0.0017242		1.60093	2.09002	0.994323		0.0317211		-	-		C5Y1H0_SORBI Putative uncharacterized protein Sb04g032690 n=1 (Sorghum bicolor) Exp=5e-120; maizesequence.org: Uniprot/SPTREMBL:B6U7G7; Putative uncharacterized protein | RefSeq_peptide:NP_001145124; hypothetical protein LOC100278349 | RefSeq_dna:NM_001151652; hypothetical protein LOC100278349 (LOC100278349) mRNA | GO:0005198; structural molecule activity | EntrezGene:100278349; hypothetical prot…
	tropical_region_182	4	154250809	154274908	1.44192	GRMZM2G073770	0.005	1676	42	4.96595	5.81542	-0.227812	0.129654		0.0079811	0.0078299	0.0077131		3.15101	2.87877	2.7522		0.006371		-	-		B6T560_MAIZE GSDL-motif lipase n=2 (Zea mays) Exp=0; maizesequence.org: Uniprot/SPTREMBL:C0P4F9; Putative uncharacterized protein | Uniprot/SPTREMBL:B6UCU5; GSDL-motif lipase | Uniprot/SPTREMBL:B6TGF9; GSDL-motif lipase | Uniprot/SPTREMBL:B6T560; GSDL-motif lipase | UniGene:Zm.67808; LOC100282230 | RefSeq_peptide:NP_001148614; LOC100282230 | RefSeq_dna:NM_001155142; LOC100282230 (si687072a12) mRN…
	tropical_region_183	4	156707195	156729039	1.28752	GRMZM2G057262	0.01	1481	9	0.651324	0.562099	0.212553	0.78191		0.0014785	0.0022675	0.0011535		1.33177	3.02587	0.477729		0.111781		-	-		B6SZ98_MAIZE S-ribonuclease binding protein SBP1 n=1 (Zea mays) Exp=1e-71; maizesequence.org: Uniprot/SPTREMBL:B6SZ98; S-ribonuclease binding protein SBP1 | UniGene:Zm.125138; S-ribonuclease binding protein SBP1 | RefSeq_peptide:NP_001148208; S-ribonuclease binding protein SBP1 | RefSeq_dna:NM_001154736; S-ribonuclease binding protein SBP1 (LOC100281816) mRNA | GO:0042026; protein refolding | GO:…
	tropical_region_184	4	159164834	159222289	1.48682	GRMZM2G178822	0.005	2638	22	13.6312	14.6245	-0.101478	0.0996547		0.0025002	0.0032985	0.0018537		2.57597	4.03405	1.11596		0.179317		-	-		No significant hits (1e-5)		SRR1
	tropical_region_185	4	159551611	159767904	1.80734	GRMZM2G126505	0.005	2251	11	0.744082	0.661491	0.16974	0.0372301		0.0011177	0.0015	0.0008403		1.18932	2.22555	0.244774		0.134935		-	-		C5Y0C5_SORBI Putative uncharacterized protein Sb04g030660 n=2 (Andropogoneae) Exp=0; maizesequence.org: Uniprot/SPTREMBL:B4G260; Putative uncharacterized protein | UniGene:Zm.96655; Hypothetical protein LOC100274595 | UniGene:Zm.140497; Full-length cDNA clone ZM_BFc0037M08 | RefSeq_peptide:NP_001142420; hypothetical protein LOC100274595 | RefSeq_dna:NM_001148948; hypothetical protein LOC100274595…
	tropical_region_186	4	159852612	159894085	1.76399	GRMZM2G057031	0.005	2751	17	1.96477	1.2551	0.646566	0.000496086		0.0011092	0.0021288	0.0006081		0.512968	3.04327	-0.898239		0.138724		-	-		B8AH94_ORYSI Putative uncharacterized protein n=1 (Oryza sativa subsp. indica) Exp=0; maizesequence.org: UniGene:Zm.154151; TSA: Zea mays contig34888 mRNA sequence | UniGene:Zm.152333; TSA: Zea mays contig03196 mRNA sequence | UniGene:Zm.145455; TSA: Zea mays contig47144 mRNA sequence | GO:0017111; nucleoside-triphosphatase activity | GO:0006260; DNA replication | GO:0005634; nucleus | GO:0003677…
	tropical_region_187	4	163002752	163109917	1.3301	GRMZM2G092085	0.01	4690	29	10.8368	11.3908	-0.0719316	0.0560159		0.0020814	0.002416	0.0018933		3.33554	4.11673	2.61079		0.0442798		102	0.294118		C5XZS6_SORBI Putative uncharacterized protein Sb04g029510 n=1 (Sorghum bicolor) Exp=2e-39; maizesequence.org: UniGene:Zm.80941; TSA: Zea mays cultivar W22 CL190Contig1.betc mRNA sequence | UniGene:Zm.86494; Transcribed locus strongly similar to XP_002452634.1 hypothetical protein SORBIDRAFT_04g029510 [Sorghum bicolor]
	tropical_region_188	4	174767312	174927456	1.29209	GRMZM2G155490	0.01	-	-	-	-	-	-		-	-	-		-	-	-		-		-	-		No significant hits (1e-5)
	tropical_region_189	4	175562628	175761055	1.50537	GRMZM2G053766	0.005	3134	19	4.71754	4.41271	0.0963697	0.0118698		0.0010448	0.0013248	0.0008846		0.405582	1.05773	-0.147579		0.0229845		-	-		No significant hits (1e-5)
	tropical_region_190	4	178494025	178755897	1.78756	GRMZM2G015912	0.005	-	-	-	-	-	-		-	-	-		-	-	-		-		-	-		No significant hits (1e-5)
	tropical_region_191	4	180418702	180454011	1.35454	GRMZM2G169617	0.01	905	2	1.18878	1.01156	0.23291	0.0788888		0.0007405	0.0010322	0.0006847		1.5303	2.54713	1.25548		0.0779443		-	-		No significant hits (1e-5)
	tropical_region_192	4	182285495	182307369	1.29054	GRMZM2G036282	0.01	1165	30	2.60998	2.6458	-0.0196625	0.248672		0.0053701	0.0058781	0.0049293		1.07808	1.30366	0.742624		0.0202319		-	-		B6TYG8_MAIZE Putative uncharacterized protein n=3 (Zea mays) Exp=4e-53; maizesequence.org: GO:0005198; structural molecule activity | GO:0007155; cell adhesion | GO:0015629; actin cytoskeleton | Uniprot/SPTREMBL:B4FJ61; Putative uncharacterized protein
	tropical_region_193	4	184155235	184189430	1.63384	GRMZM2G032475	0.005	3447	38	4.91635	5.46276	-0.152042	0.0371318		0.0031843	0.0038594	0.0028612		2.57633	3.52366	1.86383		0.0715802		65	0.153846		No significant hits (1e-5)
	tropical_region_194	4	186477329	186655569	4.96721	GRMZM2G171702	0.005	2093	2	0.616413	0.578751	0.0909542	0.0805171		0.0003557	0.0002933	0.0003454		1.83396	1.24688	1.67465		0.103124		-	-		No significant hits (1e-5)		ELF9
	tropical_region_195	4	191234478	191305835	1.83348	GRMZM2G068010	0.005	1280	7	2.98005	2.8808	0.0488693	0.540961		0.0014564	0.0012438	0.0014433		1.53707	0.948762	1.39285		0.0110176		-	-		No significant hits (1e-5)
	tropical_region_196	4	191568887	191591169	1.67805	GRMZM2G004699	0.005	1624	11	57.8663	54.0266	0.0990549	0.274714		0.001302	0.0015943	0.0010511		0.652928	1.18762	0.0022138		0.0369379		-	-		B6T9E1_MAIZE Xyloglucan endotransglucosylase/hydrolase n=3 (Andropogoneae) Exp=4e-169; maizesequence.org: MaizeGDB_GenBank:AY104207; | RefSeq_dna:NM_001155512; xyloglucan endotransglucosylase/hydrolase (LOC100282604) mRNA | RefSeq_peptide:NP_001148984; xyloglucan endotransglucosylase/hydrolase | Uniprot/SPTREMBL:B4G1Z2; Putative uncharacterized protein | Uniprot/SPTREMBL:B6T9E1; Xyloglucan endotr…
	tropical_region_197	4	193495172	193534523	1.55855	GRMZM2G011473	0.005	2000	38	5.25553	4.811	0.127501	0.0904083		0.0054728	0.0071684	0.0053627		2.56154	4.01108	2.26874		0.0457896		-	-		B4FIU4_MAIZE Putative uncharacterized protein n=1 (Zea mays) Exp=0; maizesequence.org: Uniprot/SPTREMBL:C4IZP4; Putative uncharacterized protein | Uniprot/SPTREMBL:C0HHI5; Putative uncharacterized protein | Uniprot/SPTREMBL:B4FIU4; Putative uncharacterized protein | UniGene:Zm.98515; Hypothetical protein LOC100216604 | RefSeq_peptide:NP_001136489; hypothetical protein LOC100216604 | RefSeq_dna:NM…
	tropical_region_198	4	195710762	195770460	1.58618	GRMZM2G028709	0.005	2309	4	1.58498	1.42864	0.149829	0.165559		0.0005446	0.0005425	0.000544		1.79066	1.70192	1.69116		0.0784837		-	-		No significant hits (1e-5)
	tropical_region_199	4	198062097	198143409	1.35813	GRMZM2G332495	0.01	2701	23	5.25801	4.99033	0.0753823	0.100564		0.001704	0.0019736	0.0013347		0.893043	1.31411	0.0286637		0.0319403		82	0.109756		No significant hits (1e-5)
	tropical_region_200	4	227025646	227224898	1.52517	GRMZM2G029058	0.005	2106	25	11.2401	11.7359	-0.0622725	0.44932		0.0031561	0.00392	0.0028067		2.04188	3.00417	1.37748		0.0335536		-	-		B6TD52_MAIZE CID11 n=2 (Zea mays) Exp=5e-123; maizesequence.org: Uniprot/SPTREMBL:B4F9L1; Putative uncharacterized protein | UniGene:Zm.66973; Hypothetical protein LOC100191644 | RefSeq_peptide:NP_001130545; hypothetical protein LOC100191644 | RefSeq_dna:NM_001137073; hypothetical protein LOC100191644 (LOC100191644) mRNA | GO:0003676; nucleic acid binding | EntrezGene:100191644; hypothetical prot…
	tropical_region_201	4	228135101	228280973	1.30633	GRMZM2G152523	0.01	629	8	3.68432	3.12177	0.239034	0.0718914		0.0031272	0.003062	0.0027009		1.32332	1.16399	0.762336		0.0110598		-	-		No significant hits (1e-5)
	tropical_region_202	4	229305807	229327342	1.37798	GRMZM2G090328	0.01	1536	22	0.893706	1.13983	-0.350943	0.0923041		0.0042222	0.0056089	0.0036336		2.49115	3.96878	1.63717		0.103503		-	-		C0PGG3_MAIZE Putative uncharacterized protein n=1 (Zea mays) Exp=5e-122; maizesequence.org: Uniprot/SPTREMBL:C0PGG3; Putative uncharacterized protein | UniGene:Zm.16592; Hypothetical protein LOC100383500 | RefSeq_peptide:NP_001169619; hypothetical protein LOC100383500 | RefSeq_dna:NM_001176148; hypothetical protein LOC100383500 (LOC100383500) mRNA | GO:0050826; response to freezing | GO:0050825; …
	tropical_region_203	4	235153242	235239977	1.83413	GRMZM2G433591	0.005	1431	44	9.05647	8.251	0.134381	0.0515149		0.0099816	0.0104881	0.0097305		3.27975	3.41301	3.04804		0.0385049		-	-		Q2MCP3_MAIZE KNOX family class 2 homeodomain protein n=4 (Poaceae) Exp=2e-141; maizesequence.org: Uniprot/SWISSPROT:P56665; Homeobox protein knotted-1-like 7 Fragment | Uniprot/SWISSPROT:P56664; Homeobox protein knotted-1-like 6 Fragment | Uniprot/SPTREMBL:Q2MCP4; KNOX family class 2 homeodomain protein | UniGene:Zm.95751; KNOX family class 2 homeodomain protein | RefSeq_dna:NM_001112382; KNOX fa…
	tropical_region_204	4	237475004	237787994	1.56946	GRMZM2G065494	0.005	3407	48	9.47889	6.91305	0.455397	1.31e-07		0.0046742	0.0049417	0.0042997		3.44069	3.61757	2.73932		0.0618977		-	-		No significant hits (1e-5)
	tropical_region_205	4	238266587	238508467	1.95077	GRMZM2G174667	0.005	1826	15	3.27251	3.40213	-0.0560419	0.229851		0.0024616	0.0027169	0.0022873		2.39577	2.75527	1.91069		0.0223096		87	0.264368		No significant hits (1e-5)
	tropical_region_206	4	238867216	239020011	1.46763	GRMZM2G019597	0.005	1240	32	18.1924	17.9568	0.01881	0.10649		0.0072504	0.0082776	0.0069381		2.38299	2.9394	1.99046		0.0226144		-	-		TRMB_MAIZE tRNA (guanine-N(7)-)-methyltransferase n=2 (Andropogoneae) Exp=5e-138; maizesequence.org: Uniprot/SWISSPROT:B6SHG7; tRNA (guanine-N(7)-)-methyltransferase (EC 2.1.1.33)(tRNA(m7G46)-methyltransferase) | RefSeq_peptide:NP_001146900; tRNA (guanine-N(7)-)-methyltransferase | GO:0008176; tRNA (guanine-N7-)-methyltransferase activity | GO:0006400; tRNA modification | EntrezGene:100280508; tR…
	tropical_region_207	4	241063345	241089426	2.05565	GRMZM2G169462	0.005	2040	7	18.8965	19.072	-0.0133401	0.875275		0.0011445	0.0009599	0.0011692		2.40901	1.61968	2.37549		0.0410498		-	-		No significant hits (1e-5)
	tropical_region_208	5	2099387	2196446	1.43421	AC212728.3_FG001	0.005	1149	11	1.38838	2.59877	-0.904425	2.47e-07		0.0026795	0.0027134	0.0026629		1.94105	1.88441	1.77921		0.0017049		-	-		C4J9R2_MAIZE Putative uncharacterized protein n=1 (Zea mays) Exp=1e-24; maizesequence.org: Uniprot/SPTREMBL:C4J9R2; Putative uncharacterized protein | UniGene:Zm.153698; TSA: Zea mays contig37087 mRNA sequence | UniGene:Zm.145953; TSA: Zea mays contig42856 mRNA sequence | UniGene:Zm.144346; TSA: Zea mays contig55820 mRNA sequence | UniGene:Zm.125647; Full-length cDNA clone ZM_BFb0109K15 | GO:0005…
	tropical_region_209	5	4298771	4358730	1.4616	GRMZM2G099474	0.005	1031	21	11.311	14.3377	-0.342093	0.000149095		0.0060696	0.00674	0.0058055		2.52563	2.9348	2.14094		0.0299396		-	-		B6SHZ5_MAIZE Thioredoxin-like protein 1 n=4 (Andropogoneae) Exp=3e-92; maizesequence.org: Uniprot/SPTREMBL:B6SHZ5; Thioredoxin-like protein 1 | Uniprot/SPTREMBL:B4FT12; Putative uncharacterized protein | UniGene:Zm.81409; Thioredoxin-like protein 1 | RefSeq_peptide:NP_001146926; thioredoxin-like protein 1 | RefSeq_dna:NM_001153454; thioredoxin-like protein 1 (LOC100280535) mRNA | EntrezGene:10028…
	tropical_region_210	5	4749480	4777511	1.40307	GRMZM2G029270	0.01	1666	30	0.363167	0.706907	-0.960888	4.75e-14		0.0053871	0.0067882	0.0042596		2.68628	3.89539	1.41417		0.11293		53	0.301887		B9F6D1_ORYSJ Putative uncharacterized protein n=1 (Oryza sativa subsp. japonica) Exp=5e-44; maizesequence.org: GO:0016020; membrane | GO:0016192; vesicle-mediated transport | GO:0006886; intracellular protein transport | GO:0005515; protein binding | GO:0005484; SNAP receptor activity
	tropical_region_211	5	5791498	5921568	1.33687	GRMZM2G033198	0.01	1234	33	2.5467	2.3754	0.100457	0.253972		0.0097916	0.0096237	0.009487		3.92257	3.64014	3.50556		0.0476426		-	-		B6UAV4_MAIZE Thiol disulfide interchange protein txlA n=1 (Zea mays) Exp=6e-130; maizesequence.org: Uniprot/SPTREMBL:B6UAV4; Thiol disulfide interchange protein txlA | UniGene:Zm.39521; Thiol disulfide interchange protein txlA | RefSeq_peptide:NP_001152226; thiol disulfide interchange protein txlA | RefSeq_dna:NM_001158754; thiol disulfide interchange protein txlA (LOC100285864) mRNA | GO:0045454…
	tropical_region_212	5	6559392	6628345	1.61707	GRMZM2G089673	0.005	1602	5	0.353455	0.753381	-1.09185	5.72e-07		0.0008455	0.0008412	0.0008015		1.43213	1.33735	1.17006		0.0135733		-	-		C5X065_SORBI Putative uncharacterized protein Sb01g007470 n=1 (Sorghum bicolor) Exp=0
	tropical_region_213	5	7107286	7163467	2.21446	GRMZM2G129817	0.005	3531	68	5.91939	7.24098	-0.290736	9.84e-12		0.0039227	0.0051768	0.0028854		1.07501	2.17266	-0.097315		0.0557365		70	0.357143		Q8S9F8_MAIZE Transcriptional adaptor n=2 (Zea mays) Exp=0; maizesequence.org: Uniprot/SPTREMBL:B6TFJ2; Putative uncharacterized protein | Uniprot/SPTREMBL:B4FHP0; Putative uncharacterized protein | UniGene:Zm.134489; Transcribed locus moderately similar to NP_001105664.1 LOC542677 [Zea mays] | UniGene:Zm.119998; Hypothetical protein LOC100194167 | RefSeq_peptide:NP_001132689; hypothetical protein…		PHYC
	tropical_region_214	5	8124208	8147108	1.40805	GRMZM2G057129	0.01	975	36	27.6618	35.0767	-0.342615	1.24e-09		0.0111533	0.0095854	0.0112865		2.80048	1.89085	2.67072		0.00905146		-	-		Q84R45_ORYSJ Os03g0737400 protein n=5 (Poaceae) Exp=3e-87; maizesequence.org: Uniprot/SPTREMBL:B6TR45; Magnesium-dependent phosphatase 1 | Uniprot/SPTREMBL:B4FHW6; Putative uncharacterized protein | RefSeq_peptide:NP_001132732; hypothetical protein LOC100194219 | RefSeq_dna:NM_001139260; LOC100194219 (pco127416b) mRNA | GO:0016787; hydrolase activity | GO:0008152; metabolic process | GO:0005975; …
	tropical_region_215	5	9600759	9629038	1.36825	GRMZM2G160664	0.01	-	-	-	-	-	-		-	-	-		-	-	-		-		-	-		MCM31_MAIZE DNA replication licensing factor MCM3 homolog 1 n=9 (Poaceae) Exp=5e-103; maizesequence.org: GO:0003677; DNA binding | GO:0005524; ATP binding | GO:0005634; nucleus | GO:0006260; DNA replication | GO:0006270; DNA-dependent DNA replication initiation
	tropical_region_216	5	11363158	11505942	5.659	GRMZM2G114162	0.005	6466	10	10.9287	10.228	0.0956034	0.901884		0.0004412	0.0004448	0.000407		1.97226	1.89916	1.52618		-6.77158e-05		-	-		No significant hits (1e-5)
	tropical_region_217	5	12372780	12411076	1.51306	GRMZM2G300945	0.005	2177	9	0.875036	1.00079	-0.193722	0.0321167		0.001198	0.0012082	0.0011763		1.98023	1.91193	1.77846		0.000453355		-	-		No significant hits (1e-5)
	tropical_region_218	5	12559937	12658452	1.56579	GRMZM2G301208	0.005	860	27	37.5109	49.0409	-0.386677	1.5e-10		0.0063228	0.0094203	0.0047622		0.937524	2.51906	0.812733		0.0824004		-	-		C5WNY1_SORBI Putative uncharacterized protein Sb01g011340 n=4 (Andropogoneae) Exp=2e-29; maizesequence.org: Uniprot/SPTREMBL:B6TPA1; Putative uncharacterized protein | Uniprot/SPTREMBL:B6T4D5; Putative uncharacterized protein | UniGene:Zm.144911; TSA: Zea mays contig51496 mRNA sequence | UniGene:Zm.143337; TSA: Zea mays contig63440 mRNA sequence | RefSeq_peptide:NP_001144309; hypothetical protein…
	tropical_region_219	5	13380654	13438471	1.49397	GRMZM2G002754	0.005	1220	14	2.55275	2.6568	-0.0576369	0.789071		0.0039932	0.0037549	0.0040978		3.11172	2.66181	3.08399		0.0192679		-	-		B6SU48_MAIZE Ferredoxin-6 n=3 (Zea mays) Exp=1e-42; maizesequence.org: Uniprot/SPTREMBL:C0PJD4; Putative uncharacterized protein | Uniprot/SPTREMBL:B6SU48; Ferredoxin-6 | Uniprot/SPTREMBL:B6STB7; Ferredoxin-6 | GO:0051536; iron-sulfur cluster binding | GO:0009055; electron carrier activity
	tropical_region_220	5	36822340	36843181	1.38629	AC197764.4_FG003	0.01	597	1	0.380208	0.295882	0.361765	0.00457518		0.0007702	0.0008188	0.0007244		1.87724	2.00867	1.66008		0.0186851		-	-		No significant hits (1e-5)
	tropical_region_221	5	48491784	48512182	1.56696	AC225718.2_FG006	0.005	399	1	28.6238	45.176	-0.658343	8.87e-06		0.0011464	0.0011473	0.0011139		1.86286	1.82268	1.73166		-0.00447007		-	-		No significant hits (1e-5)
	tropical_region_222	5	48863358	48912715	1.60134	GRMZM2G140443	0.005	407	4	5.49055	6.04636	-0.139116	0.231695		0.0031966	0.0049252	0.0019434		1.90753	3.70583	0.454336		0.286058		-	-		C5Z8A3_SORBI Plant synaptotagmin n=1 (Sorghum bicolor) Exp=4e-25
	tropical_region_223	5	51655431	51703237	1.63665	GRMZM2G476523	0.005	1101	17	17.0279	17.367	-0.0284497	0.547455		0.0038793	0.0045192	0.0032769		1.67385	2.2178	0.907628		0.0529552		-	-		No significant hits (1e-5)
	tropical_region_224	5	56012122	56059473	1.67247	GRMZM2G107437	0.005	1684	13	2.54431	2.62949	-0.0475098	0.686179		0.0025473	0.0033872	0.0016441		2.78551	4.30088	0.870398		0.219906		-	-		B4G1X7_MAIZE Putative uncharacterized protein n=1 (Zea mays) Exp=4e-163; maizesequence.org: Uniprot/SPTREMBL:B4G1X7; Putative uncharacterized protein | UniGene:Zm.86409; Hypothetical protein LOC100274557 | RefSeq_peptide:NP_001142384; hypothetical protein LOC100274557 | RefSeq_dna:NM_001148912; hypothetical protein LOC100274557 (LOC100274557) mRNA | EntrezGene:100274557; hypothetical protein LOC1…
	tropical_region_225	5	59280440	59361164	1.84276	GRMZM2G017933	0.005	1691	24	40.3374	42.7531	-0.0839105	0.46625		0.0030522	0.0037764	0.002317		1.15596	1.90236	0.13841		0.0831481		-	-		B6TRX2_MAIZE F-box domain containing protein n=2 (Zea mays) Exp=0; maizesequence.org: Uniprot/SPTREMBL:B4FMN1; Putative uncharacterized protein | UniGene:Zm.143280; TSA: Zea mays contig63840 mRNA sequence
	tropical_region_226	5	64428995	64449887	1.28765	GRMZM2G103182	0.01	1550	25	1.72905	3.07309	-0.829706	0.000893587		0.0051275	0.0056218	0.0041604		2.94179	3.31572	1.74141		0.0494914		-	-		No significant hits (1e-5); maizesequence.org: UniGene:Zm.157129; Hypothetical protein LOC100275483
	tropical_region_227	5	70040931	70096927	1.38748	GRMZM2G156824	0.01	1768	25	2.0039	1.94926	0.0398813	0.433192		0.004529	0.0043257	0.0043818		2.98307	2.59109	2.62016		0.0542964		-	-		B6SUF3_MAIZE Serine/threonine-protein kinase Cx32 n=3 (Andropogoneae) Exp=0; maizesequence.org: Uniprot/SPTREMBL:B6SUF3; Serine/threonine-protein kinase Cx32 | UniGene:Zm.68409; Serine/threonine-protein kinase Cx32 | UniGene:Zm.148936; TSA: Zea mays contig19283 mRNA sequence | RefSeq_peptide:NP_001147720; serine/threonine-protein kinase Cx32 | RefSeq_dna:NM_001154248; serine/threonine-protein kin…
	tropical_region_228	5	74333807	74359719	1.30457	GRMZM2G049609	0.01	1635	33	1.98875	2.45571	-0.304281	0.00034335		0.0042845	0.0051966	0.0037661		1.15853	1.83419	0.554079		0.0252678		-	-		C5XTS9_SORBI Putative uncharacterized protein Sb04g002460 n=2 (Andropogoneae) Exp=3e-112; maizesequence.org: Uniprot/SPTREMBL:B4FP31; Putative uncharacterized protein | UniGene:Zm.34645; Hypothetical protein LOC100272513 | RefSeq_peptide:NP_001140454; hypothetical protein LOC100272513 | RefSeq_dna:NM_001146982; hypothetical protein LOC100272513 (LOC100272513) mRNA | EntrezGene:100272513; hypothet…
	tropical_region_229	5	80226478	80251911	1.43742	GRMZM2G031850	0.005	1747	17	19.321	19.8425	-0.0384233	0.0215956		0.0018174	0.0017039	0.0018313		0.630639	0.344684	0.526391		0.0248827		-	-		B6TBI9_MAIZE Pyridoxamine 5-phosphate oxidase family protein n=2 (Andropogoneae) Exp=0; maizesequence.org: Uniprot/SPTREMBL:B6TBI9; Pyridoxamine 5-phosphate oxidase family protein | UniGene:Zm.14996; Pyridoxamine 5-phosphate oxidase family protein | RefSeq_peptide:NP_001149182; pyridoxamine 5-phosphate oxidase family protein | RefSeq_dna:NM_001155710; pyridoxamine 5-phosphate oxidase family prote…
	tropical_region_230	5	80377639	80399787	1.37434	GRMZM5G829894	0.01	1349	17	87.5671	107.081	-0.290242	1.23e-09		0.0028648	0.0046194	0.0011273		1.28691	3.39479	-0.940542		0.155654		-	-		No significant hits (1e-5); maizesequence.org: Uniprot/SPTREMBL:Q6RHR2; Putative uncharacterized protein Fragment | UniGene:Zm.156000; TSA: Zea mays contig43484 mRNA sequence | GO:0008287; protein serine/threonine phosphatase complex | GO:0006470; protein amino acid dephosphorylation | GO:0004722; protein serine/threonine phosphatase activity | GO:0003824; catalytic activity
	tropical_region_231	5	90839220	90870002	1.36339	GRMZM2G363982	0.01	1347	9	4.12883	4.81391	-0.221475	0.954988		0.0016601	0.0021398	0.0012887		1.40396	2.29758	0.519838		0.10547		-	-		B4F8H4_MAIZE Putative uncharacterized protein n=3 (Zea mays) Exp=5e-81; maizesequence.org: RefSeq_peptide:NP_001143779; hypothetical protein LOC100276544 | UniGene:Zm.137807; Hypothetical protein LOC100276544 | Uniprot/SPTREMBL:B4F8H4; Putative uncharacterized protein | Uniprot/SPTREMBL:B6TDU0; Putative uncharacterized protein | RefSeq_peptide:NP_001130249; hypothetical protein LOC100191343 | Ref…
	tropical_region_232	5	91572816	91625388	1.42395	GRMZM2G174785	0.005	3570	10	9.4073	9.29843	0.0167935	0.413467		0.00084	0.0009361	0.0006696		2.1815	2.55916	1.18581		0.189488		-	-		B9F3E1_ORYSJ Putative uncharacterized protein n=3 (Oryza sativa) Exp=0; maizesequence.org: UniGene:Zm.21212; TSA: Zea mays contig04258 mRNA sequence | GO:0006396; RNA processing | GO:0003723; RNA binding | GO:0003676; nucleic acid binding
	tropical_region_233	5	157507365	157536311	1.30705	GRMZM2G359038	0.01	2182	19	66.7289	31.878	1.06575	1.4e-08		0.0030292	0.0034351	0.0025866		3.30584	3.9189	2.29963		0.163193		-	-		B4FPJ4_MAIZE Putative uncharacterized protein n=1 (Zea mays) Exp=0; maizesequence.org: Uniprot/SPTREMBL:B4FPJ4; Putative uncharacterized protein | Uniprot/SPTREMBL:B4FDT4; Putative uncharacterized protein | UniGene:Zm.3368; Hypothetical protein LOC100272602 | RefSeq_peptide:NP_001140537; hypothetical protein LOC100272602 | RefSeq_dna:NM_001147065; hypothetical protein LOC100272602 (LOC100272602) …
	tropical_region_234	5	158801516	158834128	1.7616	GRMZM2G160327	0.005	1302	8	0.952435	0.840923	0.179647	0.213589		0.0010639	0.0015545	0.000779		0.342237	1.32724	-0.375415		0.0414231		-	-		No significant hits (1e-5)
	tropical_region_235	5	162689870	162859678	2.69539	GRMZM2G430526	0.005	1266	71	0.430674	4.73302	-3.45809	9.75e-23		0.0105489	0.0176675	0.0064628		0.777418	3.05183	-0.747364		0.0893271		202	0.331683		C0PJ16_MAIZE Putative uncharacterized protein n=1 (Zea mays) Exp=2e-20; maizesequence.org: UniGene:Zm.143054; TSA: Zea mays contig65389 mRNA sequence
	tropical_region_236	5	169161132	169248365	1.37779	GRMZM2G145958	0.01	2280	30	2.46925	2.65685	-0.105641	0.457607		0.004538	0.0048557	0.0042599		3.49763	3.75708	2.92681		0.023105		-	-		No significant hits (1e-5)
	tropical_region_237	5	178063884	178100712	1.6272	GRMZM2G077612	0.005	535	7	0.723822	1.02694	-0.50465	0.0054182		0.0036336	0.0037608	0.0031501		1.68494	1.71852	1.09673		0.0373104		-	-		No significant hits (1e-5)
	tropical_region_238	5	180428255	180451431	1.45448	GRMZM2G029922	0.005	1460	12	1.21427	0.868039	0.484262	0.00359522		0.0027135	0.0033086	0.0019491		2.73669	3.68711	1.2112		0.242012		-	-		C4IZ91_MAIZE Putative uncharacterized protein n=1 (Zea mays) Exp=6e-130; maizesequence.org: Uniprot/SPTREMBL:C4IZ91; Putative uncharacterized protein | UniGene:Zm.155337; Hypothetical protein LOC100384666 | RefSeq_peptide:NP_001170621; hypothetical protein LOC100384666 | RefSeq_dna:NM_001177150; hypothetical protein LOC100384666 (LOC100384666) mRNA | EntrezGene:100384666; hypothetical protein LOC…
	tropical_region_239	5	180659231	180683418	1.30556	GRMZM2G139614	0.01	2034	33	11.1994	14.0002	-0.322029	9.72e-10		0.0049884	0.0053113	0.0041532		2.86846	3.06704	1.77207		0.035589		-	-		No significant hits (1e-5)
	tropical_region_240	5	184158891	184183292	1.34087	GRMZM2G071846	0.01	1301	59	37.8575	45.7057	-0.271797	0.000611067		0.0142605	0.0164573	0.012		3.17181	3.90558	2.03276		0.122554		-	-		B6TGM2_MAIZE Adenine phosphoribosyltransferase 2 n=2 (Andropogoneae) Exp=1e-102; maizesequence.org: Uniprot/SPTREMBL:B6TGM2; Adenine phosphoribosyltransferase 2 | UniGene:Zm.98703; Adenine phosphoribosyltransferase 2 | UniGene:Zm.101340; Transcribed locus strongly similar to NP_001149656.1 adenine phosphoribosyltransferase 2 [Zea mays] | RefSeq_peptide:NP_001149656; adenine phosphoribosyltransfer…
	tropical_region_241	5	184419104	184456566	1.48573	GRMZM2G026839	0.005	3188	31	4.42844	3.82522	0.211257	0.0270872		0.0022345	0.0035842	0.0011857		1.46156	3.76501	-0.576336		0.159164		-	-		No significant hits (1e-5)
	tropical_region_242	5	186495821	186532957	1.35132	GRMZM2G540538	0.01	1532	19	154.537	148.875	0.0538507	0.927837		0.004299	0.0039918	0.0042744		3.28529	2.99941	3.07028		0.0194738		-	-		No significant hits (1e-5)
	tropical_region_243	5	190676803	190764841	1.48414	GRMZM2G171444	0.005	1225	34	28.4914	32.7085	-0.199137	0.20064		0.0075188	0.0100263	0.0063507		2.21962	3.67737	1.29967		0.0991659		196	0.27551		B6T8M1_MAIZE 50S ribosomal protein L19 n=3 (Andropogoneae) Exp=3e-93; maizesequence.org: Uniprot/SPTREMBL:B6T8M1; 50S ribosomal protein L19 | Uniprot/SPTREMBL:B4FZV7; Putative uncharacterized protein | UniGene:Zm.5786; Ribosomal protein L19 | RefSeq_peptide:NP_001142106; ribosomal protein L19 | RefSeq_dna:NM_001148634; ribosomal protein L19 (rpl19) mRNA | GO:0006412; translation | GO:0005840; rib…
	tropical_region_244	5	191104048	191140092	1.34305	GRMZM2G094768	0.01	1780	28	0.960398	1.83842	-0.936761	2.05e-07		0.0033607	0.0042489	0.0030189		1.15775	2.01445	0.634179		0.0295583		147	0.360544		C5XS02_SORBI Putative uncharacterized protein Sb04g033110 n=1 (Sorghum bicolor) Exp=0; maizesequence.org: UniGene:Zm.147763; TSA: Zea mays contig24778 mRNA sequence
	tropical_region_245	5	194081470	194121934	1.60394	GRMZM2G002627	0.005	2108	9	0.657509	0.760997	-0.21088	0.209048		0.0010561	0.0015486	0.0007753		1.38852	2.88252	0.365021		0.0931208		-	-		B6T9X9_MAIZE Putative uncharacterized protein n=2 (Zea mays) Exp=0; maizesequence.org: Uniprot/SPTREMBL:B6T9X9; Putative uncharacterized protein | Uniprot/SPTREMBL:B4G0P9; Putative uncharacterized protein | RefSeq_peptide:NP_001143670; hypothetical protein LOC100276393 | RefSeq_dna:NM_001150198; hypothetical protein LOC100276393 (LOC100276393) mRNA | GO:0045449; regulation of transcription | GO:0…
	tropical_region_246	5	201059026	201085114	1.33659	GRMZM2G050734	0.01	3113	52	6.32519	7.09076	-0.164831	0.00186018		0.0047151	0.0059232	0.0040733		2.53301	3.71348	1.7165		0.0456692		134	0.365672		B6SV52_MAIZE Ubiquitin-protein ligase n=1 (Zea mays) Exp=0; maizesequence.org: RefSeq_peptide:NP_001147799; LOC100281409 | UniGene:Zm.25304; LOC100281409 | Uniprot/SPTREMBL:B6SV52; Ubiquitin-protein ligase | Uniprot/SPTREMBL:C0PNL8; Putative uncharacterized protein | RefSeq_dna:NM_001154327; LOC100281409 (si486095h11) mRNA | GO:0016567; protein ubiquitination | GO:0005488; binding | GO:0004842; u…
	tropical_region_247	5	202050060	202106275	1.55133	GRMZM2G481605	0.005	514	18	0.642305	0.85867	-0.418845	0.00132667		0.0124447	0.0119309	0.012366		3.39537	3.01462	3.17647		0.0355391		111	0.261261		No significant hits (1e-5)
	tropical_region_248	5	202791975	202836665	1.48269	GRMZM2G180930	0.005	1580	34	29.2424	32.0667	-0.133012	0.000842554		0.0069459	0.0073555	0.0064192		3.155	3.33351	2.5236		0.0780663		51	0.0784314		KPRS4_ORYSJ Ribose-phosphate pyrophosphokinase 4 n=8 (Poaceae) Exp=3e-136; maizesequence.org: UniGene:Zm.6884; Ribose-phosphate pyrophosphokinase 4 | RefSeq_dna:NM_001153562; ribose-phosphate pyrophosphokinase 4 (LOC100280644) mRNA | GO:0016020; membrane | GO:0009165; nucleotide biosynthetic process | GO:0009116; nucleoside metabolic process | GO:0006955; immune response | GO:0005164; tumor necro…
	tropical_region_249	5	204056655	204208586	1.36256	GRMZM2G075372	0.01	1769	19	0.846808	0.891187	-0.073693	0.412239		0.0024901	0.0041915	0.0019688		1.38867	3.84983	0.458019		0.121801		93	0.27957		C5XZS3_SORBI Putative uncharacterized protein Sb04g029470 n=1 (Sorghum bicolor) Exp=0; maizesequence.org: EntrezGene:100191213; hypothetical protein LOC100191213 | RefSeq_peptide:NP_001130119; hypothetical protein LOC100191213 | Uniprot/SPTREMBL:B4F811; Putative uncharacterized protein		COL9
	tropical_region_250	5	204742915	204764458	2.09025	GRMZM2G341479	0.005	1544	9	1.00398	1.04192	-0.0535103	0.033493		0.0021286	0.0017793	0.0022087		3.03133	2.09073	3.07445		0.0644115		-	-		C5XZC8_SORBI Putative uncharacterized protein Sb04g028970 n=1 (Sorghum bicolor) Exp=0; maizesequence.org: UniGene:Zm.122507; Transcribed locus strongly similar to XP_002452608.1 hypothetical protein SORBIDRAFT_04g028970 [Sorghum bicolor] | UniGene:Zm.122359; Clone 425297 mRNA sequence
	tropical_region_251	5	206833570	206865627	1.62053	GRMZM2G105791	0.005	2555	4	0.721163	0.635604	0.182198	0.107501		0.0006116	0.000689	0.000598		2.61038	3.05499	2.41376		0.0110385		52	0.365385		B2Z9Y0_SORBI Starch synthase IIb n=3 (Andropogoneae) Exp=0; maizesequence.org: GO:0009250; glucan biosynthetic process | GO:0009058; biosynthetic process | GO:0009011; starch synthase activity
	tropical_region_252	5	208060590	208290898	1.48614	GRMZM2G035503	0.005	2595	34	5.51662	4.93978	0.159338	0.426088		0.0033551	0.0040436	0.002941		1.9524	2.74612	1.22311		0.065771		-	-		C5XYP5_SORBI Putative uncharacterized protein Sb04g027700 n=2 (Andropogoneae) Exp=0; maizesequence.org: Uniprot/SPTREMBL:C0HIC9; Putative uncharacterized protein | Uniprot/SPTREMBL:B4FQ31; Putative uncharacterized protein | Uniprot/SPTREMBL:B4F8R5; Putative uncharacterized protein | UniGene:Zm.92816; Hypothetical protein LOC100191418 | RefSeq_peptide:NP_001130324; hypothetical protein LOC10019141…
	tropical_region_253	5	209459767	209743387	1.29307	GRMZM2G402242	0.01	1264	35	14.7661	16.5191	-0.16185	0.00349003		0.0076286	0.0079226	0.0075622		2.31059	2.35568	2.0867		0.00573599		-	-		CTU1_ORYSJ Cytoplasmic tRNA 2-thiolation protein 1 n=5 (Poaceae) Exp=1e-163
	tropical_region_254	5	209888977	209911053	1.57336	GRMZM2G103055	0.005	1713	11	6.11125	5.67522	0.106793	0.591078		0.0019101	0.0022454	0.001768		2.19906	2.84487	1.73847		0.0393954		-	-		No significant hits (1e-5)
	tropical_region_255	5	216300520	216322895	1.53727	GRMZM2G043997	0.005	935	17	24.1354	24.8182	-0.0402498	0.125512		0.0034362	0.0038844	0.0031105		0.66668	0.958609	0.254746		0.0248084		-	-		No significant hits (1e-5); maizesequence.org: UniGene:Zm.80897; Hypothetical protein LOC100273088 | RefSeq_dna:NM_001147537; hypothetical protein LOC100273088 (LOC100273088) mRNA | GO:0003723; RNA binding
	tropical_region_256	6	38076165	38130304	1.34918	GRMZM2G130173	0.01	675	16	3.70251	4.07007	-0.136551	0.738839		0.0082186	0.0084127	0.0080422		3.18016	3.17172	2.88967		0.037239		-	-		No significant hits (1e-5); maizesequence.org: UniGene:Zm.121736; Hypothetical protein LOC100382140 | RefSeq_peptide:NP_001168372; hypothetical protein LOC100382140 | RefSeq_dna:NM_001174901; hypothetical protein LOC100382140 (LOC100382140) mRNA | GO:0050826; response to freezing | GO:0050825; ice binding | GO:0042309; homoiothermy | GO:0006412; translation | GO:0005840; ribosome | GO:0005622; in…
	tropical_region_257	6	41500589	41546205	2.76917	GRMZM2G150289	0.005	1207	3	4.43106	4.54978	-0.038145	0.817795		0.000587	0.0006101	0.0005759		0.852073	0.880352	0.732436		0.00074209		-	-		No significant hits (1e-5); maizesequence.org: Uniprot/SPTREMBL:C0HFU0; Putative uncharacterized protein | UniGene:Zm.28933; Hypothetical protein LOC100381412 | RefSeq_peptide:NP_001167724; hypothetical protein LOC100381412 | RefSeq_dna:NM_001174253; hypothetical protein LOC100381412 (LOC100381412) mRNA | EntrezGene:100381412; hypothetical protein LOC100381412
	tropical_region_258	6	82557143	82582034	10.1442	GRMZM2G096051	0.005	2054	3	15.3343	16.334	-0.0911181	0.0339366		0.0005797	0.0005816	0.0005476		2.40099	2.34175	2.1003		-0.00234136		-	-		No significant hits (1e-5)
	tropical_region_259	6	83166279	83241278	1.52781	GRMZM2G132593	0.005	1578	30	2.79891	2.9475	-0.07463	0.163809		0.0063835	0.007116	0.0059311		3.33595	3.84882	2.72251		0.0604924		141	0.312057		C4JB35_MAIZE Putative uncharacterized protein n=3 (Zea mays) Exp=3e-86; maizesequence.org: EntrezGene:100278560; hypothetical protein LOC100278560 | RefSeq_dna:NM_001151797; hypothetical protein LOC100278560 (LOC100278560) mRNA | RefSeq_peptide:NP_001145269; hypothetical protein LOC100278560 | Uniprot/SPTREMBL:B4FY77; Putative uncharacterized protein | Uniprot/SPTREMBL:B6UAM3; Putative uncharacte…
	tropical_region_260	6	89672252	89703247	1.94588	GRMZM2G044398	0.005	1788	12	22.9761	26.281	-0.193884	0.00139312		0.0024419	0.0019468	0.0025891		3.24242	2.02221	3.40365		0.0417044		-	-		No significant hits (1e-5)
	tropical_region_261	6	90035719	90058403	1.53105	GRMZM2G100462	0.005	1120	16	95.4835	109.619	-0.199171	0.0017512		0.0021627	0.0024451	0.0020797		0.057618	0.278531	-0.148044		0.0225042		-	-		RS141_ARATH 40S ribosomal protein S14-1 n=39 (Spermatophyta) Exp=1e-29; maizesequence.org: GO:0003735; structural constituent of ribosome | GO:0005622; intracellular | GO:0005840; ribosome | GO:0006412; translation
[truncated: 161 more rows]

## Sheet: Sheet1
gene	tmp_group_sum	sum_prop
GRMZM2G067985	70	0.0142857
AC209206.3_FG011	99	0.0606061
GRMZM2G001289	109	0.0642202
GRMZM2G029242	101	0.0693069
GRMZM2G101413	81	0.0740741
GRMZM2G061932	83	0.0843373
GRMZM2G349062	148	0.0878378
GRMZM2G039592	122	0.0983607
GRMZM2G152908	129	0.100775
GRMZM2G039919	108	0.101852
GRMZM2G004396	136	0.102941
GRMZM2G180870	126	0.103175
GRMZM2G169363	143	0.104895
GRMZM2G456217	123	0.105691
GRMZM2G051179	140	0.107143
GRMZM5G882758	84	0.107143
GRMZM2G137375	121	0.107438
GRMZM2G143714	93	0.107527
GRMZM2G158021	130	0.107692
[truncated: 405 more rows]
