# Supplementary material for: A Gene-Oriented Haplotype Comparison Reveals Recently Selected Genomic Regions in Temperate and Tropical Maize Germplasm
Source: PLoS One. 2017 Jan 18;12(1):e0169806. doi: 10.1371/journal.pone.0169806 (PMC5242465; doi:10.1371/journal.pone.0169806)
Supplement: S5 Table — (XLSX) [file pone.0169806.s011.xlsx]

## Sheet: Supplementary Table 5
	S5 Table. Genes located in selected genomic regions.
	Gene	Chromosome	Start	End	XP-EHH score	Cutoff	Selected region	Selection direction	Candidate
	GRMZM2G026639	1	1195260	1203566	-1.29704	0.01	Temperate_region_1	Temperate	Yes
	AC193500.3_FG003	1	1780238	1781389	-	-	Temperate_region_2	Temperate	No
	GRMZM2G060265	1	1955584	1957660	-0.123474	-	Temperate_region_2	Temperate	No
	GRMZM2G060296	1	1962962	1970150	-1.1563	0.05	Temperate_region_2	Temperate	No
	GRMZM2G079891	1	1857849	1860470	-	-	Temperate_region_2	Temperate	No
	GRMZM2G161540	1	1779988	1782907	-	-	Temperate_region_2	Temperate	No
	GRMZM2G161560	1	1787686	1789666	-1.06122	0.05	Temperate_region_2	Temperate	No
	GRMZM2G176952	1	1971172	1971873	-	-	Temperate_region_2	Temperate	No
	GRMZM2G361164	1	1955788	1957438	-0.390796	-	Temperate_region_2	Temperate	No
	GRMZM2G379898	1	1876848	1878455	-1.33092	0.01	Temperate_region_2	Temperate	Yes
	GRMZM2G006673	1	2858784	2871425	-1.04574	0.05	Temperate_region_3	Temperate	No
	GRMZM2G007025	1	2873514	2876191	-1.11842	0.05	Temperate_region_3	Temperate	No
	GRMZM2G015384	1	2876246	2896381	-0.555697	-	Temperate_region_3	Temperate	No
	GRMZM2G035377	1	2657650	2660198	-1.54021	0.01	Temperate_region_3	Temperate	No
	GRMZM2G041881	1	2801080	2803977	-0.434167	-	Temperate_region_3	Temperate	No
	GRMZM2G042250	1	2793728	2800641	-1.10074	0.05	Temperate_region_3	Temperate	No
	GRMZM2G042539	1	2786771	2787850	-0.514598	-	Temperate_region_3	Temperate	No
	GRMZM2G042552	1	2783894	2786103	-0.907039	0.1	Temperate_region_3	Temperate	No
	GRMZM2G085691	1	2685919	2692352	-0.877468	0.1	Temperate_region_3	Temperate	No
	GRMZM2G085827	1	2727732	2736340	-1.5174	0.01	Temperate_region_3	Temperate	No
	GRMZM2G085872	1	2736650	2741182	-1.02278	0.05	Temperate_region_3	Temperate	No
	GRMZM2G085885	1	2741608	2750630	-1.44012	0.01	Temperate_region_3	Temperate	No
	GRMZM2G086242	1	2742373	2747035	-0.874178	0.1	Temperate_region_3	Temperate	No
	GRMZM2G086269	1	2753150	2755628	-	-	Temperate_region_3	Temperate	No
	GRMZM2G137236	1	3009668	3028068	-0.423504	-	Temperate_region_3	Temperate	Yes
	GRMZM2G137329	1	3000161	3000884	-1.34472	0.01	Temperate_region_3	Temperate	No
	GRMZM2G137352	1	2956672	2958311	-	-	Temperate_region_3	Temperate	No
	GRMZM2G137366	1	2937205	2942164	-0.968094	0.05	Temperate_region_3	Temperate	No
	GRMZM2G388684	1	2692901	2694270	-0.843124	0.1	Temperate_region_3	Temperate	No
	GRMZM2G436038	1	2908528	2909990	-	-	Temperate_region_3	Temperate	No
	GRMZM2G436226	1	3029850	3033965	-0.12981	-	Temperate_region_3	Temperate	No
	GRMZM2G436286	1	2926714	2928137	-	-	Temperate_region_3	Temperate	No
	GRMZM2G564073	1	2996880	2997851	-	-	Temperate_region_3	Temperate	No
	GRMZM5G802392	1	2841467	2842386	-0.307602	-	Temperate_region_3	Temperate	No
	GRMZM2G029713	1	3699531	3704319	-1.28215	0.01	Temperate_region_4	Temperate	No
	GRMZM2G029824	1	3708104	3710619	-0.724308	-	Temperate_region_4	Temperate	No
	GRMZM2G030173	1	3714426	3715519	-1.00351	0.05	Temperate_region_4	Temperate	No
	GRMZM2G044247	1	3648955	3651846	-	-	Temperate_region_4	Temperate	No
	GRMZM2G044388	1	3645523	3648807	-1.23079	0.05	Temperate_region_4	Temperate	No
	GRMZM2G055698	1	3468644	3470620	-0.802904	0.1	Temperate_region_4	Temperate	No
	GRMZM2G055880	1	3448055	3451414	-1.06952	0.05	Temperate_region_4	Temperate	No
	GRMZM2G062210	1	3554380	3564614	-1.3025	0.01	Temperate_region_4	Temperate	Yes
	GRMZM2G077615	1	3269323	3271219	-	-	Temperate_region_4	Temperate	No
	GRMZM2G077669	1	3272429	3276331	-0.0834907	-	Temperate_region_4	Temperate	No
	GRMZM2G077760	1	3278525	3279776	-0.620955	-	Temperate_region_4	Temperate	No
	GRMZM2G077769	1	3280273	3281467	-1.02567	0.05	Temperate_region_4	Temperate	No
	GRMZM2G077780	1	3281769	3286701	-0.695609	-	Temperate_region_4	Temperate	No
	GRMZM2G088482	1	3664561	3667471	-0.265525	-	Temperate_region_4	Temperate	No
	GRMZM2G126199	1	3354865	3356892	-0.761876	0.1	Temperate_region_4	Temperate	No
	GRMZM2G126218	1	3360206	3363923	-0.923539	0.05	Temperate_region_4	Temperate	No
	GRMZM2G320099	1	3710503	3713113	-0.960177	0.05	Temperate_region_4	Temperate	No
	GRMZM2G426802	1	3364324	3369043	-0.994592	0.05	Temperate_region_4	Temperate	No
	GRMZM2G440537	1	3405061	3409879	-0.919236	0.05	Temperate_region_4	Temperate	No
	GRMZM2G440562	1	3406975	3409879	-1.11839	0.05	Temperate_region_4	Temperate	No
	GRMZM2G703469	1	3548476	3548988	-	-	Temperate_region_4	Temperate	No
	AC194428.3_FG006	1	5016684	5020549	-	-	Temperate_region_5	Temperate	No
	AC194428.3_FG007	1	5022109	5023466	-	-	Temperate_region_5	Temperate	No
	GRMZM2G070242	1	4988418	4990702	-	-	Temperate_region_5	Temperate	No
	GRMZM2G070259	1	4992662	4994875	-0.970845	0.05	Temperate_region_5	Temperate	No
	GRMZM2G159427	1	4997170	5002958	-1.2193	0.05	Temperate_region_5	Temperate	No
	GRMZM2G159431	1	5009414	5014052	-1.35634	0.01	Temperate_region_5	Temperate	Yes
	GRMZM2G461777	1	5016717	5017577	-	-	Temperate_region_5	Temperate	No
	GRMZM2G162725	1	14804662	14809417	-1.41192	0.01	Temperate_region_6	Temperate	Yes
	GRMZM5G857303	1	14803265	14804370	-1.36135	0.01	Temperate_region_6	Temperate	No
	GRMZM2G075712	1	19261254	19262398	-1.48025	0.01	Temperate_region_7	Temperate	Yes
	GRMZM2G132367	1	19250907	19253207	-1.10214	0.05	Temperate_region_7	Temperate	Yes
	GRMZM2G086604	1	21525229	21543573	-1.48362	0.01	Temperate_region_8	Temperate	Yes
	GRMZM2G307084	1	21482554	21492369	-	-	Temperate_region_8	Temperate	No
	GRMZM2G171073	1	23563517	23567058	-1.30557	0.01	Temperate_region_9	Temperate	Yes
	GRMZM2G471253	1	23554710	23556192	-	-	Temperate_region_9	Temperate	No
	GRMZM2G069765	1	25381004	25387870	-1.0697	0.05	Temperate_region_10	Temperate	No
	GRMZM2G070442	1	25376411	25379567	-0.535788	-	Temperate_region_10	Temperate	No
	GRMZM2G070716	1	25370615	25372781	-0.491957	-	Temperate_region_10	Temperate	No
	GRMZM2G107774	1	25393812	25396337	-0.290526	-	Temperate_region_10	Temperate	No
	GRMZM2G107805	1	25397357	25400229	-1.6595	0.01	Temperate_region_10	Temperate	Yes
	GRMZM2G107815	1	25410357	25414879	-0.135438	-	Temperate_region_10	Temperate	No
	GRMZM2G107854	1	25415481	25422492	-1.21599	0.05	Temperate_region_10	Temperate	No
	GRMZM2G107872	1	25424997	25429223	-0.698405	-	Temperate_region_10	Temperate	No
	GRMZM2G523621	1	25389595	25390374	-	-	Temperate_region_10	Temperate	No
	GRMZM2G025123	1	28596565	28606486	-1.82882	0.01	Temperate_region_11	Temperate	Yes
	GRMZM2G118485	1	28522255	28529670	-1.55137	0.01	Temperate_region_11	Temperate	No
	GRMZM2G118529	1	28533299	28534629	-	-	Temperate_region_11	Temperate	No
	GRMZM2G344388	1	28609368	28610826	-1.61745	0.01	Temperate_region_11	Temperate	No
	GRMZM2G417905	1	28542680	28544129	-	-	Temperate_region_11	Temperate	No
	GRMZM2G060952	1	31744679	31747784	-1.86284	0.01	Temperate_region_12	Temperate	Yes
	GRMZM2G061096	1	31738933	31743850	-0.995894	0.05	Temperate_region_12	Temperate	No
	GRMZM2G149624	1	33414927	33416120	-	-	Temperate_region_13	Temperate	No
	GRMZM2G149636	1	33422637	33424854	-0.602421	-	Temperate_region_13	Temperate	No
	GRMZM2G149646	1	33456802	33458639	-	-	Temperate_region_13	Temperate	No
	GRMZM2G149647	1	33459256	33460463	-1.47218	0.01	Temperate_region_13	Temperate	Yes
	GRMZM2G448368	1	33408583	33409730	-0.823724	0.1	Temperate_region_13	Temperate	No
	AC204035.3_FG003	1	38852182	38852820	-	-	Temperate_region_14	Temperate	No
	AC208204.3_FG006	1	38637065	38637541	-0.918848	0.05	Temperate_region_14	Temperate	No
	GRMZM2G046274	1	38725745	38739788	-1.02352	0.05	Temperate_region_14	Temperate	No
	GRMZM2G046382	1	38719939	38720992	-0.83688	0.1	Temperate_region_14	Temperate	No
	GRMZM2G046679	1	38719126	38720722	-	-	Temperate_region_14	Temperate	No
	GRMZM2G128156	1	38626037	38626904	-	-	Temperate_region_14	Temperate	No
	GRMZM2G128206	1	38616857	38624277	-1.3291	0.01	Temperate_region_14	Temperate	Yes
	GRMZM2G128444	1	38609564	38613820	-1.09459	0.05	Temperate_region_14	Temperate	No
	GRMZM2G306679	1	38847219	38848169	-0.923808	0.05	Temperate_region_14	Temperate	No
	GRMZM2G306732	1	38848595	38850785	-	-	Temperate_region_14	Temperate	No
	GRMZM2G426271	1	38625398	38628102	-	-	Temperate_region_14	Temperate	No
	GRMZM2G481529	1	38632794	38636740	-0.784215	0.1	Temperate_region_14	Temperate	No
	GRMZM5G886952	1	38786727	38795353	-1.02154	0.05	Temperate_region_14	Temperate	No
	GRMZM2G001918	1	39732003	39737097	-0.549381	-	Temperate_region_15	Temperate	No
	GRMZM2G026911	1	39756846	39758525	-	-	Temperate_region_15	Temperate	No
	GRMZM5G804658	1	39738038	39743446	-1.43778	0.01	Temperate_region_15	Temperate	Yes
	GRMZM5G828820	1	39747673	39749019	-1.0344	0.05	Temperate_region_15	Temperate	No
	GRMZM5G836424	1	39738414	39739817	-0.578328	-	Temperate_region_15	Temperate	No
	GRMZM2G041955	1	43147985	43150905	-0.455927	-	Temperate_region_16	Temperate	No
	GRMZM2G042032	1	43133287	43136676	-0.842081	0.1	Temperate_region_16	Temperate	No
	GRMZM2G042543	1	43125684	43128855	-	-	Temperate_region_16	Temperate	No
	GRMZM2G109967	1	43229323	43236661	-1.28094	0.01	Temperate_region_16	Temperate	Yes
	GRMZM2G338037	1	43136709	43139853	-0.927678	0.05	Temperate_region_16	Temperate	No
	GRMZM2G030880	1	43547142	43555047	-1.62383	0.01	Temperate_region_17	Temperate	Yes
	GRMZM2G455809	1	46678942	46680363	-	-	Temperate_region_18	Temperate	No
	GRMZM2G455828	1	46687522	46689522	-1.51051	0.01	Temperate_region_18	Temperate	Yes
	GRMZM2G314064	1	52346351	52349772	-1.62788	0.01	Temperate_region_19	Temperate	Yes
	GRMZM2G102365	1	53270104	53272645	-1.04024	0.05	Temperate_region_20	Temperate	No
	GRMZM2G107463	1	53173860	53178656	-1.50784	0.01	Temperate_region_20	Temperate	Yes
	GRMZM2G107481	1	53158323	53164921	-	-	Temperate_region_20	Temperate	No
	GRMZM2G407825	1	53150788	53155766	-0.820645	0.1	Temperate_region_20	Temperate	No
	AC215638.3_FG007	1	56884765	56890206	-	-	Temperate_region_21	Temperate	No
	GRMZM2G069618	1	56892742	56895106	-0.829596	0.1	Temperate_region_21	Temperate	No
	GRMZM2G353147	1	56944972	56983764	-2.27846	0.01	Temperate_region_21	Temperate	Yes
	GRMZM2G018229	1	57553335	57559348	-1.80594	0.01	Temperate_region_22	Temperate	Yes
	GRMZM2G019027	1	57567261	57568293	-	-	Temperate_region_22	Temperate	No
	GRMZM2G158662	1	57479256	57483149	0	-	Temperate_region_22	Temperate	No
	GRMZM2G158676	1	57458590	57463611	-0.8213	0.1	Temperate_region_22	Temperate	No
	GRMZM2G322917	1	57561578	57562334	-1.00132	0.05	Temperate_region_22	Temperate	No
	GRMZM2G417219	1	57684962	57688874	-	-	Temperate_region_23	Temperate	No
	GRMZM2G552469	1	57680978	57682246	-0.116737	-	Temperate_region_23	Temperate	Yes
	AC205888.4_FG004	1	59137860	59141285	-	-	Temperate_region_24	Temperate	No
	GRMZM2G083689	1	59061226	59087208	-0.898865	0.1	Temperate_region_24	Temperate	No
	GRMZM2G552278	1	59128578	59132762	-1.36271	0.01	Temperate_region_24	Temperate	Yes
	GRMZM2G038598	1	59956283	59961191	-1.76453	0.01	Temperate_region_25	Temperate	Yes
	GRMZM2G063048	1	59863427	59864863	-1.22479	0.05	Temperate_region_25	Temperate	No
	GRMZM2G088166	1	60034565	60035120	-0.462585	-	Temperate_region_25	Temperate	No
	GRMZM2G134671	1	59764838	59769739	-1.03249	0.05	Temperate_region_25	Temperate	No
	GRMZM2G347708	1	60022740	60024593	-	-	Temperate_region_25	Temperate	No
	GRMZM2G392172	1	60006075	60013318	-	-	Temperate_region_25	Temperate	No
	GRMZM2G392177	1	60007975	60008283	-	-	Temperate_region_25	Temperate	No
	GRMZM5G801330	1	59865348	59865530	-0.36515	-	Temperate_region_25	Temperate	No
	GRMZM2G091648	1	60754510	60755924	-1.69732	0.01	Temperate_region_26	Temperate	Yes
	AC226368.2_FG006	1	63039646	63041286	-1.04196	0.05	Temperate_region_27	Temperate	No
	GRMZM2G043346	1	63150763	63157178	-0.980175	0.05	Temperate_region_27	Temperate	No
	GRMZM2G046297	1	63098166	63100360	-0.693147	-	Temperate_region_27	Temperate	No
	GRMZM2G073401	1	63208083	63211177	-0.875542	0.1	Temperate_region_27	Temperate	No
	GRMZM2G109126	1	63090443	63091267	-1.67223	0.01	Temperate_region_27	Temperate	Yes
	GRMZM2G109201	1	63033911	63037953	-0.764091	0.1	Temperate_region_27	Temperate	No
	GRMZM2G109221	1	63008170	63032470	-0.670872	-	Temperate_region_27	Temperate	No
	GRMZM2G342042	1	63159467	63165274	-	-	Temperate_region_27	Temperate	No
	GRMZM5G801004	1	63103505	63108343	-	-	Temperate_region_27	Temperate	No
	GRMZM2G092888	1	64389861	64397770	-1.44883	0.01	Temperate_region_28	Temperate	Yes
	GRMZM2G143086	1	66170088	66176277	-1.46451	0.01	Temperate_region_29	Temperate	Yes
	GRMZM2G107499	1	67406855	67413447	-1.55076	0.01	Temperate_region_30	Temperate	Yes
	GRMZM2G106834	1	67855482	67860850	-	-	Temperate_region_31	Temperate	No
	GRMZM2G412426	1	67842638	67846283	-	-	Temperate_region_31	Temperate	No
	GRMZM2G412430	1	67849074	67851238	-1.50938	0.01	Temperate_region_31	Temperate	Yes
	GRMZM2G093962	1	80319758	80322253	-1.37412	0.01	Temperate_region_32	Temperate	Yes
	GRMZM2G539790	1	80324572	80328724	-	-	Temperate_region_32	Temperate	No
	GRMZM2G083398	1	84433857	84434581	-1.78198	0.01	Temperate_region_33	Temperate	Yes
	GRMZM2G383854	1	84435283	84437368	-1.48583	0.01	Temperate_region_33	Temperate	No
	GRMZM2G057768	1	84671535	84674990	-1.78909	0.01	Temperate_region_34	Temperate	Yes
	GRMZM2G158682	1	87764816	87767125	-0.801726	0.1	Temperate_region_35	Temperate	Yes
	GRMZM2G079470	1	88479402	88482020	-1.39085	0.01	Temperate_region_36	Temperate	Yes
	GRMZM2G079487	1	88530352	88543153	-0.830357	0.1	Temperate_region_36	Temperate	No
	GRMZM2G079568	1	88543535	88543899	-	-	Temperate_region_36	Temperate	No
	GRMZM2G037255	1	88848897	88849748	-1.05427	0.05	Temperate_region_37	Temperate	No
	GRMZM2G089121	1	88997759	89000708	-1.17215	0.05	Temperate_region_37	Temperate	No
	GRMZM2G089248	1	88995760	88997441	-1.34736	0.01	Temperate_region_37	Temperate	Yes
	GRMZM2G089285	1	88968677	88969635	-	-	Temperate_region_37	Temperate	No
	GRMZM2G089291	1	88961042	88965938	-0.299956	-	Temperate_region_37	Temperate	No
	GRMZM2G107741	1	88887234	88899782	-1.10748	0.05	Temperate_region_37	Temperate	No
	GRMZM2G094168	1	98761291	98763195	-1.55413	0.01	Temperate_region_38	Temperate	Yes
	GRMZM5G881568	1	98852127	98854076	-0.854453	0.1	Temperate_region_38	Temperate	No
	GRMZM2G344279	1	104275319	104278538	-1.37123	0.01	Temperate_region_39	Temperate	Yes
	GRMZM2G420723	1	146505031	146507566	-1.28279	0.01	Temperate_region_40	Temperate	Yes
	GRMZM2G030408	1	149958979	149969197	-1.10063	0.05	Temperate_region_41	Temperate	No
	GRMZM5G892709	1	149971631	149973143	-1.37756	0.01	Temperate_region_41	Temperate	Yes
	GRMZM2G060943	1	157908032	157912870	-1.34467	0.01	Temperate_region_42	Temperate	Yes
	AF546187.1_FG001	1	161774740	161775462	-0.714748	-	Temperate_region_43	Temperate	Yes
	AC234520.1_FG005	1	164490154	164493727	-1.04113	0.05	Temperate_region_44	Temperate	No
	GRMZM2G131897	1	164628494	164629568	-	-	Temperate_region_44	Temperate	No
	GRMZM2G131907	1	164639295	164642137	-1.85106	0.01	Temperate_region_44	Temperate	No
	GRMZM2G329655	1	164555747	164557988	-3.74605	0.01	Temperate_region_44	Temperate	Yes
	GRMZM5G836886	1	164503175	164506269	-0.502179	-	Temperate_region_44	Temperate	No
	GRMZM5G878058	1	164506466	164509389	-0.611316	-	Temperate_region_44	Temperate	No
	GRMZM2G017405	1	166927438	166963157	-1.32254	0.01	Temperate_region_45	Temperate	Yes
	GRMZM2G017486	1	166924884	166927001	-1.05427	0.05	Temperate_region_45	Temperate	No
	GRMZM2G017584	1	166919574	166923139	-0.7201	-	Temperate_region_45	Temperate	No
	GRMZM2G069317	1	169431421	169432980	-1.51314	0.01	Temperate_region_46	Temperate	Yes
	GRMZM2G079957	1	170535129	170537140	-1.28454	0.01	Temperate_region_47	Temperate	Yes
	GRMZM2G100121	1	170472571	170477121	-1.07652	0.05	Temperate_region_47	Temperate	No
	GRMZM2G117240	1	172018587	172022410	-1.27713	0.01	Temperate_region_48	Temperate	Yes
	GRMZM2G013960	1	174365506	174366371	-0.0424659	-	Temperate_region_49	Temperate	No
	GRMZM2G088565	1	174313373	174317554	-1.48714	0.01	Temperate_region_49	Temperate	Yes
	GRMZM2G099542	1	174374898	174381011	-1.02261	0.05	Temperate_region_49	Temperate	No
	AC212323.4_FG010	1	179988249	179988764	-	-	Temperate_region_50	Temperate	No
	GRMZM2G007381	1	180012788	180017472	-0.959336	0.05	Temperate_region_50	Temperate	No
	GRMZM2G093755	1	179991382	179992102	-1.05884	0.05	Temperate_region_50	Temperate	No
	GRMZM2G093809	1	179978935	179982266	-0.105524	-	Temperate_region_50	Temperate	No
	GRMZM2G392791	1	179988453	179990792	-1.61823	0.01	Temperate_region_50	Temperate	Yes
	GRMZM2G080652	1	183908459	183912375	-1.40477	0.01	Temperate_region_51	Temperate	Yes
	GRMZM2G326627	1	183891180	183893847	-0.847372	0.1	Temperate_region_51	Temperate	No
	GRMZM5G836190	1	187978007	187980515	-0.662966	-	Temperate_region_52	Temperate	No
	GRMZM5G839014	1	187975033	187977356	-1.4368	0.01	Temperate_region_52	Temperate	Yes
	GRMZM2G074114	1	191446573	191449631	-1.35316	0.01	Temperate_region_53	Temperate	No
	GRMZM2G074270	1	191441900	191445347	-0.781547	0.1	Temperate_region_53	Temperate	No
	GRMZM2G132667	1	191528572	191529375	-	-	Temperate_region_53	Temperate	No
	GRMZM2G132712	1	191514936	191527707	-1.48229	0.01	Temperate_region_53	Temperate	Yes
	GRMZM2G132780	1	191500373	191513742	-1.23106	0.05	Temperate_region_53	Temperate	No
	GRMZM2G337190	1	191584715	191585572	-0.469873	-	Temperate_region_53	Temperate	No
	GRMZM2G337191	1	191579581	191581063	-0.957546	0.05	Temperate_region_53	Temperate	No
	AC213524.3_FG003	1	193514391	193515883	-	-	Temperate_region_54	Temperate	No
	GRMZM2G020429	1	193604458	193608053	-1.43092	0.01	Temperate_region_54	Temperate	Yes
	GRMZM2G124357	1	193516980	193517712	-	-	Temperate_region_54	Temperate	No
	GRMZM2G124417	1	193520124	193522705	-0.980582	0.05	Temperate_region_54	Temperate	No
	GRMZM2G124436	1	193522988	193524407	-	-	Temperate_region_54	Temperate	No
	GRMZM2G142357	1	193590125	193592156	-	-	Temperate_region_54	Temperate	No
	GRMZM2G142383	1	193601190	193604308	-0.380345	-	Temperate_region_54	Temperate	No
	GRMZM2G425189	1	193517940	193519218	-	-	Temperate_region_54	Temperate	No
	GRMZM2G041262	1	194558317	194559858	-0.45752	-	Temperate_region_55	Temperate	No
	GRMZM2G136523	1	194565023	194567116	-0.632854	-	Temperate_region_55	Temperate	No
	GRMZM2G136534	1	194570543	194573688	-1.36867	0.01	Temperate_region_55	Temperate	Yes
	GRMZM2G020631	1	195752951	195756226	-0.720142	-	Temperate_region_56	Temperate	No
	GRMZM2G080565	1	195775782	195780071	-1.19869	0.05	Temperate_region_56	Temperate	No
	GRMZM5G814441	1	195772389	195774183	-0.387588	-	Temperate_region_56	Temperate	No
	GRMZM5G872204	1	195758423	195770006	-0.444799	-	Temperate_region_56	Temperate	No
	GRMZM5G882527	1	195720311	195722763	-3.87751	0.01	Temperate_region_56	Temperate	Yes
	AC203363.3_FG007	1	198227927	198228751	-	-	Temperate_region_57	Temperate	No
	GRMZM2G017110	1	198230317	198233849	-1.97926	0.01	Temperate_region_57	Temperate	Yes
	GRMZM2G318475	1	198219532	198222753	-1.72752	0.01	Temperate_region_57	Temperate	No
	GRMZM5G889620	1	200280758	200288079	-1.32296	0.01	Temperate_region_58	Temperate	Yes
	GRMZM2G144387	1	205090665	205094372	-1.43429	0.01	Temperate_region_59	Temperate	Yes
	GRMZM2G144978	1	205098735	205099299	-	-	Temperate_region_59	Temperate	No
	GRMZM2G144982	1	205099536	205103229	-0.632425	-	Temperate_region_59	Temperate	No
	GRMZM2G016439	1	205219468	205222558	-1.59131	0.01	Temperate_region_60	Temperate	Yes
	GRMZM2G158437	1	205414158	205417152	-	-	Temperate_region_61	Temperate	No
	GRMZM2G158462	1	205410478	205412879	-1.18498	0.05	Temperate_region_61	Temperate	No
	GRMZM2G158479	1	205374341	205391494	-1.06639	0.05	Temperate_region_61	Temperate	No
	GRMZM2G456217	1	205422404	205424254	-1.54643	0.01	Temperate_region_61	Temperate	Yes
	GRMZM2G122064	1	207597884	207604265	-1.00017	0.05	Temperate_region_62	Temperate	No
	GRMZM2G122126	1	207611046	207613075	-1.39576	0.01	Temperate_region_62	Temperate	Yes
	GRMZM2G016521	1	209988269	209989229	-1.29544	0.01	Temperate_region_63	Temperate	Yes
	GRMZM2G106703	1	216668635	216679392	-1.22053	0.05	Temperate_region_64	Temperate	No
	GRMZM2G116971	1	216640114	216648410	-1.00925	0.05	Temperate_region_64	Temperate	No
	GRMZM2G116990	1	216652105	216652632	-	-	Temperate_region_64	Temperate	No
	GRMZM2G167651	1	216682505	216689176	-1.71759	0.01	Temperate_region_64	Temperate	Yes
	GRMZM2G167669	1	216692560	216696036	-	-	Temperate_region_64	Temperate	No
	GRMZM2G167694	1	216695395	216698039	-0.99153	0.05	Temperate_region_64	Temperate	No
	GRMZM2G324999	1	216580897	216582541	-0.8986	0.1	Temperate_region_64	Temperate	No
	GRMZM2G325026	1	216582426	216585803	-0.570667	-	Temperate_region_64	Temperate	No
	GRMZM2G467848	1	216672219	216675143	-	-	Temperate_region_64	Temperate	No
	GRMZM2G146111	1	219369608	219376082	-0.933704	0.05	Temperate_region_65	Temperate	No
	GRMZM2G146278	1	219375253	219378215	-1.21224	0.05	Temperate_region_65	Temperate	No
	GRMZM2G146286	1	219379298	219385327	-1.20737	0.05	Temperate_region_65	Temperate	No
	GRMZM5G887243	1	219395422	219396378	-0.696436	-	Temperate_region_65	Temperate	Yes
	GRMZM2G127361	1	219567722	219569773	-	-	Temperate_region_66	Temperate	No
	GRMZM2G127374	1	219567806	219574992	-0.915671	0.1	Temperate_region_66	Temperate	No
	GRMZM2G127396	1	219595090	219608769	-1.56703	0.01	Temperate_region_66	Temperate	Yes
	AC206198.3_FG001	1	219718900	219719985	-	-	Temperate_region_67	Temperate	No
	GRMZM2G008663	1	219723696	219761118	-0.596535	-	Temperate_region_67	Temperate	No
	GRMZM2G487629	1	219770349	219792631	-1.27824	0.01	Temperate_region_67	Temperate	Yes
	AC200754.4_FG004	1	220321677	220323377	-	-	Temperate_region_68	Temperate	No
	GRMZM2G032351	1	220307458	220339987	-1.3704	0.01	Temperate_region_68	Temperate	Yes
	GRMZM2G355233	1	220364632	220373178	-	-	Temperate_region_68	Temperate	No
	GRMZM2G026406	1	222146418	222147258	-0.883843	0.1	Temperate_region_69	Temperate	No
	GRMZM2G096303	1	222151651	222155503	-1.38113	0.01	Temperate_region_69	Temperate	No
	GRMZM2G149946	1	222130457	222134768	-0.583051	-	Temperate_region_69	Temperate	No
	GRMZM2G150030	1	222124104	222127036	-0.863209	0.1	Temperate_region_69	Temperate	No
	GRMZM2G320269	1	222203896	222206239	-1.3996	0.01	Temperate_region_69	Temperate	Yes
	AC203382.3_FG005	1	223789578	223791020	-	-	Temperate_region_70	Temperate	No
	GRMZM2G002898	1	223822455	223827216	-0.644639	-	Temperate_region_70	Temperate	No
	GRMZM2G032222	1	223681289	223688273	-0.776669	0.1	Temperate_region_70	Temperate	No
	GRMZM2G181231	1	223763404	223765426	-1.69857	0.01	Temperate_region_70	Temperate	Yes
	GRMZM2G181236	1	223784008	223786458	-1.05269	0.05	Temperate_region_70	Temperate	No
	GRMZM2G481799	1	223759170	223760076	-	-	Temperate_region_70	Temperate	No
	GRMZM2G071304	1	229066317	229073217	-1.32805	0.01	Temperate_region_71	Temperate	Yes
	GRMZM2G160752	1	229108486	229121832	-0.850858	0.1	Temperate_region_71	Temperate	No
	GRMZM2G014676	1	229567215	229571434	-0.895824	0.1	Temperate_region_72	Temperate	Yes
	GRMZM2G157855	1	229541264	229543163	-1.36222	0.01	Temperate_region_72	Temperate	Yes
	GRMZM2G317021	1	229572149	229572739	-0.471428	-	Temperate_region_72	Temperate	No
	GRMZM2G577369	1	229560287	229560915	-	-	Temperate_region_72	Temperate	No
	GRMZM2G001764	1	233445342	233449838	-1.62809	0.01	Temperate_region_73	Temperate	Yes
	GRMZM2G001812	1	233454840	233458873	-	-	Temperate_region_73	Temperate	No
	GRMZM2G053764	1	236088923	236128384	-1.28795	0.01	Temperate_region_74	Temperate	Yes
	GRMZM2G152901	1	236950680	236953859	-1.43548	0.01	Temperate_region_75	Temperate	Yes
	GRMZM2G118917	1	238325111	238344534	-1.28957	0.01	Temperate_region_76	Temperate	Yes
	GRMZM2G068328	1	240022928	240026032	-2.23538	0.01	Temperate_region_77	Temperate	Yes
	GRMZM2G368618	1	240013319	240013618	-	-	Temperate_region_77	Temperate	No
	GRMZM2G020553	1	242055076	242057548	-0.254223	-	Temperate_region_78	Temperate	No
	GRMZM2G080462	1	242140660	242149635	-0.155367	-	Temperate_region_78	Temperate	No
	GRMZM2G168222	1	242078849	242082504	-0.961867	0.05	Temperate_region_78	Temperate	No
	GRMZM2G382077	1	242151150	242169299	-1.30507	0.01	Temperate_region_78	Temperate	Yes
	GRMZM2G010831	1	246396235	246399815	-0.901093	0.1	Temperate_region_79	Temperate	No
	GRMZM2G011078	1	246406545	246410275	-1.42483	0.01	Temperate_region_79	Temperate	Yes
	GRMZM2G011269	1	246463972	246468478	-0.7557	0.1	Temperate_region_79	Temperate	No
	GRMZM2G011559	1	246470657	246475280	-0.725077	-	Temperate_region_79	Temperate	No
	GRMZM2G011832	1	246479708	246481005	-	-	Temperate_region_79	Temperate	No
	GRMZM2G307908	1	246402233	246403925	-0.725116	-	Temperate_region_79	Temperate	No
	GRMZM2G073725	1	248861739	248864579	-1.43634	0.01	Temperate_region_80	Temperate	Yes
	GRMZM2G074024	1	248853576	248860904	-0.460359	-	Temperate_region_80	Temperate	No
	GRMZM2G074193	1	248849467	248853447	-0.764954	0.1	Temperate_region_80	Temperate	No
	GRMZM2G074254	1	248846998	248849634	-0.757606	0.1	Temperate_region_80	Temperate	No
	GRMZM2G055037	1	257971332	257973180	-0.237622	-	Temperate_region_81	Temperate	No
	GRMZM2G319281	1	257975550	257977975	-1.69846	0.01	Temperate_region_81	Temperate	Yes
	GRMZM2G144813	1	258096750	258098653	-1.40522	0.01	Temperate_region_82	Temperate	Yes
	GRMZM2G340749	1	259701572	259722755	-0.835857	0.1	Temperate_region_83	Temperate	No
	GRMZM2G478568	1	259776858	259778542	-1.30875	0.01	Temperate_region_83	Temperate	Yes
	GRMZM5G849971	1	259772180	259774318	-0.410776	-	Temperate_region_83	Temperate	No
	AC190498.1_FG007	1	262512352	262512974	-	-	Temperate_region_84	Temperate	No
	GRMZM2G050085	1	262459870	262460997	-0.42155	-	Temperate_region_84	Temperate	No
	GRMZM2G063133	1	262508656	262511284	-	-	Temperate_region_84	Temperate	No
	GRMZM2G063291	1	262541988	262543273	-0.099045	-	Temperate_region_84	Temperate	No
	GRMZM2G063298	1	262546626	262549504	-1.4071	0.01	Temperate_region_84	Temperate	Yes
	GRMZM2G351232	1	262466138	262471717	-0.412323	-	Temperate_region_84	Temperate	No
	GRMZM2G351304	1	262456158	262459646	-0.961259	0.05	Temperate_region_84	Temperate	No
	GRMZM2G363813	1	262502009	262507789	-0.431137	-	Temperate_region_84	Temperate	No
	GRMZM2G180979	1	263731420	263734946	-0.943773	0.05	Temperate_region_85	Temperate	No
	GRMZM2G180982	1	263740720	263744960	-0.841386	0.1	Temperate_region_85	Temperate	No
	GRMZM2G468740	1	263651995	263654528	-0.794304	0.1	Temperate_region_85	Temperate	No
	GRMZM2G480954	1	263752177	263753162	-1.34436	0.01	Temperate_region_85	Temperate	Yes
	GRMZM5G856436	1	263643643	263646986	-1.21129	0.05	Temperate_region_85	Temperate	No
	GRMZM2G009368	1	264266592	264269646	-0.249667	-	Temperate_region_86	Temperate	No
	GRMZM2G109056	1	264209651	264226078	-0.559885	-	Temperate_region_86	Temperate	No
	GRMZM2G109130	1	264200949	264205758	-1.17722	0.05	Temperate_region_86	Temperate	No
	GRMZM2G123128	1	264168043	264172500	-1.29354	0.01	Temperate_region_86	Temperate	No
	GRMZM2G123159	1	264164685	264167838	-1.16874	0.05	Temperate_region_86	Temperate	No
	GRMZM2G123204	1	264160656	264164368	-1.39114	0.01	Temperate_region_86	Temperate	Yes
	GRMZM2G423972	1	264155925	264160052	-0.347831	-	Temperate_region_86	Temperate	No
	GRMZM2G033619	1	264497788	264511128	-1.58904	0.01	Temperate_region_87	Temperate	Yes
	GRMZM2G033787	1	264511985	264515023	-1.33298	0.01	Temperate_region_87	Temperate	No
	GRMZM2G036505	1	264518237	264520273	-0.731786	-	Temperate_region_87	Temperate	No
	GRMZM2G036640	1	264522024	264524446	-0.647866	-	Temperate_region_87	Temperate	No
	GRMZM2G037152	1	264529510	264530617	-0.309589	-	Temperate_region_87	Temperate	No
	GRMZM2G037164	1	264532886	264533717	-0.33642	-	Temperate_region_87	Temperate	No
	GRMZM2G062045	1	265448221	265451663	-0.783202	0.1	Temperate_region_88	Temperate	No
	GRMZM2G143160	1	265312573	265317465	-0.602771	-	Temperate_region_88	Temperate	No
	GRMZM2G147332	1	265409573	265434795	-1.46502	0.01	Temperate_region_88	Temperate	Yes
	GRMZM2G557296	1	265442495	265443121	-	-	Temperate_region_88	Temperate	No
	GRMZM2G072578	1	266368874	266370450	-1.17021	0.05	Temperate_region_89	Temperate	No
	GRMZM2G086003	1	266310310	266314160	-1.75851	0.01	Temperate_region_89	Temperate	Yes
	GRMZM2G386856	1	266321493	266334269	-	-	Temperate_region_89	Temperate	No
	GRMZM2G046849	1	269023130	269026101	-0.661463	-	Temperate_region_90	Temperate	No
	GRMZM2G046966	1	269026353	269030417	-0.827234	0.1	Temperate_region_90	Temperate	No
	GRMZM2G047055	1	269035042	269037767	-1.11915	0.05	Temperate_region_90	Temperate	No
	GRMZM2G059964	1	269118197	269118848	-	-	Temperate_region_90	Temperate	No
	GRMZM2G059981	1	269108810	269114561	-1.31139	0.01	Temperate_region_90	Temperate	Yes
	GRMZM2G155760	1	268946372	268947128	-	-	Temperate_region_90	Temperate	No
	GRMZM2G155767	1	268950240	268956735	-0.76292	0.1	Temperate_region_90	Temperate	No
	GRMZM2G423423	1	269081523	269082409	-	-	Temperate_region_90	Temperate	No
	AC190915.3_FG007	1	273890690	273891308	-	-	Temperate_region_91	Temperate	No
	AC201797.4_FG006	1	273831613	273833305	-	-	Temperate_region_91	Temperate	No
	GRMZM2G115839	1	273849127	273850282	-0.498149	-	Temperate_region_91	Temperate	No
	GRMZM2G116635	1	273873662	273874646	-	-	Temperate_region_91	Temperate	No
	GRMZM2G131525	1	273776421	273782889	-1.56713	0.01	Temperate_region_91	Temperate	No
	GRMZM2G131575	1	273785643	273787304	-1.73386	0.01	Temperate_region_91	Temperate	Yes
	GRMZM2G361593	1	273896480	273900144	-1.04585	0.05	Temperate_region_91	Temperate	No
	GRMZM2G361662	1	273891884	273896635	-1.72546	0.01	Temperate_region_91	Temperate	No
	GRMZM2G416388	1	273865741	273870957	-0.912582	0.1	Temperate_region_91	Temperate	No
	GRMZM2G416426	1	273876829	273887366	-1.01329	0.05	Temperate_region_91	Temperate	No
	GRMZM2G442658	1	273983252	273987146	-0.80825	0.1	Temperate_region_91	Temperate	Yes
	GRMZM2G009843	1	276203232	276207982	-1.41246	0.01	Temperate_region_92	Temperate	Yes
	GRMZM2G010037	1	276208307	276209818	-1.04568	0.05	Temperate_region_92	Temperate	No
	GRMZM2G010052	1	276211593	276212056	-1.05163	0.05	Temperate_region_92	Temperate	No
	GRMZM2G456690	1	276215191	276219297	-0.906265	0.1	Temperate_region_92	Temperate	No
	GRMZM2G021781	1	277375610	277376553	-0.704763	-	Temperate_region_93	Temperate	No
	GRMZM2G087095	1	277310667	277348765	-1.65527	0.01	Temperate_region_93	Temperate	Yes
	GRMZM2G513287	1	277362806	277363084	-	-	Temperate_region_93	Temperate	No
	GRMZM5G826714	1	277379848	277383311	-0.458696	-	Temperate_region_93	Temperate	No
	AC196018.3_FG003	1	278942979	278945989	-	-	Temperate_region_94	Temperate	No
	GRMZM2G039278	1	278991638	279008094	-1.22258	0.05	Temperate_region_94	Temperate	No
	GRMZM2G154828	1	278907896	278910140	-0.617805	-	Temperate_region_94	Temperate	No
	GRMZM2G154870	1	278900348	278902291	-1.32587	0.01	Temperate_region_94	Temperate	Yes
	GRMZM2G395728	1	278929534	278933203	-	-	Temperate_region_94	Temperate	No
	GRMZM2G050512	1	279119397	279122777	-0.543432	-	Temperate_region_95	Temperate	No
	GRMZM2G091578	1	279185068	279187876	-1.46032	0.01	Temperate_region_95	Temperate	Yes
	GRMZM2G098822	1	279157377	279157740	-	-	Temperate_region_95	Temperate	No
	GRMZM2G151480	1	279269477	279270088	-0.977972	0.05	Temperate_region_95	Temperate	No
	GRMZM2G351582	1	279112446	279118927	-1.42346	0.01	Temperate_region_95	Temperate	No
	GRMZM2G389645	1	279177101	279178807	-	-	Temperate_region_95	Temperate	No
	GRMZM2G108865	1	280342973	280344627	-1.19572	0.05	Temperate_region_96	Temperate	No
	GRMZM2G124540	1	280218237	280220278	-1.82567	0.01	Temperate_region_96	Temperate	Yes
	GRMZM2G138861	1	280290180	280298290	-0.916291	0.1	Temperate_region_96	Temperate	No
	GRMZM5G817934	1	280205429	280209358	-1.13611	0.05	Temperate_region_96	Temperate	No
	GRMZM5G886709	1	280196620	280205417	-0.469451	-	Temperate_region_96	Temperate	No
	AC194072.3_FG005	1	282543575	282545370	-	-	Temperate_region_97	Temperate	No
	GRMZM2G072569	1	282527208	282531550	-1.09669	0.05	Temperate_region_97	Temperate	No
	GRMZM2G072744	1	282537233	282540873	-1.3492	0.01	Temperate_region_97	Temperate	Yes
	GRMZM2G072806	1	282549002	282552178	-1.30661	0.01	Temperate_region_97	Temperate	No
	GRMZM5G837018	1	282462126	282471625	-1.04863	0.05	Temperate_region_97	Temperate	No
	AC193745.3_FG002	1	283191829	283193058	-	-	Temperate_region_98	Temperate	No
	AC193745.3_FG003	1	283196092	283197282	-	-	Temperate_region_98	Temperate	No
	GRMZM2G029385	1	283205641	283207209	-0.740162	-	Temperate_region_98	Temperate	No
	GRMZM2G163251	1	283250286	283252184	-0.219882	-	Temperate_region_98	Temperate	No
	GRMZM2G163296	1	283309246	283311287	-1.71806	0.01	Temperate_region_98	Temperate	Yes
	GRMZM2G463705	1	283225415	283232802	-	-	Temperate_region_98	Temperate	No
	GRMZM2G463726	1	283253092	283256718	-1.654	0.01	Temperate_region_98	Temperate	No
	GRMZM2G463730	1	283318343	283325234	-1.3257	0.01	Temperate_region_98	Temperate	No
	GRMZM2G472827	1	283187143	283191676	-0.757372	0.1	Temperate_region_98	Temperate	No
	GRMZM5G892096	1	283208818	283209312	-	-	Temperate_region_98	Temperate	No
	GRMZM2G058261	1	285068932	285071963	-1.41128	0.01	Temperate_region_99	Temperate	No
	GRMZM2G058414	1	285093777	285095515	-0.27559	-	Temperate_region_99	Temperate	No
	GRMZM2G058496	1	285108942	285112815	-0.928456	0.05	Temperate_region_99	Temperate	No
	GRMZM2G361220	1	285060087	285064322	-1.26299	0.05	Temperate_region_99	Temperate	No
	GRMZM2G519210	1	285074425	285077363	-1.55809	0.01	Temperate_region_99	Temperate	Yes
	GRMZM2G060765	1	286666084	286670395	-0.738358	-	Temperate_region_100	Temperate	No
	GRMZM2G060924	1	286659751	286667079	-1.52548	0.01	Temperate_region_100	Temperate	Yes
	GRMZM2G061084	1	286655160	286655642	-	-	Temperate_region_100	Temperate	No
	GRMZM2G178341	1	287334203	287336597	-0.868628	0.1	Temperate_region_101	Temperate	No
	GRMZM2G178415	1	287289676	287296815	-0.41924	-	Temperate_region_101	Temperate	No
	GRMZM2G342856	1	287271030	287271783	-0.975651	0.05	Temperate_region_101	Temperate	No
	GRMZM2G478779	1	287300193	287305323	-	-	Temperate_region_101	Temperate	No
	GRMZM2G478798	1	287289870	287291516	-1.40686	0.01	Temperate_region_101	Temperate	Yes
	GRMZM2G015436	1	288165266	288170829	-1.47725	0.01	Temperate_region_102	Temperate	Yes
	GRMZM2G015892	1	288186157	288188314	-	-	Temperate_region_102	Temperate	No
	GRMZM2G016150	1	288207521	288212296	-0.378647	-	Temperate_region_102	Temperate	No
	GRMZM2G019361	1	288071395	288078851	-0.30184	-	Temperate_region_102	Temperate	No
	GRMZM2G019446	1	288079085	288103526	-0.870724	0.1	Temperate_region_102	Temperate	No
	GRMZM2G046163	1	288267537	288269662	-	-	Temperate_region_102	Temperate	No
	GRMZM2G046191	1	288261016	288266253	-0.763734	0.1	Temperate_region_102	Temperate	No
	GRMZM2G321413	1	288201895	288207383	-	-	Temperate_region_102	Temperate	No
	GRMZM2G039592	1	288853723	288855344	-1.396	0.01	Temperate_region_103	Temperate	Yes
	GRMZM2G311961	1	288855938	288860773	-0.965803	0.05	Temperate_region_103	Temperate	No
	GRMZM2G312091	1	288862553	288867419	-0.558609	-	Temperate_region_103	Temperate	No
	AC215195.3_FG005	1	289329598	289330350	-	-	Temperate_region_104	Temperate	No
	GRMZM2G049687	1	289279432	289287981	-0.747949	-	Temperate_region_104	Temperate	No
	GRMZM2G049790	1	289274300	289275170	-0.687536	-	Temperate_region_104	Temperate	No
	GRMZM2G049888	1	289269773	289272986	-0.764397	0.1	Temperate_region_104	Temperate	No
	GRMZM2G049906	1	289267864	289269465	-0.688375	-	Temperate_region_104	Temperate	No
	GRMZM2G049912	1	289235264	289239083	-0.382189	-	Temperate_region_104	Temperate	No
	GRMZM2G137321	1	289333028	289334923	-1.49083	0.01	Temperate_region_104	Temperate	Yes
	GRMZM2G137338	1	289336724	289344528	-0.978041	0.05	Temperate_region_104	Temperate	No
	GRMZM2G137358	1	289344713	289347971	-0.540946	-	Temperate_region_104	Temperate	No
	GRMZM2G166931	1	289218141	289223461	-0.893047	0.1	Temperate_region_104	Temperate	No
	GRMZM2G029396	1	290003284	290012109	-1.49025	0.01	Temperate_region_105	Temperate	Yes
	GRMZM2G046231	1	290143390	290144830	-0.378171	-	Temperate_region_106	Temperate	No
	GRMZM2G046267	1	290145735	290146996	-	-	Temperate_region_106	Temperate	No
	GRMZM2G047223	1	290130904	290135727	-0.428557	-	Temperate_region_106	Temperate	No
	GRMZM2G047299	1	290127887	290130698	-0.70571	-	Temperate_region_106	Temperate	No
	GRMZM2G062289	1	290124962	290127148	-0.449745	-	Temperate_region_106	Temperate	No
	GRMZM2G349062	1	290135976	290138852	-1.3366	0.01	Temperate_region_106	Temperate	Yes
	GRMZM2G116878	1	291559250	291560312	-	-	Temperate_region_107	Temperate	No
	GRMZM2G116908	1	291521884	291530265	-1.51924	0.01	Temperate_region_107	Temperate	Yes
	GRMZM2G179133	1	291652426	291669429	-0.858349	0.1	Temperate_region_107	Temperate	No
	GRMZM2G417217	1	291532189	291557209	-0.819373	0.1	Temperate_region_107	Temperate	Yes
	GRMZM2G480262	1	291656232	291667962	-	-	Temperate_region_107	Temperate	No
	GRMZM2G704130	1	291624612	291624982	-	-	Temperate_region_107	Temperate	No
	GRMZM2G053299	1	296022541	296026398	-0.63325	-	Temperate_region_108	Temperate	No
	GRMZM2G053458	1	296017136	296022027	-0.345333	-	Temperate_region_108	Temperate	No
	GRMZM2G053803	1	296002128	296008705	-0.767177	0.1	Temperate_region_108	Temperate	No
	GRMZM2G053916	1	295996730	296001956	-1.05544	0.05	Temperate_region_108	Temperate	No
	GRMZM2G058075	1	295881520	295882296	-	-	Temperate_region_108	Temperate	No
	GRMZM2G058089	1	295887044	295891611	-0.847101	0.1	Temperate_region_108	Temperate	No
	GRMZM2G351160	1	296008817	296016704	-0.653374	-	Temperate_region_108	Temperate	No
	GRMZM2G366681	1	295987584	295988952	-1.38364	0.01	Temperate_region_108	Temperate	Yes
	GRMZM2G448523	1	295982419	295987143	-0.127684	-	Temperate_region_108	Temperate	No
	GRMZM2G023242	1	298331067	298333316	-1.65971	0.01	Temperate_region_109	Temperate	Yes
	GRMZM2G024267	1	298319495	298328162	-1.04181	0.05	Temperate_region_109	Temperate	Yes
	GRMZM2G024374	1	298324391	298326544	-	-	Temperate_region_109	Temperate	No
	GRMZM2G024389	1	298317132	298319212	-0.917685	0.1	Temperate_region_109	Temperate	No
	GRMZM2G024686	1	298312602	298317747	-0.672853	-	Temperate_region_109	Temperate	No
	AC203966.5_FG003	1	299608577	299609401	-0.919046	0.05	Temperate_region_110	Temperate	No
	AC203966.5_FG005	1	299528035	299529150	-0.485297	-	Temperate_region_110	Temperate	Yes
	AC203966.5_FG006	1	299542046	299545429	-	-	Temperate_region_110	Temperate	No
	GRMZM2G704160	1	299571594	299572094	-	-	Temperate_region_110	Temperate	No
	GRMZM5G896082	1	299559538	299566152	-0.693147	-	Temperate_region_110	Temperate	No
	GRMZM2G006366	1	300070318	300073059	-	-	Temperate_region_111	Temperate	No
	GRMZM2G135199	1	299978926	299983870	-0.986091	0.05	Temperate_region_111	Temperate	No
	GRMZM2G363229	1	299901033	299903138	-0.908303	0.1	Temperate_region_111	Temperate	No
	GRMZM2G381441	1	300040025	300041208	-	-	Temperate_region_111	Temperate	No
	GRMZM2G387394	1	300093791	300095425	-	-	Temperate_region_111	Temperate	No
	GRMZM2G434173	1	299988513	299993142	-1.25757	0.05	Temperate_region_111	Temperate	No
	GRMZM2G434219	1	299974559	299978664	-1.41477	0.01	Temperate_region_111	Temperate	Yes
	GRMZM2G471108	1	300108722	300149560	-1.09861	0.05	Temperate_region_111	Temperate	No
	GRMZM5G823063	1	300053716	300056236	-	-	Temperate_region_111	Temperate	No
	GRMZM2G115162	1	300742095	300744814	-1.35421	0.01	Temperate_region_112	Temperate	Yes
	GRMZM2G115190	1	300739284	300740702	-	-	Temperate_region_112	Temperate	No
	GRMZM2G415077	1	300744156	300744814	-	-	Temperate_region_112	Temperate	No
	GRMZM2G084938	2	1455473	1460002	-1.53307	0.01	Temperate_region_113	Temperate	Yes
	GRMZM2G084958	2	1461402	1462989	-	-	Temperate_region_113	Temperate	No
	GRMZM2G386564	2	1447234	1449316	-	-	Temperate_region_113	Temperate	No
	GRMZM2G137566	2	1725611	1727668	-0.964025	0.05	Temperate_region_114	Temperate	No
	GRMZM2G137574	2	1720187	1724956	-0.960877	0.05	Temperate_region_114	Temperate	No
	GRMZM2G137596	2	1709025	1714789	-0.626657	-	Temperate_region_114	Temperate	No
	GRMZM2G149905	2	1690845	1692259	-	-	Temperate_region_114	Temperate	No
	GRMZM2G149940	2	1682471	1688677	-1.36791	0.01	Temperate_region_114	Temperate	Yes
	GRMZM2G149958	2	1676358	1680279	-1.36114	0.01	Temperate_region_114	Temperate	No
	GRMZM2G149988	2	1668097	1673632	-	-	Temperate_region_114	Temperate	No
	GRMZM2G436199	2	1717758	1719248	-0.678587	-	Temperate_region_114	Temperate	No
	GRMZM2G436214	2	1715646	1717487	-	-	Temperate_region_114	Temperate	No
	GRMZM2G702884	2	1706376	1707079	-	-	Temperate_region_114	Temperate	No
	AC190750.2_FG014	2	2997711	3001870	-1.09919	0.05	Temperate_region_115	Temperate	No
	AC206638.3_FG007	2	3085080	3085499	-	-	Temperate_region_115	Temperate	No
	GRMZM2G025536	2	3014245	3017000	-	-	Temperate_region_115	Temperate	No
	GRMZM2G035325	2	3111085	3115139	-1.10813	0.05	Temperate_region_115	Temperate	No
	GRMZM2G035370	2	3105142	3108209	-0.663694	-	Temperate_region_115	Temperate	No
	GRMZM2G070273	2	3062571	3071794	-0.93185	0.05	Temperate_region_115	Temperate	No
	GRMZM2G070287	2	3072437	3073226	-0.406879	-	Temperate_region_115	Temperate	No
	GRMZM2G070389	2	3077678	3082037	-1.01338	0.05	Temperate_region_115	Temperate	No
	GRMZM2G071034	2	3089969	3094480	-0.818222	0.1	Temperate_region_115	Temperate	No
	GRMZM2G071330	2	3095344	3096063	-	-	Temperate_region_115	Temperate	No
	GRMZM2G071333	2	3098932	3104990	-1.62698	0.01	Temperate_region_115	Temperate	Yes
	GRMZM2G175343	2	3053814	3055795	-	-	Temperate_region_115	Temperate	No
	GRMZM2G371944	2	3085014	3089430	-0.635914	-	Temperate_region_115	Temperate	No
	GRMZM2G061672	2	3609613	3614795	-1.36919	0.01	Temperate_region_116	Temperate	Yes
	GRMZM2G061745	2	3605925	3609654	-0.846196	0.1	Temperate_region_116	Temperate	No
	GRMZM2G365152	2	3600477	3600745	-	-	Temperate_region_116	Temperate	No
	GRMZM2G365162	2	3597793	3599010	-0.689125	-	Temperate_region_116	Temperate	No
	AC204017.4_FG003	2	3940725	3941660	-	-	Temperate_region_117	Temperate	No
	GRMZM2G017654	2	3775744	3804915	-0.867754	0.1	Temperate_region_117	Temperate	No
	GRMZM2G029113	2	4054382	4056323	-1.16399	0.05	Temperate_region_117	Temperate	No
	GRMZM2G042599	2	3942180	3945882	-1.26131	0.05	Temperate_region_117	Temperate	No
	GRMZM2G042933	2	3935464	3938281	-1.2619	0.05	Temperate_region_117	Temperate	No
	GRMZM2G044011	2	3923303	3934103	-0.69821	-	Temperate_region_117	Temperate	No
	GRMZM2G056513	2	3974038	3975171	-1.34843	0.01	Temperate_region_117	Temperate	No
	GRMZM2G056572	2	3968715	3974004	-1.51223	0.01	Temperate_region_117	Temperate	Yes
	GRMZM2G087201	2	3859120	3863795	-0.776575	0.1	Temperate_region_117	Temperate	No
	GRMZM2G150468	2	3747886	3750092	-	-	Temperate_region_117	Temperate	No
	GRMZM2G150487	2	3740372	3742300	-	-	Temperate_region_117	Temperate	No
	GRMZM2G150496	2	3734304	3739248	-1.12116	0.05	Temperate_region_117	Temperate	No
	GRMZM2G173341	2	3805054	3807781	-0.791213	0.1	Temperate_region_117	Temperate	No
	GRMZM2G321394	2	3772179	3773806	-	-	Temperate_region_117	Temperate	No
	GRMZM2G388823	2	3874831	3875457	-0.0421179	-	Temperate_region_117	Temperate	No
	GRMZM2G391741	2	4050541	4053702	-	-	Temperate_region_117	Temperate	No
	GRMZM2G391746	2	4041210	4041869	-	-	Temperate_region_117	Temperate	No
	GRMZM2G535623	2	3876174	3876729	-	-	Temperate_region_117	Temperate	No
	AC187209.5_FG003	2	4655998	4657613	-	-	Temperate_region_118	Temperate	No
	AC187209.5_FG010	2	4702820	4703488	-	-	Temperate_region_118	Temperate	No
	GRMZM2G086489	2	4624358	4637151	-1.71184	0.01	Temperate_region_118	Temperate	Yes
	GRMZM2G086573	2	4660776	4666199	-1.16882	0.05	Temperate_region_118	Temperate	No
	GRMZM2G086577	2	4669973	4677087	-0.6756	-	Temperate_region_118	Temperate	No
	GRMZM2G086801	2	4687656	4692442	-0.772422	0.1	Temperate_region_118	Temperate	No
	GRMZM2G086920	2	4697104	4701070	-0.976606	0.05	Temperate_region_118	Temperate	No
	GRMZM2G386362	2	4618751	4620557	-	-	Temperate_region_118	Temperate	No
	GRMZM2G386417	2	4621723	4622308	-0.931684	0.05	Temperate_region_118	Temperate	No
	GRMZM2G386525	2	4693758	4697159	-1.04254	0.05	Temperate_region_118	Temperate	No
	GRMZM2G534175	2	4621264	4621507	-	-	Temperate_region_118	Temperate	No
	GRMZM5G836606	2	4621723	4622308	-	-	Temperate_region_118	Temperate	No
	GRMZM2G055844	2	5374131	5380129	-1.08395	0.05	Temperate_region_119	Temperate	No
	GRMZM2G096546	2	5300892	5302879	-1.2474	0.05	Temperate_region_119	Temperate	No
	GRMZM2G096577	2	5303611	5304697	-	-	Temperate_region_119	Temperate	No
	GRMZM2G160585	2	5229654	5233677	-1.4316	0.01	Temperate_region_119	Temperate	Yes
	GRMZM2G166281	2	5269563	5273858	-0.595135	-	Temperate_region_119	Temperate	No
	GRMZM5G810191	2	5348294	5349416	-	-	Temperate_region_119	Temperate	No
	AC191113.2_FG002	2	6354513	6356489	-1.21905	0.05	Temperate_region_120	Temperate	No
	GRMZM2G004305	2	6460912	6467461	-0.257702	-	Temperate_region_120	Temperate	Yes
	GRMZM2G004352	2	6470740	6473603	-0.614076	-	Temperate_region_120	Temperate	No
	GRMZM2G004590	2	6482881	6486234	-0.96933	0.05	Temperate_region_120	Temperate	No
	GRMZM2G010474	2	6570491	6572252	-0.47704	-	Temperate_region_120	Temperate	No
	GRMZM2G036262	2	6458506	6459190	-0.435136	-	Temperate_region_120	Temperate	No
	GRMZM2G043027	2	6452400	6453269	-	-	Temperate_region_120	Temperate	No
	GRMZM2G052569	2	6649225	6651491	-1.09098	0.05	Temperate_region_120	Temperate	No
	GRMZM2G054225	2	6335272	6346708	-1.68702	0.01	Temperate_region_120	Temperate	Yes
	GRMZM2G305007	2	6473777	6482852	-0.145098	-	Temperate_region_120	Temperate	No
	GRMZM2G339117	2	6596683	6597383	-	-	Temperate_region_120	Temperate	No
	GRMZM5G829840	2	6641212	6644744	-0.248212	-	Temperate_region_120	Temperate	No
	GRMZM5G848138	2	6556394	6560322	-	-	Temperate_region_120	Temperate	No
	GRMZM5G866678	2	6361833	6363990	-0.595637	-	Temperate_region_120	Temperate	No
	GRMZM5G882427	2	6627235	6628889	-0.688569	-	Temperate_region_120	Temperate	No
	GRMZM5G886765	2	6633218	6636731	-0.605848	-	Temperate_region_120	Temperate	No
	GRMZM5G899080	2	6582610	6583458	-1.3163	0.01	Temperate_region_120	Temperate	No
	GRMZM2G063519	2	7039911	7042493	-0.792383	0.1	Temperate_region_121	Temperate	No
	GRMZM2G106010	2	7005255	7010368	-0.545817	-	Temperate_region_121	Temperate	No
	GRMZM2G106056	2	6991850	6999729	-0.327958	-	Temperate_region_121	Temperate	No
	GRMZM2G106105	2	6991458	6994141	-0.076588	-	Temperate_region_121	Temperate	No
	GRMZM2G106245	2	6987731	6990655	-0.664565	-	Temperate_region_121	Temperate	No
	GRMZM2G106384	2	6983201	6985379	-0.920276	0.05	Temperate_region_121	Temperate	No
	GRMZM2G106393	2	6981543	6982313	-0.851464	0.1	Temperate_region_121	Temperate	No
	GRMZM2G106413	2	6979255	6979968	-0.884946	0.1	Temperate_region_121	Temperate	No
	GRMZM2G106445	2	6974430	6975364	-0.587557	-	Temperate_region_121	Temperate	No
	GRMZM2G106511	2	6972021	6972995	-0.402894	-	Temperate_region_121	Temperate	No
	GRMZM2G106578	2	6911483	6916610	-0.838686	0.1	Temperate_region_121	Temperate	No
	GRMZM2G159082	2	6858103	6887493	-0.661263	-	Temperate_region_121	Temperate	Yes
	GRMZM2G159161	2	6853850	6856978	-	-	Temperate_region_121	Temperate	No
	GRMZM2G363470	2	7043112	7045505	-0.516855	-	Temperate_region_121	Temperate	No
	GRMZM2G406977	2	6999485	7004282	-0.51966	-	Temperate_region_121	Temperate	No
	GRMZM2G407146	2	6916861	6917347	-0.629922	-	Temperate_region_121	Temperate	No
	GRMZM2G010892	2	7272570	7275247	-0.0904931	-	Temperate_region_122	Temperate	No
	GRMZM2G010962	2	7265780	7267612	-	-	Temperate_region_122	Temperate	No
	GRMZM2G042055	2	7290714	7293868	-0.918468	0.05	Temperate_region_122	Temperate	No
	GRMZM2G419290	2	7205632	7209282	-1.43227	0.01	Temperate_region_122	Temperate	Yes
	GRMZM2G419318	2	7201020	7203320	-	-	Temperate_region_122	Temperate	No
	GRMZM2G470694	2	7217703	7220766	-	-	Temperate_region_122	Temperate	No
	GRMZM2G114861	2	7622758	7627652	-1.30904	0.01	Temperate_region_123	Temperate	Yes
	GRMZM2G164277	2	7523654	7528053	-0.928233	0.05	Temperate_region_123	Temperate	No
	GRMZM2G164400	2	7515614	7524159	-0.49982	-	Temperate_region_123	Temperate	No
	GRMZM2G411046	2	7616372	7620069	-	-	Temperate_region_123	Temperate	No
	GRMZM2G180870	2	7743440	7745613	-1.29603	0.01	Temperate_region_124	Temperate	Yes
	GRMZM2G001289	2	8285575	8291886	-1.74053	0.01	Temperate_region_125	Temperate	Yes
	GRMZM2G001334	2	8291982	8298735	-1.30443	0.01	Temperate_region_125	Temperate	No
	GRMZM5G887396	2	8280209	8280640	-	-	Temperate_region_125	Temperate	No
	GRMZM2G031536	2	9918723	9922543	-	-	Temperate_region_126	Temperate	No
	GRMZM2G337532	2	9924508	9944971	-1.78256	0.01	Temperate_region_126	Temperate	Yes
	AC215994.3_FG003	2	10390144	10393876	-	-	Temperate_region_127	Temperate	No
	GRMZM2G005040	2	10378502	10383402	-1.25724	0.05	Temperate_region_127	Temperate	No
	GRMZM2G005107	2	10369443	10373158	-1.38347	0.01	Temperate_region_127	Temperate	No
	GRMZM2G005155	2	10365629	10368580	-	-	Temperate_region_127	Temperate	No
	GRMZM2G044629	2	10472468	10476899	-0.876849	0.1	Temperate_region_127	Temperate	No
	GRMZM2G044800	2	10477304	10479869	-0.414313	-	Temperate_region_127	Temperate	No
	GRMZM2G045331	2	10480118	10485731	-0.750327	-	Temperate_region_127	Temperate	No
	GRMZM2G045581	2	10488617	10490962	-0.0442493	-	Temperate_region_127	Temperate	No
	GRMZM2G045596	2	10494823	10497925	-0.882479	0.1	Temperate_region_127	Temperate	No
	GRMZM2G045849	2	10512814	10515303	-	-	Temperate_region_127	Temperate	No
	GRMZM2G046070	2	10531049	10535293	-0.586128	-	Temperate_region_127	Temperate	No
	GRMZM2G049487	2	10607327	10608921	-0.417227	-	Temperate_region_127	Temperate	No
	GRMZM2G049538	2	10596548	10605493	-	-	Temperate_region_127	Temperate	No
	GRMZM2G093526	2	10568344	10572400	-	-	Temperate_region_127	Temperate	No
	GRMZM2G093603	2	10556361	10561368	-1.00267	0.05	Temperate_region_127	Temperate	No
	GRMZM2G093632	2	10553675	10555703	-	-	Temperate_region_127	Temperate	No
	GRMZM2G098187	2	10652142	10657346	-0.994372	0.05	Temperate_region_127	Temperate	No
	GRMZM2G098214	2	10649785	10652266	-1.23496	0.05	Temperate_region_127	Temperate	No
	GRMZM2G098239	2	10624501	10627540	-0.615733	-	Temperate_region_127	Temperate	No
	GRMZM2G121063	2	10667814	10673061	-	-	Temperate_region_127	Temperate	No
	GRMZM2G306374	2	10385055	10389112	-1.03995	0.05	Temperate_region_127	Temperate	No
	GRMZM2G345667	2	10516180	10520165	-0.645111	-	Temperate_region_127	Temperate	No
	GRMZM2G345700	2	10539346	10540455	-0.00894758	-	Temperate_region_127	Temperate	No
	GRMZM2G371375	2	10717934	10719159	-1.54025	0.01	Temperate_region_127	Temperate	Yes
	GRMZM2G429762	2	10421286	10424065	-	-	Temperate_region_127	Temperate	No
	GRMZM2G509699	2	10462543	10463136	-	-	Temperate_region_127	Temperate	No
	GRMZM5G870342	2	10664209	10664820	-0.927467	0.05	Temperate_region_127	Temperate	No
	GRMZM2G071832	2	11761867	11763693	-	-	Temperate_region_128	Temperate	No
	GRMZM2G071907	2	11753531	11755126	-1.15475	0.05	Temperate_region_128	Temperate	No
	GRMZM2G072048	2	11737188	11749830	-	-	Temperate_region_128	Temperate	No
	GRMZM2G072065	2	11733688	11735131	-1.30934	0.01	Temperate_region_128	Temperate	Yes
	GRMZM2G053909	2	11983575	11986702	-1.03711	0.05	Temperate_region_129	Temperate	No
	GRMZM2G156227	2	12102598	12106650	-1.28211	0.01	Temperate_region_129	Temperate	No
	GRMZM2G156348	2	12096512	12099684	-0.752562	0.1	Temperate_region_129	Temperate	No
	GRMZM2G156356	2	12067190	12070841	-0.0971716	-	Temperate_region_129	Temperate	No
	GRMZM2G156365	2	12023615	12027357	-1.4828	0.01	Temperate_region_129	Temperate	No
	GRMZM2G156581	2	12009771	12011967	-1.42275	0.01	Temperate_region_129	Temperate	No
	GRMZM2G156638	2	11992354	12001215	-1.39863	0.01	Temperate_region_129	Temperate	No
	GRMZM2G175447	2	12111695	12112532	-1.34568	0.01	Temperate_region_129	Temperate	No
	GRMZM2G455978	2	12100082	12102512	-	-	Temperate_region_129	Temperate	No
	GRMZM2G456123	2	12016566	12019055	-0.699342	-	Temperate_region_129	Temperate	No
	GRMZM2G456132	2	12012398	12016677	-1.49053	0.01	Temperate_region_129	Temperate	Yes
	GRMZM2G477019	2	12112895	12115980	-	-	Temperate_region_129	Temperate	No
	GRMZM2G702932	2	11988003	11988275	-	-	Temperate_region_129	Temperate	No
	GRMZM2G149556	2	12684060	12686676	-0.824028	0.1	Temperate_region_130	Temperate	No
	GRMZM2G149649	2	12677824	12680299	-0.312476	-	Temperate_region_130	Temperate	No
	GRMZM2G176225	2	12600466	12603346	-1.28269	0.01	Temperate_region_130	Temperate	Yes
	GRMZM2G180160	2	12628280	12632804	-0.6107	-	Temperate_region_130	Temperate	No
	GRMZM2G180190	2	12641797	12644804	-	-	Temperate_region_130	Temperate	No
	GRMZM2G014276	2	13346087	13352270	-1.13532	0.05	Temperate_region_131	Temperate	No
	GRMZM2G014534	2	13341771	13342988	-	-	Temperate_region_131	Temperate	No
	GRMZM2G038714	2	13302308	13303290	-	-	Temperate_region_131	Temperate	No
	GRMZM2G038722	2	13298750	13300526	-	-	Temperate_region_131	Temperate	No
	GRMZM2G342033	2	13312811	13313678	-	-	Temperate_region_131	Temperate	No
	GRMZM2G342039	2	13303659	13310029	-1.37279	0.01	Temperate_region_131	Temperate	Yes
	GRMZM2G090271	2	13594101	13596261	-0.501678	-	Temperate_region_132	Temperate	Yes
	GRMZM2G090279	2	13615727	13617630	-1.01584	0.05	Temperate_region_132	Temperate	No
	GRMZM2G014005	2	14322542	14323236	-	-	Temperate_region_133	Temperate	No
	GRMZM2G014009	2	14331192	14333224	-0.932909	0.05	Temperate_region_133	Temperate	No
	GRMZM2G014187	2	14335492	14338380	-	-	Temperate_region_133	Temperate	Yes
	GRMZM2G024517	2	14229619	14230379	-1.29608	0.01	Temperate_region_133	Temperate	No
	GRMZM2G098099	2	14293505	14294662	-	-	Temperate_region_133	Temperate	No
	GRMZM2G163067	2	14266571	14267838	-1.30608	0.01	Temperate_region_133	Temperate	Yes
	GRMZM2G322817	2	14222092	14223009	-1.14726	0.05	Temperate_region_133	Temperate	No
	GRMZM2G054130	2	14660441	14661365	-	-	Temperate_region_134	Temperate	No
	GRMZM2G120717	2	14722000	14723394	-0.348472	-	Temperate_region_134	Temperate	No
	GRMZM2G120724	2	14728687	14732144	-1.60212	0.01	Temperate_region_134	Temperate	No
	GRMZM2G318527	2	14679417	14686765	-0.736061	-	Temperate_region_134	Temperate	No
	GRMZM2G421256	2	14714775	14717482	-1.1301	0.05	Temperate_region_134	Temperate	No
	GRMZM2G421279	2	14720962	14721818	-1.00602	0.05	Temperate_region_134	Temperate	No
	GRMZM2G479665	2	14613507	14616809	-1.49916	0.01	Temperate_region_134	Temperate	No
	GRMZM2G479684	2	14620170	14620967	-1.78365	0.01	Temperate_region_134	Temperate	Yes
	GRMZM2G080156	2	16023592	16031913	-1.72342	0.01	Temperate_region_135	Temperate	Yes
	GRMZM2G080274	2	16036480	16038592	-1.16524	0.05	Temperate_region_135	Temperate	No
	GRMZM2G106881	2	16125764	16131844	-1.22554	0.05	Temperate_region_135	Temperate	No
	GRMZM2G106921	2	16123074	16125465	-0.6721	-	Temperate_region_135	Temperate	No
	GRMZM2G556131	2	16107968	16123097	-0.94195	0.05	Temperate_region_135	Temperate	No
	AC191654.3_FG004	2	16355785	16356291	-	-	Temperate_region_136	Temperate	No
	GRMZM2G086210	2	16342319	16345001	-0.585094	-	Temperate_region_136	Temperate	No
	GRMZM2G086430	2	16348456	16353827	-0.290569	-	Temperate_region_136	Temperate	No
	GRMZM2G086484	2	16361016	16368746	-1.12723	0.05	Temperate_region_136	Temperate	No
	GRMZM2G175728	2	16302477	16307549	-1.71984	0.01	Temperate_region_136	Temperate	Yes
	GRMZM2G476597	2	16293302	16295467	-1.62886	0.01	Temperate_region_136	Temperate	No
	GRMZM2G080992	2	16638278	16640447	-0.781799	0.1	Temperate_region_137	Temperate	No
	GRMZM2G081032	2	16654256	16656867	-	-	Temperate_region_137	Temperate	No
	GRMZM2G081060	2	16658315	16661894	-0.0819645	-	Temperate_region_137	Temperate	No
	GRMZM2G128179	2	16675700	16679951	-1.42245	0.01	Temperate_region_137	Temperate	Yes
	GRMZM2G132774	2	19438615	19439876	-	-	Temperate_region_138	Temperate	No
	GRMZM2G132777	2	19443026	19444255	-1.58647	0.01	Temperate_region_138	Temperate	Yes
	GRMZM2G158657	2	19458968	19461625	-	-	Temperate_region_138	Temperate	No
	GRMZM2G458974	2	19451472	19455034	-0.473125	-	Temperate_region_138	Temperate	No
	GRMZM2G051179	2	21633846	21638619	-1.29643	0.01	Temperate_region_139	Temperate	Yes
	GRMZM2G351318	2	21626643	21628214	-0.814038	0.1	Temperate_region_139	Temperate	No
	GRMZM2G062471	2	22574071	22577248	-1.41815	0.01	Temperate_region_140	Temperate	Yes
	GRMZM2G062554	2	22569468	22574931	-0.33164	-	Temperate_region_140	Temperate	No
	GRMZM2G070863	2	22504092	22513426	-0.977822	0.05	Temperate_region_140	Temperate	No
	GRMZM2G133854	2	22611559	22633095	-1.14224	0.05	Temperate_region_140	Temperate	No
	GRMZM2G429254	2	22608038	22609147	-0.168753	-	Temperate_region_140	Temperate	No
	GRMZM5G810061	2	22500007	22503908	-1.05898	0.05	Temperate_region_140	Temperate	No
	GRMZM2G078373	2	23544450	23548462	-0.847326	0.1	Temperate_region_141	Temperate	Yes
	GRMZM2G078409	2	23542736	23543362	-1.0734	0.05	Temperate_region_141	Temperate	No
	GRMZM2G078440	2	23538057	23541437	-0.943918	0.05	Temperate_region_141	Temperate	No
	GRMZM2G078526	2	23526904	23530686	-0.765308	0.1	Temperate_region_141	Temperate	No
	GRMZM2G177923	2	23469563	23473424	-0.901236	0.1	Temperate_region_141	Temperate	No
	GRMZM2G177937	2	23473629	23477257	-1.32414	0.01	Temperate_region_141	Temperate	Yes
	GRMZM2G529437	2	23541663	23542202	-	-	Temperate_region_141	Temperate	No
	AC183412.5_FG005	2	26850541	26854132	-	-	Temperate_region_142	Temperate	No
	GRMZM2G039711	2	26613076	26618367	-0.10624	-	Temperate_region_142	Temperate	No
	GRMZM2G039845	2	26607573	26609538	-0.196012	-	Temperate_region_142	Temperate	No
	GRMZM2G062024	2	26830559	26867146	-1.25017	0.05	Temperate_region_142	Temperate	No
	GRMZM2G062179	2	26881250	26885980	-1.10099	0.05	Temperate_region_142	Temperate	No
	GRMZM2G062412	2	26886354	26893122	-1.30639	0.01	Temperate_region_142	Temperate	No
	GRMZM2G113990	2	26697840	26719366	-0.826376	0.1	Temperate_region_142	Temperate	No
	GRMZM2G114149	2	26713018	26714723	-	-	Temperate_region_142	Temperate	No
	GRMZM2G114153	2	26726276	26727564	-1.28606	0.01	Temperate_region_142	Temperate	No
	GRMZM2G171410	2	26771301	26774601	-1.4018	0.01	Temperate_region_142	Temperate	Yes
	GRMZM2G362413	2	26875237	26876162	-1.21824	0.05	Temperate_region_142	Temperate	No
	GRMZM2G413887	2	26730259	26731532	-0.672171	-	Temperate_region_142	Temperate	No
	GRMZM2G474575	2	26769801	26771736	-1.35924	0.01	Temperate_region_142	Temperate	No
	GRMZM2G474883	2	26938751	26940081	-1.37837	0.01	Temperate_region_142	Temperate	No
	GRMZM2G474929	2	26934038	26936467	-	-	Temperate_region_142	Temperate	No
	GRMZM2G008892	2	27590449	27592635	-2.30296	0.01	Temperate_region_143	Temperate	Yes
	GRMZM2G306741	2	27584413	27591924	-2.06244	0.01	Temperate_region_143	Temperate	No
	GRMZM2G306793	2	27594058	27595718	-	-	Temperate_region_143	Temperate	No
	GRMZM2G003775	2	28131048	28132162	-0.174538	-	Temperate_region_144	Temperate	No
	GRMZM2G006952	2	27768877	27770973	-	-	Temperate_region_144	Temperate	No
	GRMZM2G006964	2	27763856	27766676	-0.964622	0.05	Temperate_region_144	Temperate	No
	GRMZM2G079683	2	27954426	27955542	-1.31762	0.01	Temperate_region_144	Temperate	No
	GRMZM2G118345	2	28048958	28052061	-1.38827	0.01	Temperate_region_144	Temperate	No
	GRMZM2G122614	2	27979219	27980618	-	-	Temperate_region_144	Temperate	No
	GRMZM2G122618	2	27993673	27999545	-	-	Temperate_region_144	Temperate	No
	GRMZM2G171372	2	28034741	28037662	-0.655243	-	Temperate_region_144	Temperate	No
	GRMZM2G178681	2	27871624	27892346	-0.685856	-	Temperate_region_144	Temperate	No
	GRMZM2G178693	2	27867805	27870068	-1.51368	0.01	Temperate_region_144	Temperate	No
	GRMZM2G178709	2	27834570	27861240	-1.57541	0.01	Temperate_region_144	Temperate	Yes
	GRMZM2G387389	2	27827322	27833556	-1.2261	0.05	Temperate_region_144	Temperate	No
	GRMZM2G441347	2	28117445	28120590	-1.28319	0.01	Temperate_region_144	Temperate	No
	GRMZM2G471931	2	28002262	28006292	-	-	Temperate_region_144	Temperate	No
	GRMZM2G483501	2	28128621	28128842	-	-	Temperate_region_144	Temperate	No
	GRMZM5G831795	2	27806816	27818840	-1.04125	0.05	Temperate_region_144	Temperate	No
	GRMZM2G002903	2	28564081	28569611	-1.2448	0.05	Temperate_region_145	Temperate	No
	GRMZM2G052644	2	28671052	28673189	-	-	Temperate_region_145	Temperate	No
	GRMZM2G052688	2	28673566	28677785	-1.5398	0.01	Temperate_region_145	Temperate	Yes
	GRMZM2G076279	2	28639720	28644363	-1.05577	0.05	Temperate_region_145	Temperate	No
	GRMZM2G702991	2	28644600	28645965	-0.494869	-	Temperate_region_145	Temperate	No
	GRMZM5G806726	2	28665461	28666699	-	-	Temperate_region_145	Temperate	No
	GRMZM5G869984	2	28646632	28652080	-	-	Temperate_region_145	Temperate	No
	GRMZM5G889644	2	28662768	28665182	-0.798381	0.1	Temperate_region_145	Temperate	No
	GRMZM2G147256	2	29261515	29264814	-1.29663	0.01	Temperate_region_146	Temperate	Yes
	GRMZM2G147268	2	29265971	29269850	-0.824864	0.1	Temperate_region_146	Temperate	No
	GRMZM2G030275	2	29629462	29634003	-0.727462	-	Temperate_region_147	Temperate	No
	GRMZM2G048295	2	29542682	29544942	-1.42385	0.01	Temperate_region_147	Temperate	No
	GRMZM2G048366	2	29521628	29524371	-1.1905	0.05	Temperate_region_147	Temperate	No
	GRMZM2G049541	2	29640600	29642040	-0.96087	0.05	Temperate_region_147	Temperate	No
	GRMZM2G049608	2	29664986	29672163	-	-	Temperate_region_147	Temperate	No
	GRMZM2G136975	2	29622154	29626719	-0.348077	-	Temperate_region_147	Temperate	No
	GRMZM2G171620	2	29680033	29683410	-0.609938	-	Temperate_region_147	Temperate	Yes
	GRMZM2G313754	2	29691240	29692254	-	-	Temperate_region_147	Temperate	No
	GRMZM2G347361	2	29677930	29681272	-0.794232	0.1	Temperate_region_147	Temperate	No
	GRMZM2G064467	2	31594459	31599389	-0.704417	-	Temperate_region_148	Temperate	No
	GRMZM2G083253	2	31644513	31646465	-1.58843	0.01	Temperate_region_148	Temperate	Yes
	GRMZM2G097573	2	31588274	31591621	-0.871469	0.1	Temperate_region_148	Temperate	No
	GRMZM2G158083	2	31824177	31830267	-1.6235	0.01	Temperate_region_149	Temperate	Yes
	AC197575.3_FG008	2	32496378	32499262	-	-	Temperate_region_150	Temperate	No
	GRMZM2G066256	2	32414833	32415883	-1.53132	0.01	Temperate_region_150	Temperate	No
	GRMZM2G075145	2	32333104	32335746	-1.67605	0.01	Temperate_region_150	Temperate	Yes
	GRMZM2G081689	2	32441837	32444839	-	-	Temperate_region_150	Temperate	No
	GRMZM2G154344	2	32508079	32510028	-0.946072	0.05	Temperate_region_150	Temperate	No
	GRMZM2G154397	2	32491968	32495438	-0.762822	0.1	Temperate_region_150	Temperate	No
	GRMZM2G155177	2	32483016	32484210	-	-	Temperate_region_150	Temperate	No
	GRMZM2G157102	2	32271624	32275214	-0.442435	-	Temperate_region_150	Temperate	No
	GRMZM2G178365	2	32450333	32452425	-	-	Temperate_region_150	Temperate	No
	GRMZM2G457697	2	32266968	32270914	-0.614526	-	Temperate_region_150	Temperate	No
	GRMZM2G577723	2	32499465	32500143	-	-	Temperate_region_150	Temperate	No
	GRMZM2G703002	2	32512906	32518928	-	-	Temperate_region_150	Temperate	No
	AC194325.3_FG006	2	33087267	33088224	-	-	Temperate_region_151	Temperate	No
	GRMZM2G022974	2	33033396	33034574	-0.681515	-	Temperate_region_151	Temperate	No
	GRMZM2G023033	2	33036267	33037791	-	-	Temperate_region_151	Temperate	No
	GRMZM2G031398	2	33073314	33082037	-1.24982	0.05	Temperate_region_151	Temperate	No
	GRMZM2G135277	2	33004446	33008192	-1.42444	0.01	Temperate_region_151	Temperate	No
	GRMZM2G178005	2	32949353	32950795	-1.6532	0.01	Temperate_region_151	Temperate	Yes
	GRMZM2G030598	2	36133981	36154824	-1.40613	0.01	Temperate_region_152	Temperate	Yes
	GRMZM2G022229	2	36906263	36909070	-0.867965	0.1	Temperate_region_153	Temperate	No
	GRMZM2G022255	2	36911358	36912147	-	-	Temperate_region_153	Temperate	No
	GRMZM2G044989	2	36838775	36842537	-0.190093	-	Temperate_region_153	Temperate	No
	GRMZM2G045070	2	36833209	36838151	-1.30357	0.01	Temperate_region_153	Temperate	Yes
	GRMZM2G045117	2	36824114	36825732	-	-	Temperate_region_153	Temperate	No
	GRMZM5G828887	2	36892115	36892574	-0.648379	-	Temperate_region_153	Temperate	No
	GRMZM2G045005	2	37415342	37419186	-1.51867	0.01	Temperate_region_154	Temperate	Yes
	GRMZM2G062488	2	37443995	37447306	-0.826873	0.1	Temperate_region_154	Temperate	No
	GRMZM2G042443	2	40502579	40508183	-0.876759	0.1	Temperate_region_155	Temperate	No
	GRMZM2G102356	2	40588194	40589174	-1.01788	0.05	Temperate_region_155	Temperate	No
	GRMZM2G107003	2	40592666	40593839	-0.97881	0.05	Temperate_region_155	Temperate	No
	GRMZM2G179253	2	40496139	40499021	-0.735219	-	Temperate_region_155	Temperate	No
	GRMZM2G179268	2	40493826	40495596	-0.33333	-	Temperate_region_155	Temperate	No
	GRMZM2G408963	2	40676283	40677846	-1.30029	0.01	Temperate_region_155	Temperate	Yes
	GRMZM2G547723	2	40678302	40678549	-	-	Temperate_region_155	Temperate	No
	GRMZM5G869350	2	40678679	40704280	-0.561118	-	Temperate_region_155	Temperate	No
	GRMZM2G030426	2	41029849	41034380	-2.00498	0.01	Temperate_region_156	Temperate	Yes
	GRMZM2G325131	2	41023743	41028945	-0.83536	0.1	Temperate_region_156	Temperate	No
	GRMZM2G012328	2	42363164	42365278	-	-	Temperate_region_157	Temperate	No
	GRMZM2G012404	2	42356883	42358662	-0.586952	-	Temperate_region_157	Temperate	No
	GRMZM2G315401	2	42364936	42367545	-1.82481	0.01	Temperate_region_157	Temperate	Yes
	GRMZM2G018275	2	43117505	43119018	-0.82487	0.1	Temperate_region_158	Temperate	No
	GRMZM2G071704	2	43204316	43205109	-	-	Temperate_region_158	Temperate	No
	GRMZM2G071714	2	43200299	43203078	-1.2884	0.01	Temperate_region_158	Temperate	Yes
	GRMZM2G071768	2	43188346	43197822	-0.477467	-	Temperate_region_158	Temperate	No
	GRMZM2G071996	2	43182532	43185690	-	-	Temperate_region_158	Temperate	No
	GRMZM2G024119	2	44013584	44035237	-1.07258	0.05	Temperate_region_159	Temperate	No
	GRMZM2G703021	2	44038259	44040528	-1.50963	0.01	Temperate_region_159	Temperate	Yes
	GRMZM2G062559	2	44471623	44474212	-1.34895	0.01	Temperate_region_160	Temperate	Yes
	GRMZM5G889338	2	44471647	44472033	-	-	Temperate_region_160	Temperate	No
	GRMZM2G021319	2	45753928	45757844	-	-	Temperate_region_161	Temperate	No
	GRMZM2G021459	2	45766851	45767609	-1.30832	0.01	Temperate_region_161	Temperate	Yes
	GRMZM2G021464	2	45769897	45777953	-0.947764	0.05	Temperate_region_161	Temperate	No
	GRMZM2G021831	2	45778701	45780304	-1.25384	0.05	Temperate_region_161	Temperate	No
	GRMZM2G314110	2	45758867	45760318	-0.365646	-	Temperate_region_161	Temperate	No
	GRMZM2G003565	2	49056549	49061498	-0.761158	0.1	Temperate_region_162	Temperate	No
	GRMZM2G003720	2	48997817	49000991	-1.41008	0.01	Temperate_region_162	Temperate	Yes
	GRMZM2G305311	2	49015349	49016208	-0.566175	-	Temperate_region_162	Temperate	No
	GRMZM2G047512	2	49984668	49987780	-0.693746	-	Temperate_region_163	Temperate	No
	GRMZM2G047705	2	49978830	49984388	-1.29772	0.01	Temperate_region_163	Temperate	Yes
	GRMZM2G113629	2	49989723	49991793	-0.595782	-	Temperate_region_163	Temperate	No
	GRMZM2G347314	2	49975160	49976127	-0.465682	-	Temperate_region_163	Temperate	No
	GRMZM2G347315	2	49975152	49975823	-	-	Temperate_region_163	Temperate	No
	AC214168.3_FG001	2	55674594	55678582	-	-	Temperate_region_164	Temperate	No
	GRMZM2G136306	2	55678989	55680581	-1.0298	0.05	Temperate_region_164	Temperate	No
	GRMZM2G136364	2	55687675	55688855	-1.4184	0.01	Temperate_region_164	Temperate	Yes
	GRMZM2G136412	2	63668322	63670836	-0.510402	-	Temperate_region_165	Temperate	No
	GRMZM2G436533	2	63666055	63668113	-1.36505	0.01	Temperate_region_165	Temperate	Yes
	GRMZM5G836308	2	65134540	65135490	-0.868945	0.1	Temperate_region_166	Temperate	No
	GRMZM5G848945	2	65035719	65040087	-1.37515	0.01	Temperate_region_166	Temperate	Yes
	GRMZM2G161087	2	81634695	81674280	-1.66445	0.01	Temperate_region_167	Temperate	Yes
	GRMZM2G007871	2	81807295	81819201	-1.2628	0.05	Temperate_region_168	Temperate	Yes
	GRMZM2G455115	2	84689059	84697346	-1.0997	0.05	Temperate_region_169	Temperate	Yes
	GRMZM2G143403	2	129638619	129640846	-1.81404	0.01	Temperate_region_170	Temperate	Yes
	GRMZM2G115451	2	135722104	135725916	-1.65737	0.01	Temperate_region_171	Temperate	Yes
	GRMZM2G373322	2	137772339	137774535	-1.2908	0.01	Temperate_region_172	Temperate	Yes
	GRMZM2G066213	2	139643865	139645573	-1.73794	0.01	Temperate_region_173	Temperate	Yes
	GRMZM2G366802	2	139653617	139654676	-	-	Temperate_region_173	Temperate	No
	GRMZM2G025002	2	148721918	148723744	-	-	Temperate_region_174	Temperate	No
	GRMZM2G025024	2	148716380	148720801	-0.88406	0.1	Temperate_region_174	Temperate	No
	GRMZM2G115628	2	148667023	148668106	-	-	Temperate_region_174	Temperate	No
	GRMZM2G115658	2	148656907	148660952	-1.3056	0.01	Temperate_region_174	Temperate	Yes
	AC207533.2_FG002	2	152198919	152199281	-0.46595	-	Temperate_region_175	Temperate	No
	GRMZM2G444808	2	152207394	152236923	-1.54102	0.01	Temperate_region_175	Temperate	Yes
	AC217842.3_FG001	2	155786938	155791567	-0.62909	-	Temperate_region_176	Temperate	Yes
	GRMZM2G013915	2	155869510	155876717	-	-	Temperate_region_176	Temperate	No
	GRMZM2G013936	2	155881115	155904580	-0.769454	0.1	Temperate_region_176	Temperate	No
	GRMZM2G313944	2	155851730	155862962	-0.587444	-	Temperate_region_176	Temperate	No
	GRMZM2G080139	2	156857650	156866646	-1.84824	0.01	Temperate_region_177	Temperate	Yes
	GRMZM2G087955	2	163825728	163827600	-0.763435	0.1	Temperate_region_178	Temperate	No
	GRMZM2G088014	2	163827874	163844533	-1.42721	0.01	Temperate_region_178	Temperate	Yes
	GRMZM2G703231	2	164722166	164724580	-1.50492	0.01	Temperate_region_179	Temperate	Yes
	GRMZM2G104529	2	172841990	172843677	-	-	Temperate_region_180	Temperate	No
	GRMZM2G104546	2	172843794	172863857	-1.79858	0.01	Temperate_region_180	Temperate	Yes
	AC177860.4_FG002	2	173255605	173257800	-	-	Temperate_region_181	Temperate	No
	GRMZM2G047095	2	173244258	173251172	-1.31832	0.01	Temperate_region_181	Temperate	Yes
	GRMZM2G047404	2	173282474	173286392	-0.78463	0.1	Temperate_region_181	Temperate	No
	GRMZM2G047632	2	173320297	173320981	-	-	Temperate_region_181	Temperate	No
	GRMZM2G090061	2	173424177	173426267	-0.76111	0.1	Temperate_region_181	Temperate	No
	GRMZM2G090105	2	173427498	173430654	-1.03412	0.05	Temperate_region_181	Temperate	No
	GRMZM2G106213	2	173380464	173391388	-1.26031	0.05	Temperate_region_181	Temperate	No
	GRMZM2G346863	2	173314408	173315673	-	-	Temperate_region_181	Temperate	No
	GRMZM2G346865	2	173316663	173319552	-0.790356	0.1	Temperate_region_181	Temperate	No
	GRMZM2G039900	2	175516690	175519184	-1.49524	0.01	Temperate_region_182	Temperate	Yes
	GRMZM2G006678	2	176075354	176083102	-1.5075	0.01	Temperate_region_183	Temperate	No
	GRMZM2G037113	2	176018681	176022114	-	-	Temperate_region_183	Temperate	No
	GRMZM2G037131	2	176022368	176023780	-	-	Temperate_region_183	Temperate	No
	GRMZM2G037150	2	176023345	176027358	-2.16965	0.01	Temperate_region_183	Temperate	Yes
	GRMZM2G046961	2	176000645	176001838	-0.859557	0.1	Temperate_region_183	Temperate	No
	GRMZM2G347743	2	175951651	175959296	-0.786757	0.1	Temperate_region_183	Temperate	No
	AC229978.2_FG002	2	176347742	176348537	-0.805373	0.1	Temperate_region_184	Temperate	No
	GRMZM2G055960	2	176341737	176346424	-0.462599	-	Temperate_region_184	Temperate	No
	GRMZM2G098076	2	176238563	176244250	-1.40421	0.01	Temperate_region_184	Temperate	Yes
	GRMZM2G113633	2	176363756	176365640	-	-	Temperate_region_184	Temperate	No
	GRMZM2G579432	2	176442835	176451880	-0.92009	0.05	Temperate_region_184	Temperate	No
	GRMZM2G703260	2	176431785	176432182	-	-	Temperate_region_184	Temperate	No
	GRMZM5G880993	2	176273498	176273761	-	-	Temperate_region_184	Temperate	No
	GRMZM2G150616	2	176644918	176648601	-0.762241	0.1	Temperate_region_185	Temperate	No
	GRMZM2G150762	2	176638223	176641159	-1.3017	0.01	Temperate_region_185	Temperate	Yes
	GRMZM2G139903	2	177176514	177184680	-1.30136	0.01	Temperate_region_186	Temperate	Yes
	GRMZM2G139994	2	177186908	177188658	-0.441526	-	Temperate_region_186	Temperate	No
	GRMZM2G320140	2	180894399	180906408	-0.216153	-	Temperate_region_187	Temperate	Yes
	GRMZM2G140156	2	183392279	183403901	-1.32818	0.01	Temperate_region_188	Temperate	Yes
	GRMZM2G140160	2	183406659	183415371	-0.959609	0.05	Temperate_region_188	Temperate	No
	GRMZM2G061885	2	184692047	184698536	-1.46748	0.01	Temperate_region_189	Temperate	Yes
	AC190771.2_FG003	2	187863852	187864313	-	-	Temperate_region_190	Temperate	No
	GRMZM2G015409	2	187822079	187824236	-1.39371	0.01	Temperate_region_190	Temperate	Yes
	GRMZM2G015666	2	187816227	187818395	-0.714278	-	Temperate_region_190	Temperate	No
	GRMZM2G081529	2	187881813	187882645	-0.929389	0.05	Temperate_region_190	Temperate	No
	GRMZM2G081676	2	187877098	187879399	-1.30101	0.01	Temperate_region_190	Temperate	No
	GRMZM2G703290	2	187886167	187886626	-0.686218	-	Temperate_region_190	Temperate	No
	AC204539.4_FG001	2	189543922	189544499	-	-	Temperate_region_191	Temperate	No
	AC204539.4_FG002	2	189554715	189555370	-0.91212	0.1	Temperate_region_191	Temperate	No
	AC204539.4_FG003	2	189560453	189563321	-1.38253	0.01	Temperate_region_191	Temperate	Yes
	GRMZM2G003947	2	189936772	189937946	-1.15872	0.05	Temperate_region_191	Temperate	No
	GRMZM2G021598	2	189632539	189636063	-0.766243	0.1	Temperate_region_191	Temperate	No
	GRMZM2G052908	2	189777176	189782078	-0.757068	0.1	Temperate_region_191	Temperate	No
	GRMZM2G080390	2	189527601	189528913	-	-	Temperate_region_191	Temperate	No
	GRMZM2G080439	2	189501893	189517266	-1.16943	0.05	Temperate_region_191	Temperate	No
	GRMZM2G080466	2	189499628	189501644	-1.01231	0.05	Temperate_region_191	Temperate	No
	GRMZM2G120091	2	189715784	189718356	-0.0164291	-	Temperate_region_191	Temperate	No
	GRMZM2G120110	2	189720654	189722749	-	-	Temperate_region_191	Temperate	No
	GRMZM2G125934	2	189820806	189829874	-1.14936	0.05	Temperate_region_191	Temperate	No
	GRMZM2G126018	2	189838793	189842817	-0.753368	0.1	Temperate_region_191	Temperate	No
	GRMZM2G134332	2	189579590	189581146	-0.422995	-	Temperate_region_191	Temperate	No
	GRMZM2G134334	2	189571462	189572675	-0.839471	0.1	Temperate_region_191	Temperate	No
	GRMZM2G134340	2	189564040	189567318	-0.424885	-	Temperate_region_191	Temperate	No
	GRMZM2G379437	2	189523981	189526675	-	-	Temperate_region_191	Temperate	No
	GRMZM2G417583	2	189695801	189699550	-0.210361	-	Temperate_region_191	Temperate	No
	GRMZM2G417597	2	189701055	189703654	-0.935691	0.05	Temperate_region_191	Temperate	No
	GRMZM2G474367	2	189610371	189617149	-	-	Temperate_region_191	Temperate	No
	GRMZM2G078480	2	190187087	190189448	-2.06895	0.01	Temperate_region_192	Temperate	Yes
	GRMZM2G150319	2	191000059	191004274	-1.36755	0.01	Temperate_region_193	Temperate	Yes
	GRMZM2G150356	2	190998780	191000017	-	-	Temperate_region_193	Temperate	No
	GRMZM2G014917	2	191782444	191786168	-1.52772	0.01	Temperate_region_194	Temperate	No
	GRMZM2G023694	2	191773418	191774248	-1.52711	0.01	Temperate_region_194	Temperate	No
	GRMZM2G040911	2	191860487	191864149	-1.13857	0.05	Temperate_region_194	Temperate	No
	GRMZM2G102878	2	191811639	191821204	-1.44071	0.01	Temperate_region_194	Temperate	No
	GRMZM2G176352	2	191916839	191917851	-0.490892	-	Temperate_region_194	Temperate	No
	GRMZM2G318220	2	191770877	191772561	-0.762343	0.1	Temperate_region_194	Temperate	No
	GRMZM5G817037	2	192005979	192010159	-1.75702	0.01	Temperate_region_194	Temperate	Yes
	GRMZM5G866100	2	191965759	191973807	-0.796401	0.1	Temperate_region_194	Temperate	No
	GRMZM2G178968	2	192412235	192414620	-2.0555	0.01	Temperate_region_195	Temperate	Yes
	GRMZM2G179002	2	192420808	192427096	-0.664953	-	Temperate_region_195	Temperate	No
	GRMZM2G179031	2	192432192	192434451	-0.439853	-	Temperate_region_195	Temperate	No
	GRMZM2G479586	2	192408199	192410384	-1.50257	0.01	Temperate_region_195	Temperate	No
	GRMZM2G479596	2	192417556	192418142	-	-	Temperate_region_195	Temperate	No
	GRMZM2G037685	2	194117700	194119050	-0.984473	0.05	Temperate_region_196	Temperate	No
	GRMZM2G037910	2	194113075	194115135	-0.68101	-	Temperate_region_196	Temperate	No
	GRMZM2G079109	2	194036492	194041722	-1.68848	0.01	Temperate_region_196	Temperate	Yes
	GRMZM2G079231	2	194042328	194044410	-1.19345	0.05	Temperate_region_196	Temperate	No
	GRMZM2G530263	2	194045699	194046572	-	-	Temperate_region_196	Temperate	No
	AC199782.5_FG001	2	194391631	194395595	-0.31069	-	Temperate_region_197	Temperate	No
	AC199782.5_FG002	2	194358301	194361515	-0.273601	-	Temperate_region_197	Temperate	No
	AC199782.5_FG003	2	194355266	194356913	-0.762629	0.1	Temperate_region_197	Temperate	No
	GRMZM2G004188	2	194439107	194443055	-1.46579	0.01	Temperate_region_197	Temperate	Yes
	GRMZM2G124011	2	194485273	194486255	-0.654753	-	Temperate_region_197	Temperate	No
	GRMZM2G124037	2	194479918	194481002	-1.22229	0.05	Temperate_region_197	Temperate	No
	GRMZM2G703309	2	194395979	194396984	-0.252839	-	Temperate_region_197	Temperate	No
	GRMZM2G080295	2	195649882	195651315	-0.811124	0.1	Temperate_region_198	Temperate	No
	GRMZM2G367834	2	195711932	195733760	-0.92678	0.05	Temperate_region_198	Temperate	No
	GRMZM2G379563	2	195666254	195668303	-0.185263	-	Temperate_region_198	Temperate	No
	GRMZM2G379577	2	195660500	195664959	-1.34221	0.01	Temperate_region_198	Temperate	Yes
	GRMZM5G873455	2	195740440	195741200	-0.480686	-	Temperate_region_198	Temperate	No
	GRMZM2G108912	2	196533727	196540574	-0.236373	-	Temperate_region_199	Temperate	No
	GRMZM2G108981	2	196523854	196526285	-0.763859	0.1	Temperate_region_199	Temperate	No
	GRMZM2G108991	2	196519455	196522129	-2.12384	0.01	Temperate_region_199	Temperate	Yes
	GRMZM2G161263	2	196510848	196511768	-	-	Temperate_region_199	Temperate	No
	GRMZM2G409722	2	196527072	196528446	-1.10924	0.05	Temperate_region_199	Temperate	No
	GRMZM2G002851	2	198024252	198030336	-0.680486	-	Temperate_region_200	Temperate	No
	GRMZM2G002948	2	198017903	198020019	-1.63577	0.01	Temperate_region_200	Temperate	Yes
	GRMZM2G081571	2	198563965	198574971	-1.29055	0.01	Temperate_region_201	Temperate	Yes
	GRMZM2G081790	2	198574569	198577796	-1.21946	0.05	Temperate_region_201	Temperate	No
	GRMZM2G081812	2	198580007	198585777	-0.525074	-	Temperate_region_201	Temperate	No
	GRMZM2G002879	2	202635758	202642342	-0.669492	-	Temperate_region_202	Temperate	No
	GRMZM2G036619	2	202737581	202741651	-1.31322	0.01	Temperate_region_202	Temperate	Yes
	GRMZM2G301738	2	202642948	202645418	-0.782863	0.1	Temperate_region_202	Temperate	No
	GRMZM2G336839	2	202753568	202754552	-	-	Temperate_region_202	Temperate	No
	GRMZM2G336871	2	202746975	202752045	-1.25444	0.05	Temperate_region_202	Temperate	No
	GRMZM2G336962	2	202729116	202736554	-0.985028	0.05	Temperate_region_202	Temperate	No
	GRMZM2G365250	2	204030315	204032638	-0.777049	0.1	Temperate_region_203	Temperate	Yes
	GRMZM2G060011	2	206127228	206130402	-1.45462	0.01	Temperate_region_204	Temperate	No
	GRMZM2G060114	2	206122085	206124689	-0.931556	0.05	Temperate_region_204	Temperate	No
	GRMZM2G087462	2	206229691	206231046	-	-	Temperate_region_204	Temperate	No
	GRMZM2G087463	2	206226084	206226956	-	-	Temperate_region_204	Temperate	No
	GRMZM2G087479	2	206217112	206221105	-1.85274	0.01	Temperate_region_204	Temperate	Yes
	GRMZM2G351827	2	206193879	206194889	-	-	Temperate_region_204	Temperate	No
	AC190693.1_FG009	2	207081246	207081686	-	-	Temperate_region_205	Temperate	No
	AC194970.5_FG001	2	207236995	207238335	-0.58379	-	Temperate_region_205	Temperate	No
	AC194970.5_FG002	2	207226557	207227722	-0.386028	-	Temperate_region_205	Temperate	No
	AC194970.5_FG004	2	207352016	207363462	-0.557239	-	Temperate_region_205	Temperate	No
	AC194970.5_FG005	2	207251167	207255709	-0.137945	-	Temperate_region_205	Temperate	No
	AC194970.5_FG009	2	207265904	207268967	-1.01252	0.05	Temperate_region_205	Temperate	No
	GRMZM2G022213	2	207378432	207381977	-	-	Temperate_region_205	Temperate	No
	GRMZM2G022242	2	207384991	207386776	-	-	Temperate_region_205	Temperate	No
	GRMZM2G022266	2	207400496	207402206	-0.997201	0.05	Temperate_region_205	Temperate	No
	GRMZM2G038519	2	206948292	206955094	-1.09202	0.05	Temperate_region_205	Temperate	No
	GRMZM2G039251	2	207032350	207038547	-0.829014	0.1	Temperate_region_205	Temperate	No
	GRMZM2G039538	2	207042515	207045139	-0.744955	-	Temperate_region_205	Temperate	No
	GRMZM2G039622	2	207047443	207050847	-0.816099	0.1	Temperate_region_205	Temperate	No
	GRMZM2G113370	2	206903581	206905482	-0.841581	0.1	Temperate_region_205	Temperate	No
	GRMZM2G113396	2	206899426	206903057	-0.809273	0.1	Temperate_region_205	Temperate	No
	GRMZM2G121458	2	207147284	207161080	-1.64583	0.01	Temperate_region_205	Temperate	Yes
	GRMZM2G337845	2	207024399	207032003	-0.675214	-	Temperate_region_205	Temperate	No
	GRMZM2G337892	2	207040605	207041987	-	-	Temperate_region_205	Temperate	No
	GRMZM2G703348	2	207233934	207235795	-0.605992	-	Temperate_region_205	Temperate	No
	GRMZM2G703350	2	207302289	207302966	-	-	Temperate_region_205	Temperate	No
	GRMZM5G807835	2	207220443	207223985	-0.764085	0.1	Temperate_region_205	Temperate	No
	GRMZM5G810943	2	206940567	206940713	-	-	Temperate_region_205	Temperate	No
	GRMZM5G887752	2	207165897	207166315	-0.784049	0.1	Temperate_region_205	Temperate	No
	GRMZM2G003937	2	208205739	208206806	-1.2937	0.01	Temperate_region_206	Temperate	Yes
	GRMZM2G351417	2	208195862	208203005	-0.772669	0.1	Temperate_region_206	Temperate	No
	GRMZM5G881349	2	208203708	208204361	-	-	Temperate_region_206	Temperate	No
	GRMZM2G007324	2	208999148	209001435	-1.55456	0.01	Temperate_region_207	Temperate	Yes
	GRMZM2G077845	2	209010511	209011342	-	-	Temperate_region_207	Temperate	No
	GRMZM2G121868	2	208974900	208977568	-0.838848	0.1	Temperate_region_207	Temperate	No
	GRMZM2G175718	2	209018645	209025333	-0.902465	0.1	Temperate_region_207	Temperate	No
	GRMZM2G376432	2	209010512	209014024	-0.967774	0.05	Temperate_region_207	Temperate	No
	AC233952.1_FG004	2	209499967	209500952	-	-	Temperate_region_208	Temperate	No
	AC233952.1_FG006	2	209490538	209491173	-0.92947	0.05	Temperate_region_208	Temperate	No
	AC233952.1_FG008	2	209477955	209479103	-1.18776	0.05	Temperate_region_208	Temperate	No
	GRMZM2G016106	2	209506202	209508767	-0.650351	-	Temperate_region_208	Temperate	No
	GRMZM2G036752	2	209584090	209604967	-2.00848	0.01	Temperate_region_208	Temperate	Yes
	GRMZM2G102138	2	209542652	209543472	-	-	Temperate_region_208	Temperate	No
	GRMZM2G152189	2	209536404	209537584	-	-	Temperate_region_208	Temperate	No
	GRMZM2G152249	2	209531756	209535236	-	-	Temperate_region_208	Temperate	No
	GRMZM2G152279	2	209528047	209529044	-	-	Temperate_region_208	Temperate	No
	GRMZM2G703354	2	209470409	209472160	-	-	Temperate_region_208	Temperate	No
	GRMZM5G807931	2	209479649	209480148	-	-	Temperate_region_208	Temperate	No
	GRMZM5G873123	2	209495730	209498567	-0.61081	-	Temperate_region_208	Temperate	No
	GRMZM5G898684	2	209586635	209610220	-	-	Temperate_region_208	Temperate	No
	AC199820.4_FG006	2	209930105	209930776	-0.243891	-	Temperate_region_209	Temperate	No
	GRMZM2G340048	2	209997297	210001632	-1.43819	0.01	Temperate_region_209	Temperate	Yes
	GRMZM2G040349	2	210788762	210793166	-0.769215	0.1	Temperate_region_210	Temperate	No
	GRMZM2G040618	2	210782447	210788632	-0.58507	-	Temperate_region_210	Temperate	No
	GRMZM2G066343	2	210884826	210887693	-1.43435	0.01	Temperate_region_210	Temperate	Yes
	GRMZM2G066388	2	210883758	210884205	-	-	Temperate_region_210	Temperate	No
	GRMZM2G096106	2	210962662	210970118	-0.385697	-	Temperate_region_210	Temperate	No
	GRMZM2G096123	2	210956263	210959653	-0.849264	0.1	Temperate_region_210	Temperate	No
	GRMZM2G111614	2	210874349	210879952	-0.87238	0.1	Temperate_region_210	Temperate	No
	GRMZM2G162724	2	210890819	210898276	-	-	Temperate_region_210	Temperate	No
	GRMZM2G412888	2	210834450	210840251	-0.901444	0.1	Temperate_region_210	Temperate	No
	GRMZM5G873635	2	210864911	210867473	-1.36284	0.01	Temperate_region_210	Temperate	No
	GRMZM2G169087	2	211770683	211773832	-1.14946	0.05	Temperate_region_211	Temperate	No
	GRMZM2G169263	2	211798408	211800866	-	-	Temperate_region_211	Temperate	No
	GRMZM2G473533	2	211791957	211796875	-1.60601	0.01	Temperate_region_211	Temperate	Yes
	GRMZM2G314955	2	211944402	211955170	-1.51891	0.01	Temperate_region_212	Temperate	Yes
	GRMZM2G020231	2	212135155	212136663	-1.71688	0.01	Temperate_region_213	Temperate	No
	GRMZM2G117993	2	212235526	212240514	-0.886426	0.1	Temperate_region_213	Temperate	No
	GRMZM2G365160	2	212180089	212183936	-0.760158	0.1	Temperate_region_213	Temperate	No
	GRMZM2G419969	2	212244856	212245850	-0.937113	0.05	Temperate_region_213	Temperate	No
	GRMZM5G851698	2	212136880	212139777	-1.77799	0.01	Temperate_region_213	Temperate	Yes
	GRMZM2G077823	2	212349126	212354040	-0.436696	-	Temperate_region_214	Temperate	No
	GRMZM2G086805	2	212361624	212366846	-1.64412	0.01	Temperate_region_214	Temperate	Yes
	GRMZM5G805030	2	212369265	212374133	-	-	Temperate_region_214	Temperate	No
	GRMZM2G075002	2	213164779	213169415	-0.650784	-	Temperate_region_215	Temperate	No
	GRMZM2G075122	2	213174176	213175760	-1.29871	0.01	Temperate_region_215	Temperate	Yes
	GRMZM2G075148	2	213177837	213185654	-	-	Temperate_region_215	Temperate	No
	GRMZM2G075244	2	213189026	213191438	-0.94882	0.05	Temperate_region_215	Temperate	No
	GRMZM2G323082	2	213159439	213159996	-	-	Temperate_region_215	Temperate	No
	GRMZM2G703373	2	213162946	213164673	-0.391733	-	Temperate_region_215	Temperate	No
	GRMZM5G812660	2	213161184	213162624	-0.400325	-	Temperate_region_215	Temperate	No
	AC194472.3_FG001	2	216057911	216059193	-	-	Temperate_region_216	Temperate	No
	GRMZM2G158766	2	215940692	215944209	-0.757966	0.1	Temperate_region_216	Temperate	No
	GRMZM2G168326	2	216059429	216060563	-	-	Temperate_region_216	Temperate	No
	GRMZM2G171068	2	216004923	216029369	-0.369022	-	Temperate_region_216	Temperate	No
	GRMZM2G172800	2	216063138	216064402	-	-	Temperate_region_216	Temperate	No
	GRMZM2G422171	2	216111198	216113414	-0.774125	0.1	Temperate_region_216	Temperate	No
	GRMZM2G422212	2	216109524	216112184	-	-	Temperate_region_216	Temperate	No
	GRMZM2G458437	2	215946478	215947417	-	-	Temperate_region_216	Temperate	No
	GRMZM2G474451	2	216042138	216044447	-	-	Temperate_region_216	Temperate	No
	GRMZM2G474462	2	216040924	216042481	-	-	Temperate_region_216	Temperate	No
	GRMZM2G474468	2	216039694	216040133	-	-	Temperate_region_216	Temperate	Yes
	GRMZM2G474525	2	216000206	216001331	-	-	Temperate_region_216	Temperate	No
	GRMZM2G003252	2	217328928	217333005	-0.932568	0.05	Temperate_region_217	Temperate	No
	GRMZM2G003331	2	217335262	217339222	-0.860677	0.1	Temperate_region_217	Temperate	No
	GRMZM2G003409	2	217342775	217345487	-0.7955	0.1	Temperate_region_217	Temperate	No
	GRMZM2G003558	2	217348828	217350753	-	-	Temperate_region_217	Temperate	No
	GRMZM2G003563	2	217355624	217358294	-0.774669	0.1	Temperate_region_217	Temperate	No
	GRMZM2G005103	2	217277591	217281777	-1.92713	0.01	Temperate_region_217	Temperate	Yes
	GRMZM2G097277	2	217649726	217656273	-0.887037	0.1	Temperate_region_218	Temperate	No
	GRMZM2G097568	2	217638329	217641025	-0.622284	-	Temperate_region_218	Temperate	No
	GRMZM2G101390	2	217687400	217692841	-0.840981	0.1	Temperate_region_218	Temperate	No
	GRMZM2G101409	2	217684825	217685795	-1.48148	0.01	Temperate_region_218	Temperate	Yes
	GRMZM2G109425	2	217631963	217637307	-0.852155	0.1	Temperate_region_218	Temperate	No
	GRMZM2G395236	2	217647801	217649833	-0.56171	-	Temperate_region_218	Temperate	No
	GRMZM2G395244	2	217644444	217647139	-0.7912	0.1	Temperate_region_218	Temperate	No
	GRMZM2G402262	2	217695075	217695623	-	-	Temperate_region_218	Temperate	No
	GRMZM2G402307	2	217658068	217661260	-0.791096	0.1	Temperate_region_218	Temperate	No
	GRMZM2G303530	2	217880659	217881322	-1.28755	0.01	Temperate_region_219	Temperate	Yes
	GRMZM5G855808	2	217878388	217880654	-1.25077	0.05	Temperate_region_219	Temperate	No
	GRMZM2G169681	2	219017513	219023443	-1.32184	0.01	Temperate_region_220	Temperate	Yes
	AC198700.2_FG004	2	220646372	220647259	-1.12769	0.05	Temperate_region_221	Temperate	No
	GRMZM2G011404	2	220514637	220525350	-1.01168	0.05	Temperate_region_221	Temperate	No
	GRMZM2G011570	2	220525736	220526830	-	-	Temperate_region_221	Temperate	No
	GRMZM2G119613	2	220593136	220593569	-	-	Temperate_region_221	Temperate	No
	GRMZM2G129264	2	220624020	220625047	-	-	Temperate_region_221	Temperate	No
	GRMZM2G129268	2	220617970	220622839	-1.41566	0.01	Temperate_region_221	Temperate	Yes
	GRMZM2G163421	2	220539596	220543690	-0.553304	-	Temperate_region_221	Temperate	No
	GRMZM2G426932	2	220625514	220625833	-	-	Temperate_region_221	Temperate	No
	GRMZM5G829529	2	220603723	220604255	-	-	Temperate_region_221	Temperate	No
	GRMZM5G843434	2	220645369	220646280	-0.705669	-	Temperate_region_221	Temperate	No
	GRMZM2G447987	2	220854710	220859399	-1.56288	0.01	Temperate_region_222	Temperate	Yes
	GRMZM2G116634	2	221738720	221744331	-1.40614	0.01	Temperate_region_223	Temperate	Yes
	GRMZM2G116701	2	221732076	221732905	-	-	Temperate_region_223	Temperate	No
	GRMZM2G401511	2	221650375	221651837	-0.799541	0.1	Temperate_region_223	Temperate	No
	GRMZM2G009188	2	222270518	222276029	-1.58045	0.01	Temperate_region_224	Temperate	Yes
	GRMZM5G885061	2	222276281	222277918	-	-	Temperate_region_224	Temperate	No
	AC199801.4_FG005	2	222657295	222669920	-	-	Temperate_region_225	Temperate	No
	GRMZM2G155849	2	222588229	222601339	-2.00471	0.01	Temperate_region_225	Temperate	Yes
	GRMZM2G319947	2	222648643	222649836	-0.868329	0.1	Temperate_region_225	Temperate	No
	GRMZM2G369445	2	222647756	222648525	-0.360787	-	Temperate_region_225	Temperate	No
	GRMZM2G166674	2	224135400	224136784	-1.49752	0.01	Temperate_region_226	Temperate	Yes
	GRMZM5G862594	2	224138778	224140145	-	-	Temperate_region_226	Temperate	No
	GRMZM2G064366	2	224831235	224839536	-0.914242	0.1	Temperate_region_227	Temperate	No
	GRMZM2G066546	2	224988216	224988793	-0.414198	-	Temperate_region_227	Temperate	No
	GRMZM2G082785	2	224995417	224996267	-0.600204	-	Temperate_region_227	Temperate	No
	GRMZM2G082799	2	224992866	224993391	-2.04377	0.01	Temperate_region_227	Temperate	Yes
	GRMZM2G089625	2	224847792	224848164	-	-	Temperate_region_227	Temperate	No
	GRMZM2G107922	2	224931792	224932515	-1.44851	0.01	Temperate_region_227	Temperate	No
	GRMZM2G107931	2	224914975	224915737	-0.226002	-	Temperate_region_227	Temperate	No
	GRMZM2G107945	2	224908574	224912937	-0.638747	-	Temperate_region_227	Temperate	No
	GRMZM2G301399	2	224851546	224852841	-	-	Temperate_region_227	Temperate	No
	GRMZM2G367348	2	224982658	224983164	-	-	Temperate_region_227	Temperate	No
	GRMZM2G408768	2	224904656	224907978	-0.611838	-	Temperate_region_227	Temperate	No
	GRMZM5G812796	2	224947849	224948433	-0.0883499	-	Temperate_region_227	Temperate	No
	GRMZM2G055594	2	225444080	225444896	-	-	Temperate_region_228	Temperate	No
	GRMZM2G055621	2	225444309	225444896	-1.13628	0.05	Temperate_region_228	Temperate	No
	GRMZM2G068011	2	225537200	225538437	-1.55452	0.01	Temperate_region_228	Temperate	Yes
	GRMZM2G355760	2	225449048	225451754	-	-	Temperate_region_228	Temperate	No
	GRMZM2G458075	2	225525987	225532287	-0.806597	0.1	Temperate_region_228	Temperate	No
	GRMZM2G457381	2	226314027	226323829	-0.668278	-	Temperate_region_229	Temperate	Yes
	GRMZM2G066394	2	226585530	226586233	-2.05871	0.01	Temperate_region_230	Temperate	Yes
	GRMZM2G134027	2	229814083	229822333	-1.31062	0.01	Temperate_region_231	Temperate	Yes
	GRMZM2G066902	2	230866079	230869236	-0.87933	0.1	Temperate_region_232	Temperate	No
	GRMZM2G066950	2	230872984	230875028	-	-	Temperate_region_232	Temperate	No
	GRMZM2G082302	2	230884102	230889242	-1.29045	0.01	Temperate_region_232	Temperate	Yes
	GRMZM2G144821	2	232485795	232490839	-	-	Temperate_region_233	Temperate	No
	GRMZM2G144843	2	232481410	232483638	-1.39025	0.01	Temperate_region_233	Temperate	Yes
	GRMZM2G144890	2	232460108	232468467	-1.04075	0.05	Temperate_region_233	Temperate	No
	GRMZM2G444560	2	232472307	232474140	-0.970091	0.05	Temperate_region_233	Temperate	No
	GRMZM2G414496	2	233104245	233127815	-1.31136	0.01	Temperate_region_234	Temperate	Yes
	AC209768.3_FG005	2	233751410	233752909	-	-	Temperate_region_235	Temperate	No
	GRMZM2G020898	2	233762066	233766022	-1.08015	0.05	Temperate_region_235	Temperate	No
	GRMZM2G021051	2	233755667	233757366	-	-	Temperate_region_235	Temperate	No
	GRMZM2G037614	2	233746497	233750655	-1.29799	0.01	Temperate_region_235	Temperate	No
	GRMZM2G037923	2	233733037	233739306	-0.763207	0.1	Temperate_region_235	Temperate	No
	GRMZM2G170896	2	233690067	233692863	-1.0818	0.05	Temperate_region_235	Temperate	No
	GRMZM2G170934	2	233672747	233676842	-1.00279	0.05	Temperate_region_235	Temperate	No
	GRMZM2G176347	2	233632142	233633151	-	-	Temperate_region_235	Temperate	No
	GRMZM2G176375	2	233627184	233628270	-1.4634	0.01	Temperate_region_235	Temperate	Yes
	GRMZM2G340130	2	233739740	233744213	-0.580499	-	Temperate_region_235	Temperate	No
	GRMZM2G469469	2	233681726	233687865	-0.513622	-	Temperate_region_235	Temperate	No
	GRMZM2G469477	2	233677789	233678741	-1.09301	0.05	Temperate_region_235	Temperate	No
	GRMZM2G703445	2	233671057	233672255	-	-	Temperate_region_235	Temperate	No
	GRMZM5G878490	2	233744332	233744988	-0.716298	-	Temperate_region_235	Temperate	No
	GRMZM2G020805	2	234795896	234802008	-1.82093	0.01	Temperate_region_236	Temperate	Yes
	GRMZM2G324423	2	234804995	234810033	-	-	Temperate_region_236	Temperate	No
	GRMZM2G324466	2	234764617	234766465	-	-	Temperate_region_236	Temperate	No
	GRMZM2G324471	2	234721885	234725108	-0.356421	-	Temperate_region_236	Temperate	No
	GRMZM5G805105	2	234725349	234727851	-1.22784	0.05	Temperate_region_236	Temperate	Yes
	GRMZM2G083572	2	236299185	236303251	-1.35258	0.01	Temperate_region_237	Temperate	Yes
	GRMZM2G103955	2	236283792	236288865	-0.980326	0.05	Temperate_region_237	Temperate	No
	GRMZM2G104032	2	236290058	236292105	-	-	Temperate_region_237	Temperate	No
	GRMZM2G379575	2	236297509	236298204	-	-	Temperate_region_237	Temperate	No
	GRMZM2G402239	2	236281298	236283291	-	-	Temperate_region_237	Temperate	No
	AC233853.1_FG002	3	3820868	3822095	-0.348486	-	Temperate_region_238	Temperate	No
	AC233853.1_FG003	3	3830545	3832095	-1.70893	0.01	Temperate_region_238	Temperate	Yes
	GRMZM2G093278	3	3835088	3839366	-0.959211	0.05	Temperate_region_238	Temperate	No
	GRMZM2G093313	3	3843589	3847158	-	-	Temperate_region_238	Temperate	No
	GRMZM2G005788	3	4062850	4065174	-1.49982	0.01	Temperate_region_239	Temperate	Yes
	GRMZM2G050915	3	4133973	4135826	-1.1626	0.05	Temperate_region_239	Temperate	No
	GRMZM2G050952	3	4137007	4137644	-0.649211	-	Temperate_region_239	Temperate	No
	GRMZM2G051043	3	4160378	4163818	-1.40309	0.01	Temperate_region_239	Temperate	No
	GRMZM2G051262	3	4189557	4195483	-1.3214	0.01	Temperate_region_239	Temperate	No
	GRMZM2G051327	3	4201963	4206169	-1.07045	0.05	Temperate_region_239	Temperate	No
	GRMZM2G352891	3	4140024	4152495	-1.06298	0.05	Temperate_region_239	Temperate	No
	GRMZM2G352926	3	4188299	4189378	-	-	Temperate_region_239	Temperate	No
	AC203831.3_FG002	3	5328987	5333008	-	-	Temperate_region_240	Temperate	No
	GRMZM2G018212	3	5325662	5326138	-	-	Temperate_region_240	Temperate	No
	GRMZM2G018217	3	5317863	5322142	-1.04722	0.05	Temperate_region_240	Temperate	No
	GRMZM2G056186	3	5287311	5287550	-	-	Temperate_region_240	Temperate	No
	GRMZM2G133314	3	5437230	5447745	-0.770679	0.1	Temperate_region_240	Temperate	No
	GRMZM2G313867	3	5334490	5336457	-1.29709	0.01	Temperate_region_240	Temperate	Yes
	GRMZM2G435338	3	5428030	5436879	-1.13674	0.05	Temperate_region_240	Temperate	No
	GRMZM5G852801	3	5296226	5297290	-1.27167	0.05	Temperate_region_240	Temperate	No
	AC209718.1_FG009	3	5565724	5567649	-0.492406	-	Temperate_region_241	Temperate	No
	GRMZM2G050845	3	5673074	5675881	-1.01044	0.05	Temperate_region_241	Temperate	No
	GRMZM2G050890	3	5668350	5672075	-0.954951	0.05	Temperate_region_241	Temperate	No
	GRMZM2G143165	3	5595065	5596815	-0.662818	-	Temperate_region_241	Temperate	No
	GRMZM2G143235	3	5580132	5586653	-1.47756	0.01	Temperate_region_241	Temperate	No
	GRMZM2G143246	3	5571644	5577275	-1.65054	0.01	Temperate_region_241	Temperate	Yes
	GRMZM2G445057	3	5567774	5571576	-0.932261	0.05	Temperate_region_241	Temperate	No
	GRMZM2G068322	3	5791163	5793052	-1.31176	0.01	Temperate_region_242	Temperate	No
	GRMZM2G068352	3	5786252	5789252	-1.39023	0.01	Temperate_region_242	Temperate	Yes
	GRMZM2G077981	3	6289890	6293343	-1.62548	0.01	Temperate_region_243	Temperate	Yes
	GRMZM2G078058	3	6293432	6295376	-	-	Temperate_region_243	Temperate	No
	GRMZM2G121452	3	6303448	6311791	-0.851303	0.1	Temperate_region_243	Temperate	No
	GRMZM2G378490	3	6299506	6300810	-	-	Temperate_region_243	Temperate	No
	AC194895.3_FG004	3	6968789	6969017	-	-	Temperate_region_244	Temperate	No
	GRMZM2G138358	3	6962167	6966272	-	-	Temperate_region_244	Temperate	No
	GRMZM2G166603	3	6911394	6921816	-0.497512	-	Temperate_region_244	Temperate	No
	GRMZM2G166646	3	6926705	6931400	-1.43839	0.01	Temperate_region_244	Temperate	No
	GRMZM2G166721	3	6938390	6944754	-1.44418	0.01	Temperate_region_244	Temperate	No
	GRMZM2G371176	3	6972168	6974074	-0.0187345	-	Temperate_region_244	Temperate	Yes
	GRMZM2G104081	3	7078308	7082094	-1.25769	0.05	Temperate_region_245	Temperate	No
	GRMZM2G104176	3	7117449	7120087	-	-	Temperate_region_245	Temperate	No
	GRMZM2G141665	3	7135503	7137164	-1.00012	0.05	Temperate_region_245	Temperate	No
	GRMZM2G141723	3	7129058	7135449	-1.34131	0.01	Temperate_region_245	Temperate	Yes
	GRMZM2G015509	3	8304153	8306580	-	-	Temperate_region_246	Temperate	No
	GRMZM2G108898	3	8264311	8268557	-0.560252	-	Temperate_region_246	Temperate	No
	GRMZM2G314898	3	8299415	8303114	-1.30562	0.01	Temperate_region_246	Temperate	Yes
	GRMZM2G314927	3	8312170	8312989	-	-	Temperate_region_246	Temperate	No
	GRMZM2G576002	3	8271085	8273954	-1.16104	0.05	Temperate_region_246	Temperate	No
	GRMZM5G898269	3	8274461	8275802	-1.02652	0.05	Temperate_region_246	Temperate	No
	GRMZM2G021243	3	13276765	13280506	-1.00229	0.05	Temperate_region_247	Temperate	Yes
	GRMZM2G021410	3	13270593	13275130	-	-	Temperate_region_247	Temperate	No
	GRMZM2G061758	3	25122742	25124382	-0.419541	-	Temperate_region_248	Temperate	No
	GRMZM2G062245	3	25128301	25131442	-	-	Temperate_region_248	Temperate	No
	GRMZM2G563482	3	25133830	25134260	-1.3797	0.01	Temperate_region_248	Temperate	Yes
	GRMZM2G163956	3	31475942	31477436	-0.764612	0.1	Temperate_region_249	Temperate	No
	GRMZM2G163975	3	31453104	31458374	-	-	Temperate_region_249	Temperate	No
	GRMZM2G163996	3	31448499	31453195	-1.63252	0.01	Temperate_region_249	Temperate	Yes
	GRMZM2G171400	3	31388530	31393174	-0.828323	0.1	Temperate_region_249	Temperate	No
	GRMZM2G069827	3	32231159	32240210	-0.840584	0.1	Temperate_region_250	Temperate	No
	GRMZM2G070167	3	32240421	32241630	-1.28599	0.01	Temperate_region_250	Temperate	Yes
	GRMZM2G070264	3	32245135	32250561	-0.992963	0.05	Temperate_region_250	Temperate	No
	GRMZM2G081521	3	32401258	32403906	-1.08173	0.05	Temperate_region_251	Temperate	No
	GRMZM2G081719	3	32409742	32411910	-1.6506	0.01	Temperate_region_251	Temperate	Yes
	EF517601.1_FG014	3	34663186	34668241	-	-	Temperate_region_252	Temperate	No
	EF517601.1_FG015	3	34669570	34674292	-0.473579	-	Temperate_region_252	Temperate	No
	EF517601.1_FG016	3	34680724	34681110	-0.802473	0.1	Temperate_region_252	Temperate	Yes
	GRMZM2G151653	3	57655041	57659479	-1.7172	0.01	Temperate_region_253	Temperate	Yes
	GRMZM5G811948	3	57663069	57669092	-	-	Temperate_region_253	Temperate	No
	GRMZM2G074517	3	60570973	60574569	-1.17217	0.05	Temperate_region_254	Temperate	No
	GRMZM2G117030	3	60529468	60533133	-1.50195	0.01	Temperate_region_254	Temperate	Yes
	GRMZM2G084694	3	60778016	60781883	-1.56888	0.01	Temperate_region_255	Temperate	Yes
	GRMZM2G116646	3	89426889	89433180	-1.50265	0.01	Temperate_region_256	Temperate	Yes
	GRMZM2G105368	3	89931969	89935733	-1.41519	0.01	Temperate_region_257	Temperate	Yes
	GRMZM2G138268	3	117766041	117770646	-1.57304	0.01	Temperate_region_258	Temperate	Yes
	GRMZM2G002993	3	122512724	122514709	-1.50725	0.01	Temperate_region_259	Temperate	Yes
	GRMZM2G122443	3	128904471	128907641	-1.45718	0.01	Temperate_region_260	Temperate	Yes
	GRMZM2G122481	3	128910937	128915069	-0.365612	-	Temperate_region_260	Temperate	No
	AC208930.3_FG007	3	129214698	129217288	-	-	Temperate_region_261	Temperate	No
	GRMZM2G106906	3	129162144	129167437	-1.30116	0.01	Temperate_region_261	Temperate	No
	GRMZM2G122999	3	129222239	129228998	-1.65245	0.01	Temperate_region_261	Temperate	Yes
	GRMZM2G169481	3	129304330	129308974	-0.75328	0.1	Temperate_region_261	Temperate	No
	GRMZM2G169562	3	129296728	129301658	-	-	Temperate_region_261	Temperate	No
	GRMZM2G169569	3	129287723	129289362	-	-	Temperate_region_261	Temperate	No
	GRMZM2G421565	3	129217405	129220707	-	-	Temperate_region_261	Temperate	No
	GRMZM5G841315	3	129288172	129289359	-	-	Temperate_region_261	Temperate	No
	GRMZM2G475899	3	132267867	132269513	-1.29902	0.01	Temperate_region_262	Temperate	Yes
	GRMZM2G087413	3	138623892	138624577	-1.43841	0.01	Temperate_region_263	Temperate	Yes
	GRMZM2G087513	3	138626549	138644291	-0.988073	0.05	Temperate_region_263	Temperate	No
	GRMZM2G087582	3	138636995	138639524	-	-	Temperate_region_263	Temperate	No
	GRMZM2G087590	3	138643946	138645400	-0.84301	0.1	Temperate_region_263	Temperate	No
	GRMZM2G010925	3	140765552	140767032	-	-	Temperate_region_264	Temperate	No
	GRMZM2G089638	3	140831478	140833502	-4.48402	0.01	Temperate_region_264	Temperate	Yes
	GRMZM2G096070	3	140725960	140732387	-0.950307	0.05	Temperate_region_264	Temperate	No
	GRMZM2G163476	3	140843039	140846653	-0.95665	0.05	Temperate_region_264	Temperate	No
	GRMZM2G488028	3	140739883	140740562	-	-	Temperate_region_264	Temperate	No
	GRMZM2G535911	3	140838144	140841488	-	-	Temperate_region_264	Temperate	No
	GRMZM2G121123	3	156429301	156434135	-1.47987	0.01	Temperate_region_265	Temperate	Yes
	GRMZM2G081519	3	173468915	173471177	-1.76712	0.01	Temperate_region_266	Temperate	Yes
	GRMZM2G081652	3	173472565	173475730	-0.557083	-	Temperate_region_266	Temperate	No
	GRMZM2G160838	3	173520271	173521619	-0.916119	0.1	Temperate_region_266	Temperate	No
	AC199067.2_FG004	3	176451543	176452178	-1.29379	0.01	Temperate_region_267	Temperate	Yes
	GRMZM2G127117	3	176562862	176565444	-1.26689	0.05	Temperate_region_267	Temperate	No
	GRMZM2G127180	3	176553129	176554110	-1.08825	0.05	Temperate_region_267	Temperate	No
	GRMZM2G141647	3	176529887	176533963	-1.02361	0.05	Temperate_region_267	Temperate	No
	GRMZM2G426108	3	176556622	176558592	-	-	Temperate_region_267	Temperate	No
	GRMZM5G831584	3	176523475	176526731	-0.721383	-	Temperate_region_267	Temperate	No
	GRMZM5G832473	3	176510723	176512231	-	-	Temperate_region_267	Temperate	No
	GRMZM5G837822	3	176570295	176571270	-0.75193	0.1	Temperate_region_267	Temperate	No
	GRMZM5G839592	3	176447125	176451192	-1.10603	0.05	Temperate_region_267	Temperate	No
	GRMZM5G893603	3	176528114	176529876	-	-	Temperate_region_267	Temperate	No
	AC199554.2_FG003	3	177450126	177450299	-	-	Temperate_region_268	Temperate	No
	GRMZM2G053801	3	177438993	177443495	-	-	Temperate_region_268	Temperate	No
	GRMZM2G053869	3	177445436	177447923	-0.998685	0.05	Temperate_region_268	Temperate	No
	GRMZM2G138888	3	177535181	177544703	-1.3848	0.01	Temperate_region_268	Temperate	Yes
	GRMZM2G154958	3	177491977	177497333	-0.733574	-	Temperate_region_268	Temperate	No
	GRMZM2G083195	3	178181704	178185282	-1.63522	0.01	Temperate_region_269	Temperate	Yes
	GRMZM2G125522	3	178553778	178555626	-2.51964	0.01	Temperate_region_270	Temperate	Yes
	GRMZM2G426181	3	178541916	178553113	-	-	Temperate_region_270	Temperate	No
	GRMZM2G701994	3	178562370	178563314	-	-	Temperate_region_270	Temperate	No
	GRMZM2G026649	3	179061697	179066321	-0.962799	0.05	Temperate_region_271	Temperate	No
	GRMZM2G148115	3	179056578	179060731	-1.34178	0.01	Temperate_region_271	Temperate	Yes
	GRMZM2G400390	3	179122113	179125804	-	-	Temperate_region_271	Temperate	No
	GRMZM2G466780	3	179068822	179073799	-0.950655	0.05	Temperate_region_271	Temperate	No
	GRMZM5G842071	3	179116066	179119885	-1.24789	0.05	Temperate_region_271	Temperate	No
	AC209784.3_FG007	3	181108343	181111529	-1.51909	0.01	Temperate_region_272	Temperate	Yes
	GRMZM2G078501	3	181116303	181124850	-0.973389	0.05	Temperate_region_272	Temperate	No
	GRMZM2G161670	3	181216971	181218023	-0.76214	0.1	Temperate_region_272	Temperate	No
	GRMZM2G429982	3	181276458	181277675	-0.97922	0.05	Temperate_region_272	Temperate	No
	GRMZM2G527472	3	181173355	181173896	-	-	Temperate_region_272	Temperate	No
	GRMZM5G829663	3	181131285	181131901	-	-	Temperate_region_272	Temperate	No
	AC208346.3_FG004	3	183576733	183578676	-0.679278	-	Temperate_region_273	Temperate	No
	GRMZM2G045249	3	183485033	183490390	-1.09861	0.05	Temperate_region_273	Temperate	No
	GRMZM2G132169	3	183644921	183647436	-0.786706	0.1	Temperate_region_273	Temperate	No
	GRMZM2G141350	3	183553178	183555430	-	-	Temperate_region_273	Temperate	No
	GRMZM2G141382	3	183556976	183560404	-1.07187	0.05	Temperate_region_273	Temperate	No
	GRMZM2G141392	3	183573031	183574810	-	-	Temperate_region_273	Temperate	No
	GRMZM2G432662	3	183638286	183639680	-1.6166	0.01	Temperate_region_273	Temperate	Yes
	GRMZM2G432671	3	183633434	183634975	-	-	Temperate_region_273	Temperate	No
	GRMZM2G004858	3	187482912	187486948	-1.13895	0.05	Temperate_region_274	Temperate	No
	GRMZM2G042364	3	187609671	187611938	-	-	Temperate_region_274	Temperate	No
	GRMZM2G042492	3	187602497	187604635	-1.18182	0.05	Temperate_region_274	Temperate	No
	GRMZM2G071705	3	187432419	187435419	-0.929207	0.05	Temperate_region_274	Temperate	No
	GRMZM2G071739	3	187437516	187440616	-0.799198	0.1	Temperate_region_274	Temperate	No
	GRMZM2G071790	3	187441065	187445356	-0.603469	-	Temperate_region_274	Temperate	No
	GRMZM2G072853	3	187451095	187471591	-0.480712	-	Temperate_region_274	Temperate	No
	GRMZM2G073003	3	187473880	187477247	-0.944831	0.05	Temperate_region_274	Temperate	No
	GRMZM2G073376	3	187477702	187481098	-0.955331	0.05	Temperate_region_274	Temperate	No
	GRMZM2G101617	3	187532722	187534294	-	-	Temperate_region_274	Temperate	No
	GRMZM2G402092	3	187533213	187535807	-1.36937	0.01	Temperate_region_274	Temperate	Yes
	GRMZM2G130558	3	187743514	187746272	-1.9317	0.01	Temperate_region_275	Temperate	Yes
	GRMZM2G137942	3	187722520	187728289	-	-	Temperate_region_275	Temperate	No
	GRMZM2G138074	3	187710605	187713565	-1.01391	0.05	Temperate_region_275	Temperate	No
	GRMZM2G438551	3	187713907	187720118	-0.621509	-	Temperate_region_275	Temperate	No
	GRMZM2G022934	3	189820599	189830402	-0.2472	-	Temperate_region_276	Temperate	No
	GRMZM2G085005	3	189653035	189655032	-0.810312	0.1	Temperate_region_276	Temperate	No
	GRMZM2G085392	3	189697839	189699704	-0.319942	-	Temperate_region_276	Temperate	No
	GRMZM2G173647	3	189774217	189777798	-1.46841	0.01	Temperate_region_276	Temperate	Yes
	GRMZM2G173654	3	189779597	189780381	-0.714524	-	Temperate_region_276	Temperate	No
	GRMZM2G173658	3	189815554	189816192	-	-	Temperate_region_276	Temperate	No
	GRMZM2G321839	3	189851386	189853080	-0.546746	-	Temperate_region_276	Temperate	No
	GRMZM2G386261	3	189688258	189690692	-0.860583	0.1	Temperate_region_276	Temperate	No
	GRMZM2G386276	3	189691026	189696088	-0.493667	-	Temperate_region_276	Temperate	No
	GRMZM2G702078	3	189810934	189811573	-	-	Temperate_region_276	Temperate	No
	GRMZM2G047262	3	192019789	192022335	-	-	Temperate_region_277	Temperate	No
	GRMZM2G177259	3	191927986	191932327	-1.28542	0.01	Temperate_region_277	Temperate	No
	GRMZM5G851026	3	191907337	191927159	-0.280058	-	Temperate_region_277	Temperate	No
	GRMZM5G877838	3	191993936	191997221	-1.46618	0.01	Temperate_region_277	Temperate	No
	GRMZM5G888860	3	192017604	192018957	-1.56081	0.01	Temperate_region_277	Temperate	Yes
	GRMZM2G127431	3	198039992	198041529	-0.96189	0.05	Temperate_region_278	Temperate	No
	GRMZM2G167283	3	198139669	198147711	-1.28213	0.01	Temperate_region_278	Temperate	Yes
	GRMZM2G429274	3	198046117	198050236	-	-	Temperate_region_278	Temperate	No
	GRMZM2G005082	3	199622172	199641167	-1.33118	0.01	Temperate_region_279	Temperate	No
	GRMZM2G051151	3	199650095	199651105	-1.2369	0.05	Temperate_region_279	Temperate	No
	GRMZM2G051288	3	199661246	199664915	-1.39634	0.01	Temperate_region_279	Temperate	Yes
	GRMZM2G140455	3	199620448	199621531	-0.169871	-	Temperate_region_279	Temperate	No
	GRMZM2G702135	3	199666030	199666674	-	-	Temperate_region_279	Temperate	No
	GRMZM5G836674	3	199651064	199660284	-1.18244	0.05	Temperate_region_279	Temperate	No
	GRMZM5G887890	3	199614371	199619929	-	-	Temperate_region_279	Temperate	No
	GRMZM2G425249	3	202796044	202800169	-1.58753	0.01	Temperate_region_280	Temperate	Yes
	GRMZM2G100597	3	204808106	204814460	-1.80876	0.01	Temperate_region_281	Temperate	Yes
	GRMZM2G050570	3	206531676	206533642	-1.41821	0.01	Temperate_region_282	Temperate	No
	GRMZM2G050596	3	206518863	206530467	-1.59315	0.01	Temperate_region_282	Temperate	Yes
	GRMZM2G054470	3	208059973	208066107	-0.434121	-	Temperate_region_283	Temperate	No
	GRMZM2G054663	3	208055288	208058592	-0.711749	-	Temperate_region_283	Temperate	No
	GRMZM2G054715	3	208043437	208054171	-1.35455	0.01	Temperate_region_283	Temperate	Yes
	GRMZM2G178227	3	208089641	208115403	-0.783875	0.1	Temperate_region_283	Temperate	No
	GRMZM2G355062	3	208033308	208034032	-0.742407	-	Temperate_region_283	Temperate	No
	GRMZM2G160971	3	212501262	212503692	-1.60155	0.01	Temperate_region_284	Temperate	Yes
	GRMZM2G026930	3	216304734	216306568	-0.818809	0.1	Temperate_region_285	Temperate	No
	GRMZM2G114048	3	216318673	216321946	-0.517129	-	Temperate_region_285	Temperate	No
	GRMZM2G150280	3	216254751	216256418	-	-	Temperate_region_285	Temperate	No
	GRMZM2G160032	3	216345171	216353704	-0.870316	0.1	Temperate_region_285	Temperate	No
	GRMZM2G177384	3	216256700	216258478	-1.49582	0.01	Temperate_region_285	Temperate	Yes
	GRMZM2G316635	3	216267758	216276132	-1.45151	0.01	Temperate_region_285	Temperate	No
	GRMZM2G014395	3	217095964	217098919	-1.27926	0.01	Temperate_region_286	Temperate	Yes
	GRMZM2G319955	3	217088815	217092812	-0.706159	-	Temperate_region_286	Temperate	No
	AC155377.1_FG001	3	220883061	220902116	-1.54716	0.01	Temperate_region_287	Temperate	Yes
	GRMZM2G134628	3	220844236	220850001	-0.630308	-	Temperate_region_287	Temperate	No
	GRMZM2G430266	3	220854440	220857597	-1.32916	0.01	Temperate_region_287	Temperate	No
	AC217499.3_FG001	3	221153215	221157929	-0.906912	0.1	Temperate_region_288	Temperate	No
	AC217499.3_FG002	3	221158848	221159267	-	-	Temperate_region_288	Temperate	No
	AC217499.3_FG003	3	221180048	221183705	-	-	Temperate_region_288	Temperate	No
	GRMZM2G051764	3	221273481	221276486	-0.910599	0.1	Temperate_region_288	Temperate	No
	GRMZM2G052088	3	221284397	221288490	-1.44512	0.01	Temperate_region_288	Temperate	Yes
	GRMZM2G108090	3	221301539	221302068	-	-	Temperate_region_288	Temperate	No
	GRMZM2G108118	3	221304263	221305623	-	-	Temperate_region_288	Temperate	No
	GRMZM2G108144	3	221306422	221308948	-1.08701	0.05	Temperate_region_288	Temperate	No
	GRMZM2G142913	3	221217396	221222252	-1.11039	0.05	Temperate_region_288	Temperate	No
	GRMZM2G149321	3	221235623	221241542	-1.29616	0.01	Temperate_region_288	Temperate	No
	GRMZM2G354384	3	221277867	221278550	-	-	Temperate_region_288	Temperate	No
	GRMZM2G404864	3	221298116	221299770	-	-	Temperate_region_288	Temperate	No
	GRMZM2G443202	3	221209825	221216040	-0.921294	0.05	Temperate_region_288	Temperate	No
	GRMZM5G806347	3	221229813	221233549	-0.855712	0.1	Temperate_region_288	Temperate	No
	GRMZM2G022383	3	224008675	224022464	-0.605748	-	Temperate_region_289	Temperate	No
	GRMZM2G022642	3	223994793	224004237	-1.07483	0.05	Temperate_region_289	Temperate	No
	GRMZM2G023786	3	223960721	223962380	-1.01167	0.05	Temperate_region_289	Temperate	No
	GRMZM2G318526	3	223987758	223988286	-	-	Temperate_region_289	Temperate	No
	GRMZM2G318530	3	223986448	223987139	-	-	Temperate_region_289	Temperate	No
	GRMZM5G812270	3	223990067	223993978	-1.58968	0.01	Temperate_region_289	Temperate	Yes
	GRMZM2G073805	4	832522	834779	-	-	Temperate_region_290	Temperate	No
	GRMZM2G073823	4	829955	831938	-	-	Temperate_region_290	Temperate	No
	GRMZM5G819212	4	824380	826918	-1.40417	0.01	Temperate_region_290	Temperate	Yes
	GRMZM5G895672	4	827079	829016	-	-	Temperate_region_290	Temperate	No
	AC188003.3_FG012	4	1078563	1079020	-0.764482	0.1	Temperate_region_291	Temperate	No
	AC204621.4_FG006	4	1269993	1270970	-	-	Temperate_region_291	Temperate	No
	GRMZM2G008369	4	1092221	1094437	-0.760341	0.1	Temperate_region_291	Temperate	No
	GRMZM2G048136	4	1264376	1265569	-	-	Temperate_region_291	Temperate	No
	GRMZM2G082544	4	1149257	1150880	-1.54845	0.01	Temperate_region_291	Temperate	Yes
	GRMZM2G164225	4	1074859	1075173	-	-	Temperate_region_291	Temperate	No
	GRMZM2G164229	4	1075603	1077563	-0.724755	-	Temperate_region_291	Temperate	No
	GRMZM2G176437	4	1222366	1225490	-0.993474	0.05	Temperate_region_291	Temperate	No
	GRMZM2G308369	4	1078680	1091089	-0.768068	0.1	Temperate_region_291	Temperate	No
	GRMZM2G308860	4	1251953	1256370	-1.18004	0.05	Temperate_region_291	Temperate	No
	GRMZM2G349791	4	1294606	1296012	-0.999514	0.05	Temperate_region_291	Temperate	No
	GRMZM2G415161	4	1079773	1080492	-	-	Temperate_region_291	Temperate	No
	GRMZM2G475505	4	1220552	1221743	-	-	Temperate_region_291	Temperate	No
	GRMZM2G475521	4	1219751	1220490	-	-	Temperate_region_291	Temperate	No
	GRMZM2G534826	4	1189186	1189722	-	-	Temperate_region_291	Temperate	No
	GRMZM5G843972	4	1258805	1260587	-0.704568	-	Temperate_region_291	Temperate	No
	GRMZM2G107082	4	1482217	1485577	-1.03437	0.05	Temperate_region_292	Temperate	No
	GRMZM2G107239	4	1487016	1490811	-0.992963	0.05	Temperate_region_292	Temperate	No
	GRMZM2G107286	4	1494566	1495635	-0.402013	-	Temperate_region_292	Temperate	No
	GRMZM2G107302	4	1508758	1509325	-1.16707	0.05	Temperate_region_292	Temperate	No
	GRMZM5G854334	4	1493195	1494283	-1.06064	0.05	Temperate_region_292	Temperate	Yes
	GRMZM2G057450	4	2112375	2118463	-1.3819	0.01	Temperate_region_293	Temperate	Yes
	GRMZM2G131409	4	2056317	2057251	-1.11059	0.05	Temperate_region_293	Temperate	No
	GRMZM2G131442	4	2044016	2047386	-0.345227	-	Temperate_region_293	Temperate	No
	GRMZM2G178046	4	2071035	2072767	-	-	Temperate_region_293	Temperate	No
	GRMZM2G416808	4	2060755	2061644	-	-	Temperate_region_293	Temperate	No
	GRMZM2G431856	4	2050240	2051608	-0.33252	-	Temperate_region_293	Temperate	No
	GRMZM2G478238	4	2076754	2085572	-	-	Temperate_region_293	Temperate	No
	GRMZM2G106336	4	2649672	2651390	-	-	Temperate_region_294	Temperate	No
	GRMZM2G106356	4	2652327	2654516	-0.694914	-	Temperate_region_294	Temperate	No
	GRMZM2G106377	4	2659430	2661636	-1.53314	0.01	Temperate_region_294	Temperate	No
	GRMZM2G106389	4	2663174	2675692	-1.86074	0.01	Temperate_region_294	Temperate	Yes
	GRMZM2G106420	4	2676237	2678577	-0.668129	-	Temperate_region_294	Temperate	No
	GRMZM2G106429	4	2680517	2683250	-1.27135	0.05	Temperate_region_294	Temperate	No
	GRMZM2G106443	4	2692764	2694652	-0.90553	0.1	Temperate_region_294	Temperate	No
	GRMZM2G063756	4	3108397	3110973	-0.845913	0.1	Temperate_region_295	Temperate	No
	GRMZM2G085054	4	3210119	3212030	-1.71086	0.01	Temperate_region_295	Temperate	Yes
	GRMZM2G167549	4	2998634	3001404	-0.831247	0.1	Temperate_region_295	Temperate	No
	GRMZM2G172491	4	3046687	3049508	-1.69119	0.01	Temperate_region_295	Temperate	No
	GRMZM2G469483	4	2993951	2994635	-	-	Temperate_region_295	Temperate	No
	GRMZM5G830888	4	2993951	2994635	-	-	Temperate_region_295	Temperate	No
	GRMZM2G044104	4	5149611	5150695	-1.52719	0.01	Temperate_region_296	Temperate	No
	GRMZM2G044152	4	5153163	5154479	-1.35131	0.01	Temperate_region_296	Temperate	No
	GRMZM2G044625	4	5117703	5118736	-0.786569	0.1	Temperate_region_296	Temperate	No
	GRMZM2G045387	4	5122891	5123921	-1.48914	0.01	Temperate_region_296	Temperate	No
	GRMZM2G088273	4	5075029	5076097	-1.45419	0.01	Temperate_region_296	Temperate	No
	GRMZM2G088365	4	5078343	5079419	-1.24401	0.05	Temperate_region_296	Temperate	No
	GRMZM2G088441	4	5089369	5090254	-0.89911	0.1	Temperate_region_296	Temperate	No
	GRMZM2G160739	4	5167197	5172399	-0.619382	-	Temperate_region_296	Temperate	No
	GRMZM2G346895	4	5136534	5137340	-1.36009	0.01	Temperate_region_296	Temperate	No
	GRMZM2G346897	4	5140555	5141628	-1.6587	0.01	Temperate_region_296	Temperate	Yes
	GRMZM2G388461	4	5093411	5094367	-0.669346	-	Temperate_region_296	Temperate	No
	GRMZM2G154169	4	5375612	5380694	-0.758177	0.1	Temperate_region_297	Temperate	No
	GRMZM2G154366	4	5383695	5391010	-0.539822	-	Temperate_region_297	Temperate	No
	GRMZM2G154394	4	5392942	5396361	-0.64697	-	Temperate_region_297	Temperate	No
	GRMZM2G453672	4	5367208	5370519	-	-	Temperate_region_297	Temperate	No
	GRMZM2G453684	4	5379277	5383018	-1.42864	0.01	Temperate_region_297	Temperate	Yes
	AC218998.2_FG003	4	6107655	6110537	-1.30547	0.01	Temperate_region_298	Temperate	Yes
	GRMZM2G702332	4	6093866	6094835	-	-	Temperate_region_298	Temperate	No
	GRMZM5G867798	4	6098658	6105466	-1.25427	0.05	Temperate_region_298	Temperate	No
	GRMZM2G054651	4	6550391	6554549	-0.716869	-	Temperate_region_299	Temperate	No
	GRMZM2G092101	4	6531476	6535120	-1.03115	0.05	Temperate_region_299	Temperate	No
	GRMZM2G099353	4	6454363	6457686	-1.02623	0.05	Temperate_region_299	Temperate	No
	GRMZM2G099408	4	6438177	6439050	-	-	Temperate_region_299	Temperate	No
	GRMZM2G099583	4	6408783	6414712	-0.68711	-	Temperate_region_299	Temperate	No
	GRMZM2G099666	4	6403797	6408876	-1.09815	0.05	Temperate_region_299	Temperate	No
	GRMZM2G129994	4	6563082	6567312	-	-	Temperate_region_299	Temperate	No
	GRMZM2G133675	4	6596882	6601837	-0.789185	0.1	Temperate_region_299	Temperate	No
	GRMZM2G133756	4	6602522	6610573	-0.611355	-	Temperate_region_299	Temperate	No
	GRMZM2G133781	4	6624888	6626733	-0.00484449	-	Temperate_region_299	Temperate	No
	GRMZM2G334631	4	6685884	6686446	-1.37027	0.01	Temperate_region_299	Temperate	Yes
	GRMZM2G399677	4	6415272	6423155	-0.717471	-	Temperate_region_299	Temperate	No
	GRMZM2G017804	4	11823842	11828550	-1.97758	0.01	Temperate_region_300	Temperate	Yes
	GRMZM2G356545	4	15041123	15044835	-1.5164	0.01	Temperate_region_301	Temperate	Yes
	GRMZM2G007012	4	22937712	22939572	-1.50108	0.01	Temperate_region_302	Temperate	Yes
	GRMZM2G702367	4	22946545	22947744	-	-	Temperate_region_302	Temperate	No
	GRMZM2G111228	4	26614385	26652644	-0.719657	-	Temperate_region_303	Temperate	No
	GRMZM2G111261	4	26652767	26655098	-	-	Temperate_region_303	Temperate	No
	GRMZM2G111300	4	26655455	26658141	-1.01727	0.05	Temperate_region_303	Temperate	No
	GRMZM2G142825	4	26610035	26613946	-0.481174	-	Temperate_region_303	Temperate	No
	GRMZM2G377369	4	26683848	26688827	-1.32284	0.01	Temperate_region_303	Temperate	No
	GRMZM2G450935	4	26697620	26700474	-	-	Temperate_region_303	Temperate	No
	GRMZM2G450939	4	26691310	26695217	-	-	Temperate_region_303	Temperate	Yes
	GRMZM5G801019	4	32054767	32060180	-1.5946	0.01	Temperate_region_304	Temperate	Yes
	GRMZM2G095631	4	46165557	46169422	-1.36576	0.01	Temperate_region_305	Temperate	Yes
	GRMZM2G359102	4	47535162	47537677	-0.860186	0.1	Temperate_region_306	Temperate	Yes
	GRMZM2G134708	4	53078446	53083109	-1.49655	0.01	Temperate_region_307	Temperate	Yes
	GRMZM2G090241	4	53185415	53193846	-1.48494	0.01	Temperate_region_308	Temperate	Yes
	GRMZM2G126264	4	67102822	67103553	-	-	Temperate_region_309	Temperate	No
	GRMZM2G177284	4	67151195	67151706	-	-	Temperate_region_309	Temperate	No
	GRMZM2G300258	4	67070776	67072213	-1.4818	0.01	Temperate_region_309	Temperate	Yes
	GRMZM2G352132	4	67019990	67026455	-0.719929	-	Temperate_region_309	Temperate	No
	GRMZM2G417402	4	67143217	67145340	-0.900965	0.1	Temperate_region_309	Temperate	No
	GRMZM2G426888	4	67096336	67098434	-0.787858	0.1	Temperate_region_309	Temperate	No
	GRMZM2G081583	4	67797673	67802445	-1.55861	0.01	Temperate_region_310	Temperate	Yes
	GRMZM2G303728	4	74919780	74922214	-1.34494	0.01	Temperate_region_311	Temperate	Yes
	GRMZM2G178169	4	83027751	83034046	-1.34722	0.01	Temperate_region_312	Temperate	Yes
	GRMZM2G385186	4	82984964	82986042	-0.887432	0.1	Temperate_region_312	Temperate	No
	GRMZM2G398326	4	82977059	82978136	-	-	Temperate_region_312	Temperate	No
	AC207328.3_FG003	4	127209793	127210332	-	-	Temperate_region_313	Temperate	No
	GRMZM2G170868	4	127199905	127204684	-1.43046	0.01	Temperate_region_313	Temperate	Yes
	GRMZM2G586443	4	127207576	127208220	-	-	Temperate_region_313	Temperate	No
	GRMZM2G138624	4	133923290	133925994	-0.662184	-	Temperate_region_314	Temperate	No
	GRMZM2G138632	4	133926199	133929714	-1.46145	0.01	Temperate_region_314	Temperate	Yes
	GRMZM2G374313	4	134994992	134998245	-0.918603	0.05	Temperate_region_315	Temperate	No
	GRMZM2G480712	4	134918212	134919823	-0.313974	-	Temperate_region_315	Temperate	Yes
	GRMZM2G081406	4	143802561	143805351	-1.0238	0.05	Temperate_region_316	Temperate	Yes
	GRMZM2G074436	4	144024922	144044479	-1.53774	0.01	Temperate_region_317	Temperate	Yes
	GRMZM2G165778	4	144130969	144138107	-0.932106	0.05	Temperate_region_317	Temperate	No
	GRMZM2G466769	4	144120091	144130369	-	-	Temperate_region_317	Temperate	No
	GRMZM2G063203	4	149896374	149900088	-1.6456	0.01	Temperate_region_318	Temperate	Yes
	GRMZM2G098800	4	153196404	153199541	-1.35006	0.01	Temperate_region_319	Temperate	Yes
	GRMZM2G084791	4	154848429	154853532	-0.801787	0.1	Temperate_region_320	Temperate	No
	GRMZM2G138407	4	154796569	154799473	-2.25018	0.01	Temperate_region_320	Temperate	Yes
	GRMZM2G112190	4	157989685	157990403	-	-	Temperate_region_321	Temperate	No
	GRMZM2G112198	4	157968536	157984598	-1.54422	0.01	Temperate_region_321	Temperate	Yes
	GRMZM2G110483	4	160263671	160269260	-1.68819	0.01	Temperate_region_322	Temperate	Yes
	GRMZM2G015875	4	161070624	161077204	-1.03079	0.05	Temperate_region_323	Temperate	No
	GRMZM2G045226	4	160956638	160959568	-0.573787	-	Temperate_region_323	Temperate	No
	GRMZM2G106137	4	161147995	161156135	-2.26251	0.01	Temperate_region_323	Temperate	Yes
	GRMZM2G156054	4	161026764	161027273	-1.08037	0.05	Temperate_region_323	Temperate	No
	GRMZM2G156068	4	161027635	161031592	-1.22158	0.05	Temperate_region_323	Temperate	No
	GRMZM2G156301	4	161035310	161036205	-	-	Temperate_region_323	Temperate	No
	GRMZM2G156307	4	161041695	161043130	-1.39652	0.01	Temperate_region_323	Temperate	No
	GRMZM2G156320	4	161049394	161067009	-1.15981	0.05	Temperate_region_323	Temperate	No
	GRMZM2G342515	4	160954463	160955623	-1.52826	0.01	Temperate_region_323	Temperate	No
	GRMZM2G349380	4	161079146	161083824	-	-	Temperate_region_323	Temperate	No
	GRMZM2G576497	4	161037353	161038557	-	-	Temperate_region_323	Temperate	No
	GRMZM2G061303	4	162342026	162344517	-1.26987	0.05	Temperate_region_324	Temperate	No
	GRMZM2G064701	4	162256197	162265080	-1.22356	0.05	Temperate_region_324	Temperate	No
	GRMZM2G064960	4	162265417	162267773	-1.38877	0.01	Temperate_region_324	Temperate	Yes
	GRMZM2G065030	4	162271173	162273744	-	-	Temperate_region_324	Temperate	No
	GRMZM2G065044	4	162274323	162292042	-0.930536	0.05	Temperate_region_324	Temperate	No
	GRMZM2G365298	4	162268144	162269502	-1.32994	0.01	Temperate_region_324	Temperate	No
	GRMZM5G812170	4	162344932	162345619	-0.941204	0.05	Temperate_region_324	Temperate	No
	AC186512.3_FG007	4	163675941	163676983	-0.849869	0.1	Temperate_region_325	Temperate	No
	GRMZM2G010937	4	163843178	163849312	-1.05433	0.05	Temperate_region_325	Temperate	No
	GRMZM2G011010	4	163849580	163851784	-	-	Temperate_region_325	Temperate	No
	GRMZM2G011015	4	163855114	163855918	-0.311936	-	Temperate_region_325	Temperate	No
	GRMZM2G011085	4	163642403	163644995	-1.29718	0.01	Temperate_region_325	Temperate	Yes
	GRMZM2G011253	4	163638231	163640218	-1.09193	0.05	Temperate_region_325	Temperate	No
	GRMZM2G011624	4	163626801	163635687	-0.327723	-	Temperate_region_325	Temperate	No
	GRMZM2G012814	4	163778848	163781302	-1.17282	0.05	Temperate_region_325	Temperate	No
	GRMZM2G118437	4	163670690	163674927	-	-	Temperate_region_325	Temperate	No
	GRMZM2G135182	4	163773559	163777046	-	-	Temperate_region_325	Temperate	No
	GRMZM2G135186	4	163768382	163771529	-1.14988	0.05	Temperate_region_325	Temperate	No
	GRMZM2G309847	4	163649982	163650880	-1.24112	0.05	Temperate_region_325	Temperate	No
	GRMZM2G309950	4	163643970	163644995	-0.751341	-	Temperate_region_325	Temperate	No
	GRMZM2G418119	4	163661913	163663423	-0.275675	-	Temperate_region_325	Temperate	No
	GRMZM2G552956	4	163681486	163682222	-0.345993	-	Temperate_region_325	Temperate	No
	GRMZM2G122767	4	165673313	165680381	-1.40667	0.01	Temperate_region_326	Temperate	No
	GRMZM2G122811	4	165665650	165670188	-1.41244	0.01	Temperate_region_326	Temperate	Yes
	GRMZM2G122843	4	165639394	165662761	-1.15377	0.05	Temperate_region_326	Temperate	No
	GRMZM2G122846	4	165637825	165638544	-0.643925	-	Temperate_region_326	Temperate	No
	GRMZM2G021248	4	165830179	165831174	-	-	Temperate_region_327	Temperate	No
	GRMZM2G021339	4	165831909	165834118	-1.21513	0.05	Temperate_region_327	Temperate	No
	GRMZM2G125268	4	165966482	165969746	-0.623281	-	Temperate_region_327	Temperate	No
	GRMZM2G125378	4	165973008	165976049	-0.836819	0.1	Temperate_region_327	Temperate	No
	GRMZM2G125387	4	165989581	165994371	-1.1675	0.05	Temperate_region_327	Temperate	No
	GRMZM2G125455	4	166000595	166004995	-1.44993	0.01	Temperate_region_327	Temperate	Yes
	GRMZM2G125512	4	166005444	166008973	-0.548212	-	Temperate_region_327	Temperate	No
	GRMZM2G125544	4	166009200	166014070	-0.299655	-	Temperate_region_327	Temperate	No
	GRMZM2G166713	4	165917559	165923580	-1.10779	0.05	Temperate_region_327	Temperate	No
	AC185471.3_FG005	4	166914779	166921755	-0.171609	-	Temperate_region_328	Temperate	No
	GRMZM2G003501	4	166828995	166830916	-1.51649	0.01	Temperate_region_328	Temperate	Yes
	GRMZM2G014854	4	167076205	167077531	-0.802358	0.1	Temperate_region_328	Temperate	No
	GRMZM2G015049	4	167073486	167074934	-	-	Temperate_region_328	Temperate	No
	GRMZM2G036464	4	167081372	167084703	-0.329158	-	Temperate_region_328	Temperate	No
	GRMZM2G055158	4	166910417	166911806	-0.522723	-	Temperate_region_328	Temperate	No
	GRMZM2G063220	4	167038757	167040587	-0.328206	-	Temperate_region_328	Temperate	No
	GRMZM2G063256	4	167037947	167038489	-	-	Temperate_region_328	Temperate	No
	GRMZM2G063276	4	167033388	167034673	-	-	Temperate_region_328	Temperate	No
	GRMZM2G063316	4	166972665	166978462	-1.2548	0.05	Temperate_region_328	Temperate	No
	GRMZM2G063426	4	166965366	166966455	-0.840477	0.1	Temperate_region_328	Temperate	No
	GRMZM2G063464	4	166926497	166928471	-	-	Temperate_region_328	Temperate	No
	GRMZM2G063473	4	166921644	166925328	-0.54649	-	Temperate_region_328	Temperate	No
	GRMZM2G136996	4	167169708	167183709	-0.822306	0.1	Temperate_region_328	Temperate	No
	GRMZM2G168337	4	167190088	167195841	-0.810665	0.1	Temperate_region_328	Temperate	No
	GRMZM2G168369	4	167187848	167189809	-	-	Temperate_region_328	Temperate	No
	GRMZM2G168378	4	167184671	167186826	-1.24306	0.05	Temperate_region_328	Temperate	No
	GRMZM2G171051	4	166869632	166871903	-0.363351	-	Temperate_region_328	Temperate	No
	GRMZM2G171060	4	166874405	166878952	-0.856721	0.1	Temperate_region_328	Temperate	No
	GRMZM2G362764	4	167041209	167041740	-	-	Temperate_region_328	Temperate	No
	GRMZM2G362823	4	166979280	166980007	-0.836355	0.1	Temperate_region_328	Temperate	No
	GRMZM2G362857	4	166972681	166973413	-	-	Temperate_region_328	Temperate	No
	GRMZM2G471733	4	166864641	166867344	-0.668705	-	Temperate_region_328	Temperate	No
	GRMZM2G006006	4	169434671	169437883	-1.62841	0.01	Temperate_region_329	Temperate	Yes
	GRMZM2G025671	4	169505982	169512726	-1.21129	0.05	Temperate_region_329	Temperate	No
	GRMZM2G025867	4	169482737	169505503	-0.62886	-	Temperate_region_329	Temperate	No
	GRMZM2G147974	4	169448480	169451489	-	-	Temperate_region_329	Temperate	No
	GRMZM2G307088	4	169422811	169426279	-	-	Temperate_region_329	Temperate	No
	GRMZM2G307094	4	169417151	169419367	-0.383108	-	Temperate_region_329	Temperate	No
	GRMZM2G448241	4	169437356	169447203	-1.36311	0.01	Temperate_region_329	Temperate	No
	GRMZM2G113950	4	170244250	170248670	-1.43133	0.01	Temperate_region_330	Temperate	Yes
	GRMZM5G805545	4	170235422	170235651	-	-	Temperate_region_330	Temperate	No
	GRMZM2G142661	4	171375805	171380259	-1.31083	0.01	Temperate_region_331	Temperate	No
	GRMZM2G142768	4	171373109	171375531	-0.839275	0.1	Temperate_region_331	Temperate	No
	GRMZM2G142806	4	171362826	171367336	-1.02306	0.05	Temperate_region_331	Temperate	No
	GRMZM2G178801	4	171441139	171448329	-1.58397	0.01	Temperate_region_331	Temperate	Yes
	GRMZM2G479804	4	171448843	171450849	-	-	Temperate_region_331	Temperate	No
	AC186287.7_FG005	4	173995206	173996678	-	-	Temperate_region_332	Temperate	No
	GRMZM2G010912	4	174011155	174012868	-	-	Temperate_region_332	Temperate	No
	GRMZM2G010933	4	174039132	174041075	-1.31233	0.01	Temperate_region_332	Temperate	No
	GRMZM2G011218	4	174052112	174065132	-	-	Temperate_region_332	Temperate	No
	GRMZM2G316749	4	174001110	174001849	-0.780634	0.1	Temperate_region_332	Temperate	No
	GRMZM2G316758	4	174002078	174004537	-	-	Temperate_region_332	Temperate	No
	GRMZM2G316778	4	174042012	174044874	-	-	Temperate_region_332	Temperate	No
	GRMZM2G316787	4	174043435	174044883	-	-	Temperate_region_332	Temperate	No
	GRMZM2G316789	4	174050248	174051484	-1.48529	0.01	Temperate_region_332	Temperate	Yes
	AC183914.3_FG004	4	178651212	178651709	-	-	Temperate_region_333	Temperate	No
	GRMZM2G015912	4	178659077	178659783	-	-	Temperate_region_333	Temperate	Yes
	GRMZM2G015941	4	178665008	178666219	-0.454349	-	Temperate_region_333	Temperate	No
	GRMZM2G015983	4	178671950	178675419	-1.45714	0.01	Temperate_region_333	Temperate	Yes
	GRMZM2G079353	4	178575924	178580683	-0.874483	0.1	Temperate_region_333	Temperate	No
	GRMZM2G079381	4	178582233	178585788	-0.645453	-	Temperate_region_333	Temperate	No
	GRMZM2G173771	4	178590006	178591058	-1.06886	0.05	Temperate_region_333	Temperate	No
	GRMZM2G471594	4	178596383	178598254	-	-	Temperate_region_333	Temperate	No
	GRMZM2G011469	4	182946255	182952481	-1.90988	0.01	Temperate_region_334	Temperate	Yes
	GRMZM2G141222	4	182632552	182639444	-0.780543	0.1	Temperate_region_334	Temperate	No
	GRMZM2G361659	4	182731497	182735090	-	-	Temperate_region_334	Temperate	No
	GRMZM2G361693	4	182736035	182740799	-0.765753	0.1	Temperate_region_334	Temperate	No
	GRMZM2G439339	4	182566741	182604817	-0.914419	0.1	Temperate_region_334	Temperate	No
	GRMZM2G439422	4	182611473	182613026	-	-	Temperate_region_334	Temperate	No
	GRMZM2G451325	4	182871220	182882827	-1.33865	0.01	Temperate_region_334	Temperate	No
	GRMZM2G469828	4	182785917	182788052	-1.05295	0.05	Temperate_region_334	Temperate	No
	GRMZM2G121905	4	184351460	184378527	-1.29394	0.01	Temperate_region_335	Temperate	Yes
	AC186743.4_FG003	4	185718494	185718829	-	-	Temperate_region_336	Temperate	No
	GRMZM2G071166	4	185863904	185865961	-	-	Temperate_region_336	Temperate	No
	GRMZM2G071288	4	185866758	185871668	-0.504263	-	Temperate_region_336	Temperate	No
	GRMZM2G071378	4	185872949	185876853	-1.28581	0.01	Temperate_region_336	Temperate	No
	GRMZM2G174782	4	185725611	185727980	-	-	Temperate_region_336	Temperate	No
	GRMZM2G174797	4	185728025	185732397	-1.01774	0.05	Temperate_region_336	Temperate	No
	GRMZM2G174834	4	185732470	185737199	-1.18777	0.05	Temperate_region_336	Temperate	No
	GRMZM2G174938	4	185759792	185772505	-1.76972	0.01	Temperate_region_336	Temperate	Yes
	GRMZM2G476902	4	185772829	185775497	-	-	Temperate_region_336	Temperate	No
	GRMZM2G091258	4	190858872	190863366	-0.756962	0.1	Temperate_region_337	Temperate	No
	GRMZM2G091433	4	190868585	190874336	-1.35807	0.01	Temperate_region_337	Temperate	Yes
	GRMZM2G091560	4	190874592	190879711	-0.299192	-	Temperate_region_337	Temperate	No
	GRMZM2G159854	4	190829435	190832294	-0.775855	0.1	Temperate_region_337	Temperate	No
	GRMZM2G117614	4	191950335	191955467	-0.961367	0.05	Temperate_region_338	Temperate	No
	GRMZM2G117648	4	191941911	191943795	-	-	Temperate_region_338	Temperate	No
	GRMZM2G323287	4	191871066	191872381	-1.33871	0.01	Temperate_region_338	Temperate	Yes
	GRMZM2G149150	4	194761789	194765861	-1.19105	0.05	Temperate_region_339	Temperate	No
	GRMZM2G451792	4	194840557	194854413	-0.725457	-	Temperate_region_339	Temperate	Yes
	GRMZM2G002220	4	197363864	197368446	-1.37244	0.01	Temperate_region_340	Temperate	Yes
	GRMZM2G002286	4	197369315	197373360	-0.401269	-	Temperate_region_340	Temperate	No
	GRMZM5G830747	4	197374390	197382346	-	-	Temperate_region_340	Temperate	No
	AC194357.3_FG003	4	197730255	197730692	-	-	Temperate_region_341	Temperate	No
	GRMZM2G050218	4	197713557	197717259	-1.39527	0.01	Temperate_region_341	Temperate	Yes
	GRMZM2G348480	4	197722306	197728659	-	-	Temperate_region_341	Temperate	No
	GRMZM2G079436	4	201108433	201111648	-0.177351	-	Temperate_region_342	Temperate	No
	GRMZM2G079477	4	201112049	201116113	-1.37509	0.01	Temperate_region_342	Temperate	Yes
	GRMZM2G079491	4	201121897	201124490	-0.478532	-	Temperate_region_342	Temperate	No
	GRMZM2G017411	4	201477805	201481458	-1.05834	0.05	Temperate_region_343	Temperate	No
	GRMZM2G017578	4	201459942	201463633	-1.35259	0.01	Temperate_region_343	Temperate	Yes
	GRMZM2G319123	4	201465644	201468445	-	-	Temperate_region_343	Temperate	No
	GRMZM2G381744	4	201542946	201547734	-0.911085	0.1	Temperate_region_343	Temperate	No
	GRMZM2G325118	4	201936215	201938145	-0.873556	0.1	Temperate_region_344	Temperate	Yes
	GRMZM2G497523	4	201932364	201932685	-	-	Temperate_region_344	Temperate	No
	GRMZM2G000576	4	214511327	214539453	-	-	Temperate_region_345	Temperate	No
	GRMZM2G374629	4	214505665	214507950	-1.31	0.01	Temperate_region_345	Temperate	Yes
	GRMZM5G880632	4	214544432	214545817	-	-	Temperate_region_345	Temperate	No
	GRMZM2G096958	4	219581608	219585123	-1.51013	0.01	Temperate_region_346	Temperate	Yes
	GRMZM2G702814	4	219579696	219580987	-	-	Temperate_region_346	Temperate	No
	AC205834.3_FG003	4	222962015	222964637	-	-	Temperate_region_347	Temperate	No
	GRMZM2G350711	4	222958343	223019623	-0.861386	0.1	Temperate_region_347	Temperate	No
	GRMZM2G356034	4	223045683	223051898	-1.47835	0.01	Temperate_region_347	Temperate	Yes
	GRMZM2G068489	4	223661025	223669104	-1.02495	0.05	Temperate_region_348	Temperate	No
	GRMZM2G132653	4	223763563	223772524	-1.66372	0.01	Temperate_region_348	Temperate	Yes
	GRMZM2G022538	4	230725987	230734895	-2.13448	0.01	Temperate_region_349	Temperate	Yes
	GRMZM2G172883	4	230797987	230804969	-1.2712	0.05	Temperate_region_349	Temperate	No
	GRMZM2G318689	4	230754420	230756943	-0.533347	-	Temperate_region_349	Temperate	No
	GRMZM2G012340	4	233085539	233087267	-	-	Temperate_region_350	Temperate	No
	GRMZM2G012393	4	233068180	233071343	-1.27046	0.05	Temperate_region_350	Temperate	No
	GRMZM2G018873	4	232849959	232850803	-1.01295	0.05	Temperate_region_350	Temperate	No
	GRMZM2G028005	4	233252356	233259935	-1.35937	0.01	Temperate_region_350	Temperate	No
	GRMZM2G029566	4	233220256	233225418	-1.18909	0.05	Temperate_region_350	Temperate	No
	GRMZM2G030265	4	233223790	233225415	-1.55766	0.01	Temperate_region_350	Temperate	No
	GRMZM2G030402	4	233215261	233215960	-1.72187	0.01	Temperate_region_350	Temperate	No
	GRMZM2G030542	4	233209443	233212350	-1.07828	0.05	Temperate_region_350	Temperate	No
	GRMZM2G049839	4	233120026	233126298	-2.05237	0.01	Temperate_region_350	Temperate	Yes
	GRMZM2G050484	4	233264322	233269919	-1.31491	0.01	Temperate_region_350	Temperate	No
	GRMZM2G090910	4	232945842	232947486	-0.480089	-	Temperate_region_350	Temperate	No
	GRMZM2G090935	4	232940477	232944216	-1.15772	0.05	Temperate_region_350	Temperate	No
	GRMZM2G155822	4	233204450	233208527	-0.503389	-	Temperate_region_350	Temperate	No
	GRMZM2G165817	4	233024312	233031203	-1.41603	0.01	Temperate_region_350	Temperate	No
	GRMZM2G179501	4	233178277	233179420	-	-	Temperate_region_350	Temperate	No
	GRMZM2G180967	4	232925664	232928143	-0.463109	-	Temperate_region_350	Temperate	No
	GRMZM2G180971	4	232904773	232908848	-0.61056	-	Temperate_region_350	Temperate	No
	GRMZM2G311905	4	233088455	233090871	-0.957869	0.05	Temperate_region_350	Temperate	No
	GRMZM2G311914	4	233087532	233090797	-0.531056	-	Temperate_region_350	Temperate	No
	GRMZM2G350662	4	233270559	233271155	-0.264047	-	Temperate_region_350	Temperate	No
	GRMZM2G481452	4	232930828	232934737	-0.852214	0.1	Temperate_region_350	Temperate	No
	GRMZM5G876160	4	232999858	233005287	-	-	Temperate_region_350	Temperate	No
	GRMZM2G105631	4	234112944	234120117	-1.29412	0.01	Temperate_region_351	Temperate	Yes
	GRMZM2G039848	4	234404605	234407558	-	-	Temperate_region_352	Temperate	No
	GRMZM2G040094	4	234353550	234358548	-0.481553	-	Temperate_region_352	Temperate	No
	GRMZM2G040320	4	234328342	234339725	-1.00251	0.05	Temperate_region_352	Temperate	No
	GRMZM2G145962	4	234499117	234501314	-1.67303	0.01	Temperate_region_352	Temperate	Yes
	GRMZM2G145978	4	234470111	234497590	-	-	Temperate_region_352	Temperate	No
	GRMZM2G145996	4	234466294	234468899	-0.803875	0.1	Temperate_region_352	Temperate	No
	GRMZM2G146028	4	234447181	234448465	-0.559785	-	Temperate_region_352	Temperate	No
	GRMZM2G146034	4	234421148	234429271	0	-	Temperate_region_352	Temperate	No
	GRMZM2G336761	4	234399982	234404276	-0.809955	0.1	Temperate_region_352	Temperate	No
	GRMZM2G336766	4	234398592	234399463	-	-	Temperate_region_352	Temperate	No
	GRMZM2G570768	4	234501568	234502111	-	-	Temperate_region_352	Temperate	No
	GRMZM2G020986	4	235380968	235387352	-0.58047	-	Temperate_region_353	Temperate	No
	GRMZM2G124151	4	235400298	235409515	-0.988878	0.05	Temperate_region_353	Temperate	No
	GRMZM2G124254	4	235395391	235399658	-0.323251	-	Temperate_region_353	Temperate	No
	GRMZM2G339909	4	235452967	235455124	-	-	Temperate_region_353	Temperate	Yes
	GRMZM2G421240	4	235333355	235335028	-0.719482	-	Temperate_region_353	Temperate	No
	GRMZM2G421857	4	235439768	235449150	-0.566796	-	Temperate_region_353	Temperate	No
	GRMZM2G421911	4	235413136	235418553	-	-	Temperate_region_353	Temperate	No
	GRMZM2G421946	4	235393125	235393959	-0.374784	-	Temperate_region_353	Temperate	No
	GRMZM2G003988	4	235683529	235687278	-1.45607	0.01	Temperate_region_354	Temperate	Yes
	GRMZM2G303091	4	235688568	235689431	-	-	Temperate_region_354	Temperate	No
	AC196154.3_FG014	4	236906778	236907095	-	-	Temperate_region_355	Temperate	No
	GRMZM2G118637	4	236857988	236861173	-0.2478	-	Temperate_region_355	Temperate	No
	GRMZM2G119640	4	236889764	236896376	-0.628144	-	Temperate_region_355	Temperate	No
	GRMZM2G119932	4	236925230	236927556	-0.78372	0.1	Temperate_region_355	Temperate	No
	GRMZM2G419844	4	236859512	236861772	-1.3397	0.01	Temperate_region_355	Temperate	Yes
	GRMZM2G419859	4	236865310	236866473	-0.668558	-	Temperate_region_355	Temperate	No
	GRMZM2G419891	4	236879357	236883718	-0.687945	-	Temperate_region_355	Temperate	No
	GRMZM2G419953	4	236885902	236889531	-0.61152	-	Temperate_region_355	Temperate	No
	GRMZM2G419994	4	236903207	236904698	-0.729027	-	Temperate_region_355	Temperate	No
	GRMZM2G420004	4	236917060	236919067	-	-	Temperate_region_355	Temperate	No
	GRMZM5G834952	4	236908612	236909222	-0.760943	0.1	Temperate_region_355	Temperate	No
	GRMZM5G861442	4	236917848	236918261	-	-	Temperate_region_355	Temperate	No
	AC205853.3_FG014	4	239203068	239206028	-	-	Temperate_region_356	Temperate	No
	GRMZM2G023986	4	239143373	239146421	-	-	Temperate_region_356	Temperate	No
	GRMZM2G024310	4	239151749	239155715	-1.25802	0.05	Temperate_region_356	Temperate	No
	GRMZM2G121520	4	239206292	239208165	-0.879817	0.1	Temperate_region_356	Temperate	No
	GRMZM2G153999	4	239222131	239225629	-0.814965	0.1	Temperate_region_356	Temperate	No
	GRMZM2G154059	4	239219198	239221174	-0.374781	-	Temperate_region_356	Temperate	No
	GRMZM2G161450	4	239208327	239212408	-1.21221	0.05	Temperate_region_356	Temperate	No
	GRMZM2G324285	4	239156008	239158318	-1.29109	0.01	Temperate_region_356	Temperate	Yes
	GRMZM2G461804	4	239214168	239216919	-0.929009	0.05	Temperate_region_356	Temperate	No
	GRMZM2G361611	4	239340769	239343394	-1.32182	0.01	Temperate_region_357	Temperate	Yes
	GRMZM2G134806	4	241239335	241241698	-1.35091	0.01	Temperate_region_358	Temperate	Yes
	GRMZM2G134889	4	241233055	241239106	-0.196546	-	Temperate_region_358	Temperate	No
	GRMZM2G069916	5	1314710	1322472	-1.0651	0.05	Temperate_region_359	Temperate	No
	GRMZM2G099160	5	1252370	1259150	-1.51072	0.01	Temperate_region_359	Temperate	Yes
	GRMZM2G136854	5	1235621	1243504	-1.23173	0.05	Temperate_region_359	Temperate	No
	GRMZM2G144273	5	1333304	1341577	-0.455949	-	Temperate_region_359	Temperate	No
	GRMZM2G399750	5	1248091	1252212	-1.04949	0.05	Temperate_region_359	Temperate	No
	GRMZM2G399778	5	1260521	1261654	-	-	Temperate_region_359	Temperate	No
	GRMZM5G851103	5	1330276	1332886	-0.703974	-	Temperate_region_359	Temperate	No
	AC202974.3_FG004	5	1576579	1577232	-	-	Temperate_region_360	Temperate	No
	GRMZM2G004092	5	1675964	1679428	-0.876583	0.1	Temperate_region_360	Temperate	No
	GRMZM2G004140	5	1681775	1686570	-0.727154	-	Temperate_region_360	Temperate	No
	GRMZM2G010861	5	1603145	1605038	-	-	Temperate_region_360	Temperate	No
	GRMZM2G023049	5	1722294	1727548	-1.09317	0.05	Temperate_region_360	Temperate	No
	GRMZM2G023081	5	1727828	1729107	-0.117496	-	Temperate_region_360	Temperate	No
	GRMZM2G125271	5	1488844	1491571	-0.998513	0.05	Temperate_region_360	Temperate	No
	GRMZM2G125300	5	1565057	1568408	-0.525109	-	Temperate_region_360	Temperate	No
	GRMZM2G125552	5	1569535	1573584	-1.1999	0.05	Temperate_region_360	Temperate	No
	GRMZM2G125784	5	1578552	1582765	-0.699368	-	Temperate_region_360	Temperate	No
	GRMZM2G125812	5	1585682	1591938	-1.04321	0.05	Temperate_region_360	Temperate	No
	GRMZM2G134219	5	1553244	1554112	-	-	Temperate_region_360	Temperate	No
	GRMZM2G134270	5	1547181	1552960	-1.21487	0.05	Temperate_region_360	Temperate	No
	GRMZM2G148937	5	1543677	1546723	-0.902686	0.1	Temperate_region_360	Temperate	No
	GRMZM2G148962	5	1533338	1538690	-0.754464	0.1	Temperate_region_360	Temperate	No
	GRMZM2G325285	5	1715083	1721759	-	-	Temperate_region_360	Temperate	No
	GRMZM2G325477	5	1731072	1732196	-	-	Temperate_region_360	Temperate	No
	GRMZM2G326195	5	1608613	1611742	-0.0664963	-	Temperate_region_360	Temperate	No
	GRMZM2G326235	5	1617443	1618471	-1.43113	0.01	Temperate_region_360	Temperate	Yes
	GRMZM2G326272	5	1621055	1624641	-0.498499	-	Temperate_region_360	Temperate	No
	GRMZM2G426666	5	1563465	1563882	-	-	Temperate_region_360	Temperate	No
	GRMZM2G426735	5	1572697	1577244	-0.881597	0.1	Temperate_region_360	Temperate	No
	GRMZM2G447965	5	1542905	1543560	-	-	Temperate_region_360	Temperate	No
	GRMZM2G447976	5	1523640	1526529	-1.1079	0.05	Temperate_region_360	Temperate	No
	GRMZM2G448001	5	1526460	1528840	-0.787003	0.1	Temperate_region_360	Temperate	No
	GRMZM2G100419	5	1897933	1901830	-1.40798	0.01	Temperate_region_361	Temperate	Yes
	GRMZM2G100495	5	1896564	1897362	-	-	Temperate_region_361	Temperate	No
	GRMZM2G100524	5	1872318	1875202	-0.43494	-	Temperate_region_361	Temperate	No
	GRMZM2G116876	5	1959000	1960925	-0.443743	-	Temperate_region_361	Temperate	No
	GRMZM2G138421	5	1845813	1852802	-0.80324	0.1	Temperate_region_361	Temperate	No
	GRMZM2G138494	5	1843114	1846859	-0.621209	-	Temperate_region_361	Temperate	No
	GRMZM2G398668	5	1879148	1895175	-0.656174	-	Temperate_region_361	Temperate	No
	GRMZM2G415491	5	1932937	1947273	-0.458825	-	Temperate_region_361	Temperate	No
	GRMZM2G415498	5	1949863	1954952	-0.789957	0.1	Temperate_region_361	Temperate	No
	AC211477.3_FG021	5	2287645	2288521	-	-	Temperate_region_362	Temperate	No
	GRMZM2G144042	5	2283771	2290049	-1.67695	0.01	Temperate_region_362	Temperate	Yes
	GRMZM2G144059	5	2299263	2299652	-	-	Temperate_region_362	Temperate	No
	GRMZM2G144071	5	2306853	2309300	-	-	Temperate_region_362	Temperate	No
	GRMZM2G144109	5	2315004	2318785	-0.762213	0.1	Temperate_region_362	Temperate	No
	GRMZM2G445169	5	2274965	2277529	-0.623006	-	Temperate_region_362	Temperate	No
	GRMZM5G808292	5	2298037	2298831	-	-	Temperate_region_362	Temperate	No
	GRMZM2G017682	5	2472968	2476530	-0.951749	0.05	Temperate_region_363	Temperate	No
	GRMZM2G110881	5	2594137	2603606	-1.07645	0.05	Temperate_region_363	Temperate	No
	GRMZM2G110952	5	2575977	2594875	-0.510092	-	Temperate_region_363	Temperate	No
	GRMZM2G119186	5	2495759	2497408	-0.935359	0.05	Temperate_region_363	Temperate	No
	GRMZM2G160027	5	2538507	2539625	-1.31463	0.01	Temperate_region_363	Temperate	No
	GRMZM2G160046	5	2536181	2538192	-1.71001	0.01	Temperate_region_363	Temperate	Yes
	GRMZM2G160064	5	2521935	2524035	-1.38951	0.01	Temperate_region_363	Temperate	No
	GRMZM2G410865	5	2604483	2606065	-0.36354	-	Temperate_region_363	Temperate	No
	GRMZM2G458266	5	2524248	2535059	-0.669161	-	Temperate_region_363	Temperate	No
	GRMZM2G495022	5	2471647	2472577	-	-	Temperate_region_363	Temperate	No
	GRMZM2G018553	5	2917535	2919211	-0.489695	-	Temperate_region_364	Temperate	No
	GRMZM2G034182	5	2883481	2884876	-	-	Temperate_region_364	Temperate	No
	GRMZM2G034253	5	2866325	2869346	-	-	Temperate_region_364	Temperate	No
	GRMZM2G034278	5	2861385	2866119	-	-	Temperate_region_364	Temperate	No
	GRMZM2G108643	5	2811461	2814408	-0.716179	-	Temperate_region_364	Temperate	No
	GRMZM2G108677	5	2803821	2807888	-0.703869	-	Temperate_region_364	Temperate	No
	GRMZM2G108694	5	2797043	2803538	-	-	Temperate_region_364	Temperate	No
	GRMZM2G108716	5	2792233	2796025	-0.898919	0.1	Temperate_region_364	Temperate	No
	GRMZM2G124441	5	2925070	2928488	-1.31294	0.01	Temperate_region_364	Temperate	Yes
	GRMZM2G165255	5	2766676	2767975	-0.943241	0.05	Temperate_region_364	Temperate	No
	GRMZM2G165270	5	2775245	2784967	-0.446857	-	Temperate_region_364	Temperate	No
	GRMZM2G336533	5	2887052	2888841	-0.85195	0.1	Temperate_region_364	Temperate	No
	GRMZM2G423139	5	2923164	2924447	-	-	Temperate_region_364	Temperate	No
	GRMZM5G899149	5	2788712	2791190	-0.368053	-	Temperate_region_364	Temperate	No
	GRMZM2G054193	5	3786205	3788984	-0.525793	-	Temperate_region_365	Temperate	No
	GRMZM2G054224	5	3777683	3780125	-0.736666	-	Temperate_region_365	Temperate	No
	GRMZM2G054350	5	3768079	3772690	-0.662653	-	Temperate_region_365	Temperate	No
	GRMZM2G090573	5	3725919	3731790	-1.23281	0.05	Temperate_region_365	Temperate	No
	GRMZM2G108225	5	3666812	3677715	-1.01252	0.05	Temperate_region_365	Temperate	No
	GRMZM2G108355	5	3660187	3664632	-0.387228	-	Temperate_region_365	Temperate	No
	GRMZM2G350428	5	3781953	3785617	-	-	Temperate_region_365	Temperate	No
	GRMZM2G350471	5	3734005	3760560	-0.202122	-	Temperate_region_365	Temperate	No
	GRMZM2G701295	5	3732790	3733426	-	-	Temperate_region_365	Temperate	No
	GRMZM5G897976	5	3813229	3818075	-1.31828	0.01	Temperate_region_365	Temperate	Yes
	AC159612.1_FG007	5	4582792	4584392	-0.693193	-	Temperate_region_366	Temperate	No
	GRMZM2G007260	5	4495054	4499934	-0.745731	-	Temperate_region_366	Temperate	No
	GRMZM2G007907	5	4502664	4517703	-1.26535	0.05	Temperate_region_366	Temperate	No
	GRMZM2G027351	5	4651173	4655150	-0.975918	0.05	Temperate_region_366	Temperate	No
	GRMZM2G027495	5	4656616	4660295	-0.722699	-	Temperate_region_366	Temperate	No
	GRMZM2G027825	5	4664985	4668821	-0.759345	0.1	Temperate_region_366	Temperate	No
	GRMZM2G028188	5	4677256	4678089	-	-	Temperate_region_366	Temperate	No
	GRMZM2G028218	5	4684019	4687975	-1.14831	0.05	Temperate_region_366	Temperate	No
	GRMZM2G028813	5	4759480	4765251	-0.770318	0.1	Temperate_region_366	Temperate	No
	GRMZM2G029101	5	4765463	4767511	-	-	Temperate_region_366	Temperate	No
	GRMZM2G029270	5	4768003	4770397	-	-	Temperate_region_366	Temperate	Yes
	GRMZM2G124175	5	4601144	4603488	-0.493016	-	Temperate_region_366	Temperate	No
	GRMZM2G124229	5	4605959	4607412	-0.865493	0.1	Temperate_region_366	Temperate	No
	GRMZM2G124243	5	4608148	4611805	-1.42684	0.01	Temperate_region_366	Temperate	Yes
	GRMZM2G124284	5	4616573	4618476	-	-	Temperate_region_366	Temperate	No
	GRMZM2G124290	5	4619463	4620282	-	-	Temperate_region_366	Temperate	No
	GRMZM2G166049	5	4570654	4574357	-0.633508	-	Temperate_region_366	Temperate	No
	GRMZM2G320506	5	4670108	4673481	-0.75283	0.1	Temperate_region_366	Temperate	No
	GRMZM5G897818	5	4574487	4578722	-0.405909	-	Temperate_region_366	Temperate	No
	GRMZM5G899851	5	4588532	4592775	-0.430611	-	Temperate_region_366	Temperate	No
	AC195340.3_FG001	5	5433227	5435612	-0.609646	-	Temperate_region_367	Temperate	No
	AC195340.3_FG002	5	5423706	5426538	-0.217781	-	Temperate_region_367	Temperate	No
	AC195340.3_FG004	5	5377800	5382786	-0.878898	0.1	Temperate_region_367	Temperate	No
	AC195340.3_FG005	5	5384487	5386557	-	-	Temperate_region_367	Temperate	No
	GRMZM2G085613	5	5289165	5294278	-0.19776	-	Temperate_region_367	Temperate	No
	GRMZM2G085646	5	5286657	5288134	-0.245581	-	Temperate_region_367	Temperate	No
	GRMZM2G112548	5	5326925	5328393	-	-	Temperate_region_367	Temperate	No
	GRMZM2G121460	5	5231685	5234286	-	-	Temperate_region_367	Temperate	No
	GRMZM2G130625	5	5253121	5254645	-0.0407693	-	Temperate_region_367	Temperate	No
	GRMZM2G130675	5	5249622	5250044	-	-	Temperate_region_367	Temperate	No
	GRMZM2G130678	5	5245812	5249187	-0.930996	0.05	Temperate_region_367	Temperate	No
	GRMZM2G159711	5	5347274	5348906	-	-	Temperate_region_367	Temperate	No
	GRMZM2G377555	5	5321650	5322849	-	-	Temperate_region_367	Temperate	No
	GRMZM2G432900	5	5253198	5253419	-	-	Temperate_region_367	Temperate	No
	GRMZM2G581728	5	5189302	5195721	-	-	Temperate_region_367	Temperate	No
	GRMZM2G701310	5	5431394	5431866	-0.392967	-	Temperate_region_367	Temperate	No
	GRMZM5G839640	5	5187612	5188208	-	-	Temperate_region_367	Temperate	No
	GRMZM5G853513	5	5214906	5217855	-1.422	0.01	Temperate_region_367	Temperate	Yes
	GRMZM5G861451	5	5197255	5198826	-0.961573	0.05	Temperate_region_367	Temperate	No
	GRMZM5G868875	5	5210834	5213126	-1.01632	0.05	Temperate_region_367	Temperate	No
	GRMZM5G874903	5	5199220	5201271	-0.977961	0.05	Temperate_region_367	Temperate	No
	GRMZM5G892151	5	5205222	5207783	-0.54271	-	Temperate_region_367	Temperate	No
	GRMZM2G087435	5	7442570	7443838	-	-	Temperate_region_368	Temperate	No
	GRMZM2G087482	5	7443884	7459423	-0.762352	0.1	Temperate_region_368	Temperate	No
	GRMZM2G087510	5	7462207	7462857	-	-	Temperate_region_368	Temperate	No
	GRMZM2G131998	5	7523923	7527464	-1.33567	0.01	Temperate_region_368	Temperate	Yes
	GRMZM2G132121	5	7521207	7523752	-1.14951	0.05	Temperate_region_368	Temperate	No
	GRMZM2G171953	5	7295737	7296507	-	-	Temperate_region_368	Temperate	No
	GRMZM2G171961	5	7284826	7295084	-0.812665	0.1	Temperate_region_368	Temperate	No
	GRMZM2G171987	5	7278796	7283346	-0.631768	-	Temperate_region_368	Temperate	No
	GRMZM2G460396	5	7359267	7367484	-	-	Temperate_region_368	Temperate	No
	GRMZM2G471196	5	7356194	7358172	-0.253181	-	Temperate_region_368	Temperate	No
	GRMZM2G045690	5	9994226	9998117	-0.975662	0.05	Temperate_region_369	Temperate	No
	GRMZM2G045941	5	9977423	9978566	-	-	Temperate_region_369	Temperate	No
	GRMZM2G045955	5	9971667	9976046	-1.12295	0.05	Temperate_region_369	Temperate	No
	GRMZM2G046055	5	9951459	9952608	-0.950835	0.05	Temperate_region_369	Temperate	No
	GRMZM2G093139	5	10009746	10012288	-0.397816	-	Temperate_region_369	Temperate	No
	GRMZM2G096591	5	9908227	9911250	-1.7872	0.01	Temperate_region_369	Temperate	Yes
	GRMZM2G096596	5	9900674	9908640	-0.968165	0.05	Temperate_region_369	Temperate	No
	GRMZM2G104316	5	9801967	9807544	-1.09823	0.05	Temperate_region_369	Temperate	No
	GRMZM2G104332	5	9812013	9813019	-1.25631	0.05	Temperate_region_369	Temperate	No
	GRMZM2G104342	5	9816673	9819046	-0.768753	0.1	Temperate_region_369	Temperate	No
	GRMZM2G181000	5	10077711	10081497	-	-	Temperate_region_369	Temperate	No
	GRMZM2G181002	5	10084841	10092444	-1.54464	0.01	Temperate_region_369	Temperate	No
	GRMZM2G181028	5	10101047	10106758	-0.722113	-	Temperate_region_369	Temperate	No
	GRMZM2G543920	5	9859592	9860319	-	-	Temperate_region_369	Temperate	No
	GRMZM5G839032	5	9799395	9799715	-	-	Temperate_region_369	Temperate	No
	GRMZM5G878347	5	9916459	9916937	-1.32467	0.01	Temperate_region_369	Temperate	No
	GRMZM2G109383	5	10855539	10861668	-1.29784	0.01	Temperate_region_370	Temperate	Yes
	GRMZM2G109561	5	10808246	10808747	-1.03994	0.05	Temperate_region_370	Temperate	No
	GRMZM2G109564	5	10803441	10804166	-0.570739	-	Temperate_region_370	Temperate	No
	GRMZM2G569855	5	10797004	10801484	-0.901924	0.1	Temperate_region_370	Temperate	No
	GRMZM2G130927	5	12032678	12038315	-0.930109	0.05	Temperate_region_371	Temperate	No
	GRMZM2G157166	5	11925082	11925880	-1.2442	0.05	Temperate_region_371	Temperate	Yes
	GRMZM2G157172	5	11938644	11945870	-0.804405	0.1	Temperate_region_371	Temperate	No
	GRMZM2G157202	5	11962859	11963981	-0.663884	-	Temperate_region_371	Temperate	No
	GRMZM2G157210	5	11976533	11985465	-	-	Temperate_region_371	Temperate	No
	GRMZM2G457881	5	11946345	11954653	-0.688349	-	Temperate_region_371	Temperate	No
	GRMZM5G883855	5	16092084	16099014	-0.780982	0.1	Temperate_region_372	Temperate	Yes
	GRMZM2G023347	5	17318916	17321831	-1.48154	0.01	Temperate_region_373	Temperate	Yes
	GRMZM2G110421	5	17222173	17222841	-	-	Temperate_region_373	Temperate	No
	GRMZM2G110423	5	17225986	17230162	-1.13199	0.05	Temperate_region_373	Temperate	No
	GRMZM2G117517	5	17264905	17267306	-0.96419	0.05	Temperate_region_373	Temperate	No
	GRMZM2G128421	5	17343149	17344582	-0.104669	-	Temperate_region_373	Temperate	No
	GRMZM2G128432	5	17345736	17350434	-1.31257	0.01	Temperate_region_373	Temperate	No
	GRMZM2G128454	5	17350695	17353052	-0.829577	0.1	Temperate_region_373	Temperate	No
	GRMZM2G338693	5	17193757	17195295	-1.27413	0.05	Temperate_region_373	Temperate	No
	GRMZM2G417222	5	17268764	17269794	-	-	Temperate_region_373	Temperate	No
	GRMZM2G417223	5	17269337	17275561	-0.748571	-	Temperate_region_373	Temperate	No
	GRMZM5G880069	5	17314849	17317616	-1.42769	0.01	Temperate_region_373	Temperate	No
	GRMZM5G885289	5	17186789	17187150	-	-	Temperate_region_373	Temperate	No
	GRMZM2G086763	5	19460081	19462475	-0.429092	-	Temperate_region_374	Temperate	No
	GRMZM2G086904	5	19456812	19460499	-0.327846	-	Temperate_region_374	Temperate	No
	GRMZM2G087165	5	19451041	19453481	-0.801347	0.1	Temperate_region_374	Temperate	No
	GRMZM2G087233	5	19437605	19439848	-1.35767	0.01	Temperate_region_374	Temperate	Yes
	GRMZM2G088005	5	19435123	19436657	-	-	Temperate_region_374	Temperate	No
	GRMZM2G386714	5	19438854	19449951	-1.18271	0.05	Temperate_region_374	Temperate	No
	GRMZM2G095244	5	19734636	19735187	-1.41077	0.01	Temperate_region_375	Temperate	Yes
	GRMZM2G030169	5	23016144	23019861	-0.890175	0.1	Temperate_region_376	Temperate	No
	GRMZM2G113135	5	22998056	22998869	-1.41907	0.01	Temperate_region_376	Temperate	Yes
	GRMZM2G330751	5	23021471	23025066	-	-	Temperate_region_376	Temperate	No
	GRMZM2G330757	5	23033819	23034373	-	-	Temperate_region_376	Temperate	No
	GRMZM5G821869	5	23010096	23014453	-	-	Temperate_region_376	Temperate	No
	GRMZM2G107402	5	24159948	24163516	-1.38929	0.01	Temperate_region_377	Temperate	Yes
	GRMZM2G107444	5	24155065	24158143	-1.07542	0.05	Temperate_region_377	Temperate	No
	GRMZM2G090693	5	24416365	24420200	-0.537556	-	Temperate_region_378	Temperate	No
	GRMZM2G090736	5	24436192	24442540	-0.763939	0.1	Temperate_region_378	Temperate	No
	GRMZM2G135940	5	24376470	24378976	-1.68672	0.01	Temperate_region_378	Temperate	Yes
	GRMZM2G142266	5	25399957	25407488	-1.34418	0.01	Temperate_region_379	Temperate	Yes
	GRMZM2G136901	5	38845776	38858324	-1.0071	0.05	Temperate_region_380	Temperate	Yes
	GRMZM2G436064	5	38858745	38859757	-	-	Temperate_region_380	Temperate	No
	AC194219.3_FG002	5	39141456	39142578	-	-	Temperate_region_381	Temperate	No
	GRMZM2G074804	5	39137147	39139373	-0.546821	-	Temperate_region_381	Temperate	Yes
	GRMZM2G111238	5	39178757	39192767	-0.941894	0.05	Temperate_region_381	Temperate	No
	GRMZM2G012209	5	39870761	39883911	-0.641817	-	Temperate_region_382	Temperate	No
	GRMZM2G012926	5	39880443	39883919	-1.58806	0.01	Temperate_region_382	Temperate	No
	GRMZM2G012933	5	39888672	39890207	-	-	Temperate_region_382	Temperate	No
	GRMZM2G012958	5	39892530	39898421	-1.39517	0.01	Temperate_region_382	Temperate	No
	GRMZM2G013196	5	39898799	39906012	-0.701503	-	Temperate_region_382	Temperate	No
	GRMZM2G048205	5	39798255	39802675	-0.837178	0.1	Temperate_region_382	Temperate	No
	GRMZM2G048549	5	39817839	39821668	-2.07749	0.01	Temperate_region_382	Temperate	Yes
	AC234522.1_FG009	5	40921712	40923324	-1.4526	0.01	Temperate_region_383	Temperate	Yes
	GRMZM5G819538	5	40928544	40928828	-	-	Temperate_region_383	Temperate	No
	GRMZM2G056766	5	41360388	41366915	-0.966377	0.05	Temperate_region_384	Temperate	No
	GRMZM2G056842	5	41368441	41372179	-	-	Temperate_region_384	Temperate	No
	GRMZM2G056849	5	41410700	41415531	-1.33417	0.01	Temperate_region_384	Temperate	Yes
	GRMZM2G154652	5	51360088	51361774	-1.76235	0.01	Temperate_region_385	Temperate	Yes
	GRMZM2G457211	5	51351386	51359846	-1.21713	0.05	Temperate_region_385	Temperate	No
	GRMZM2G098900	5	57372698	57381564	-1.44934	0.01	Temperate_region_386	Temperate	Yes
	GRMZM2G047175	5	58608959	58611375	-1.03443	0.05	Temperate_region_387	Temperate	No
	GRMZM2G347605	5	58611979	58614510	-	-	Temperate_region_387	Temperate	No
	GRMZM2G347721	5	58602952	58606814	-1.12815	0.05	Temperate_region_387	Temperate	No
	GRMZM2G347766	5	58598816	58600920	-0.734492	-	Temperate_region_387	Temperate	No
	GRMZM2G397247	5	58525626	58535056	-1.48946	0.01	Temperate_region_387	Temperate	Yes
	GRMZM2G540568	5	58558421	58558600	-	-	Temperate_region_387	Temperate	No
	GRMZM5G854533	5	58601382	58602902	-1.24215	0.05	Temperate_region_387	Temperate	No
	GRMZM2G116140	5	59973347	59975102	-1.40385	0.01	Temperate_region_388	Temperate	Yes
	GRMZM2G116167	5	59978801	59980128	-0.317082	-	Temperate_region_388	Temperate	No
	GRMZM2G116190	5	59994375	59996618	-0.799707	0.1	Temperate_region_388	Temperate	No
	GRMZM2G116243	5	59998116	60003162	-0.202893	-	Temperate_region_388	Temperate	No
	GRMZM2G126990	5	60675028	60675634	-1.29287	0.01	Temperate_region_389	Temperate	Yes
	GRMZM2G148954	5	60658826	60671832	-0.570672	-	Temperate_region_389	Temperate	No
	GRMZM2G000171	5	61696485	61700292	-1.56499	0.01	Temperate_region_390	Temperate	Yes
	GRMZM2G033829	5	66033255	66044573	-0.933826	0.05	Temperate_region_391	Temperate	No
	GRMZM2G034143	5	66021901	66031994	-0.770345	0.1	Temperate_region_391	Temperate	No
	GRMZM2G076392	5	65954836	65961804	-1.28079	0.01	Temperate_region_391	Temperate	No
	GRMZM2G377887	5	65948915	65954242	-1.00266	0.05	Temperate_region_391	Temperate	No
	GRMZM2G387485	5	65935027	65940803	-1.47062	0.01	Temperate_region_391	Temperate	Yes
	GRMZM2G023638	5	67597775	67600601	-1.16543	0.05	Temperate_region_392	Temperate	No
	GRMZM2G053676	5	67629650	67634748	-0.683863	-	Temperate_region_392	Temperate	No
	GRMZM2G053707	5	67627206	67628031	-1.31131	0.01	Temperate_region_392	Temperate	Yes
	GRMZM2G089836	5	67508592	67511890	-0.880691	0.1	Temperate_region_392	Temperate	No
	GRMZM2G159013	5	67715082	67736192	-1.14938	0.05	Temperate_region_392	Temperate	No
	GRMZM2G159047	5	67672734	67674577	-0.577005	-	Temperate_region_392	Temperate	No
	GRMZM2G159142	5	67668435	67672511	-0.611413	-	Temperate_region_392	Temperate	No
	AC215811.3_FG003	5	68405125	68409397	-	-	Temperate_region_393	Temperate	No
	GRMZM2G074956	5	68399137	68401276	-0.598283	-	Temperate_region_393	Temperate	No
	GRMZM2G074957	5	68395460	68398901	-1.55285	0.01	Temperate_region_393	Temperate	Yes
	GRMZM2G074987	5	68389434	68390937	-0.604623	-	Temperate_region_393	Temperate	No
	GRMZM2G000937	5	68527419	68531709	-1.02975	0.05	Temperate_region_394	Temperate	No
	GRMZM2G063897	5	68510684	68515597	-0.997275	0.05	Temperate_region_394	Temperate	No
	GRMZM2G300866	5	68516146	68523742	-1.3538	0.01	Temperate_region_394	Temperate	Yes
	AC217823.3_FG002	5	70663117	70666725	-	-	Temperate_region_395	Temperate	No
	GRMZM2G068277	5	70625389	70628424	-1.75982	0.01	Temperate_region_395	Temperate	Yes
	GRMZM2G068513	5	70621732	70622637	-	-	Temperate_region_395	Temperate	No
	GRMZM2G120539	5	70681487	70683926	-0.814199	0.1	Temperate_region_395	Temperate	No
	GRMZM2G120578	5	70685080	70691262	-0.932525	0.05	Temperate_region_395	Temperate	No
	GRMZM2G164202	5	70773220	70775053	-1.11906	0.05	Temperate_region_395	Temperate	No
	GRMZM2G164242	5	70776434	70783185	-1.23141	0.05	Temperate_region_395	Temperate	No
	GRMZM2G338327	5	70629356	70658389	-	-	Temperate_region_395	Temperate	No
	GRMZM2G466265	5	70756337	70760939	-	-	Temperate_region_395	Temperate	No
	GRMZM2G466281	5	70766767	70775966	-1.05307	0.05	Temperate_region_395	Temperate	No
	GRMZM5G803949	5	70882910	70886859	-1.72015	0.01	Temperate_region_395	Temperate	No
	GRMZM5G865943	5	70869158	70872295	-	-	Temperate_region_395	Temperate	No
	GRMZM2G043500	5	72698736	72700934	-0.93716	0.05	Temperate_region_396	Temperate	No
	GRMZM2G344205	5	72694079	72696797	-1.07893	0.05	Temperate_region_396	Temperate	No
	GRMZM2G344212	5	72687409	72693784	-1.46438	0.01	Temperate_region_396	Temperate	Yes
	GRMZM2G370852	5	72919285	72923425	-1.23579	0.05	Temperate_region_397	Temperate	No
	GRMZM5G858310	5	72810124	72822467	-1.4184	0.01	Temperate_region_397	Temperate	Yes
	GRMZM2G032267	5	74159957	74165759	-1.71739	0.01	Temperate_region_398	Temperate	Yes
	GRMZM2G153144	5	74150575	74155181	-0.388774	-	Temperate_region_398	Temperate	No
	GRMZM2G153178	5	74143612	74148862	-0.759983	0.1	Temperate_region_398	Temperate	No
	GRMZM2G072142	5	74902955	74910523	-0.853581	0.1	Temperate_region_399	Temperate	No
	GRMZM2G444743	5	74917750	74919188	-	-	Temperate_region_399	Temperate	No
	GRMZM2G444748	5	74917784	74919651	-1.28588	0.01	Temperate_region_399	Temperate	Yes
	GRMZM2G067727	5	75884639	75886943	-0.724433	-	Temperate_region_400	Temperate	No
	GRMZM2G462118	5	75890939	75895041	-1.33868	0.01	Temperate_region_400	Temperate	Yes
	AC197118.3_FG005	5	78820119	78821393	-0.771011	0.1	Temperate_region_401	Temperate	No
	GRMZM2G410357	5	78804756	78815306	-0.749427	-	Temperate_region_401	Temperate	No
	GRMZM2G410393	5	78819803	78826612	-1.28088	0.01	Temperate_region_401	Temperate	Yes
	GRMZM2G425774	5	80828457	80835734	-1.41834	0.01	Temperate_region_402	Temperate	Yes
	GRMZM2G022181	5	87035070	87036937	-0.762189	0.1	Temperate_region_403	Temperate	No
	GRMZM2G098857	5	87119124	87122507	-0.499924	-	Temperate_region_403	Temperate	No
	GRMZM2G098904	5	87112739	87115747	-1.28264	0.01	Temperate_region_403	Temperate	Yes
	GRMZM5G873359	5	87106149	87106506	-	-	Temperate_region_403	Temperate	No
	AC190925.2_FG002	5	115287803	115288282	-	-	Temperate_region_404	Temperate	No
	GRMZM2G453152	5	115287888	115294194	-1.39513	0.01	Temperate_region_404	Temperate	Yes
	GRMZM2G012923	5	151445618	151450613	-1.3724	0.01	Temperate_region_405	Temperate	Yes
	GRMZM2G011631	5	164340015	164361538	-1.4678	0.01	Temperate_region_406	Temperate	No
	GRMZM2G312274	5	164364957	164366457	-1.85593	0.01	Temperate_region_406	Temperate	No
	GRMZM2G426847	5	164330360	164333976	-1.18999	0.05	Temperate_region_406	Temperate	Yes
	GRMZM5G876303	5	168532212	168534340	-1.45179	0.01	Temperate_region_407	Temperate	Yes
	GRMZM2G038497	5	168857808	168858799	-	-	Temperate_region_408	Temperate	No
	GRMZM2G038536	5	168861882	168867375	-1.95061	0.01	Temperate_region_408	Temperate	Yes
	GRMZM2G074099	5	168870357	168875600	-0.77179	0.1	Temperate_region_408	Temperate	No
	GRMZM2G115480	5	168899560	168908436	-	-	Temperate_region_408	Temperate	No
	GRMZM2G115491	5	168890072	168891220	-0.834565	0.1	Temperate_region_408	Temperate	No
	GRMZM2G115504	5	168885590	168889526	-0.686855	-	Temperate_region_408	Temperate	No
	GRMZM2G139300	5	169454598	169459090	-1.68728	0.01	Temperate_region_409	Temperate	Yes
	AC233850.1_FG001	5	169814926	169815378	-0.958935	0.05	Temperate_region_410	Temperate	Yes
[truncated: 3,568 more rows]
