# Supplementary material for: A Gene-Oriented Haplotype Comparison Reveals Recently Selected Genomic Regions in Temperate and Tropical Maize Germplasm
Source: PLoS One. 2017 Jan 18;12(1):e0169806. doi: 10.1371/journal.pone.0169806 (PMC5242465; doi:10.1371/journal.pone.0169806)
Supplement: S6 Table — (XLSX) [file pone.0169806.s012.xlsx]

## Sheet: Sheet1
	S6 Table. Summary of co-segregatuion ratios for candidate genes
	Co-segregation ratio	Temperate candidate genes	Tropical candidate genes
	Total	324	100
	<0.10	8	4
	0.10~0.15	56	5
	0.15~0.20	77	6
	0.20~0.25	83	16
	0.25~0.30	47	21
	0.30~0.35	27	22
	0.35~0.40	26	18
	>0.40	0	8
